# Supplementary material for: Dataset of the first transcriptome assembly of the tree crop “yerba mate” (Ilex paraguariensis) and systematic characterization of protein coding genes
Source: Data Brief. 2018 Feb 10;17:1036–40. doi: 10.1016/j.dib.2018.02.015 (PMC5988406; doi:10.1016/j.dib.2018.02.015)
Supplement: Supplementary file 2 — Supplementary material [file mmc2.zip › mmc2.fasta]

>comp0_c0_seq1
ATTGCAGTGAGATGCAAGGTAGTATCCCTTATTTACTATCTCATGATGTGATGATCACTTTACAGTAGCAAAGTTCTACGAGATTATTAATACAGGATTACAGATGACATACATTAACGGCTATCGGAATTCTACAATCTTTTGTAGTGATGAAAGAACTATCCTTTGCATGTTGCCTAAATTGCATTTTGTAAACCAATTTTAGAGAGGGAATGCTCTCTATTGGACAAAGAACACATACATCTGGAATATATGACTATGAGGAAGGCAGCGGCTGCTATTGAGGTTCTATTCCATTTGTGCCTAGAATCTTTTTGGCATATTCATAGATGAGTTTAAATGCATTGCG
>comp0_c1_seq1
AAACTTAATTGTTTTCTCTCTATTCTGTCGTTGGTTACTGGGTAATAGTACCTTGACTGTTGAAGTTGGTGGACTGCTCCCTCTTTCCAGTTCTTGCCAACGATGATGGGAGTCATATTGATTTCAATTCATGATTTCAAAGTTTTATCTGGAATTGGACTATATATGACACATGTTTGAGAAATTGGGAATTTCTGTGATTTTCCAGAGGTTTATATTGATAAAGATAGGAGATGGAAGAGTGATTTTGTACTGAGGAATGGACTTGCA
>comp100003_c0_seq1
GTTCCAGCTCTTTCGATGGTGTTGGTCTAGTGTCCAACTCGTCCCTTATGTCGAGCTCGTCTAGTTGGATATTTTTGACCTCCTTCCTTTTGACAGACGCCATGTAGCACTCCCGTGCCACACGTTGGTTTCCTCGGACCATACCAACCCCATTTTCCGTAGAGAACTTCATAACCAAGTGGTAAGCAGAAGGTATAGCCCTCATTGCATTGAGTGAAGGTCTCCCAAGC
>comp10000_c0_seq1
AGCAGATGCAGGATCATCAGGAGATTGTGACTGGAAGCCCAGATCGTGGAGGAGAAAAGGGTCATTTATAGAGAGGAGGAGAAGAGAGACTCATTCAGGGCTCATATTTATAGTTGCACACATGCTGTGGTCTTTTTGTGGCTAACAAGAGTCAAATGTGAAACCTCAATAAAATATCTCTTCTGCCAAAACGCGTGTATTGTGTTT
>comp100016_c0_seq1
TGATGCTTCACAATCATATGAACAATTAAGACGACTCCACCCCCGCGAGATCTCTCCAGTTCTCAAGTGCCTTTCAATTGCTCCAACCACAGCATTATACCCAACTTCTCCCAGCTCCGCCGACTTAAATCTACCGCAATTCCCAGGCAGCCGGTTCATCGGCGTGAAAGCATTTGTTACATAAATCAGATTATCATCGTCGCGTAAACAATCAATCGGTCCAAAAACTCCATCTACTTCAACAATTTCACCGCACTTCACGATTACAATGTCGAAAGTTGAGCCCGGTGCTGAGTAATCCAAGATCGAATCGGAGTAATTGAAGGACAGAAGGCTTTG
>comp100021_c0_seq1
CTCGTCGGCAATCTCTGATACAAAGTCACAAACACCACCAGATAGTGCGCAAAACCCACCGACCACAGGAACTTAGCAACCTCTTTCCACCCCACCATGGAAGCCAAAATAGATCCGACGAAGTTTCCGACTACCGAGAGATGTGAAGATGGGTTGGCCACCTTTGAAAGCCGTCGTTTTCCGCCGGAAAGCCATTGACCATAGATCTTGAGCTCGAGAATGAAAACGGGTGTCATAAAGGCGCACCAAATGGCTGGGTGAAGGGTTTTGGGTGCTATAATGGGTGGTACTCCGATGGCTAAGAACATGCAGACAATCCATGGGGCGAAGAAGAAGTTGACTCTGACTGGGTGGAAGTATTCTCTCTTCACAGCTTCGAAGTAGAAGAGGCATTTGAACAAATAGGTGGTGGACACGGAGAGATGG
>comp10002_c0_seq1
ATCCACTCTCTCTCTCCTCCAGTTCTCTATCCCCATGGAGACCTTAACCCGAGACCAGTACATCTACATGGCGAAACTCGCCGAGCAAGCCGAGCGCTACGAAGAGATGGTCAAATTCATGGGCAAACTCGTCGTCGGCACGGCGTCCACCGGCGCCGAACTCACCGTTGAGGAACGGAACCTATTATCTGTGGCGTACAAGAACGTCATCGGCTCTCTCCGAGCGGCGTGGCGGATTGTGTCGTCCATCGAGCAGAAAGAGGAAGGCCGCAAGAACGACGACCATGTGGCGCTAGTCAAGGACTACAGATCGAAGGTCGAGTCAGAGCTCTCGGATGTGTGTGCTGGGATTCTGAAACTTCTGGATGAGTTTCTGATTCCGTCGGCGGTGGCCAGTGAGTCTAAGGTTTTTTACTTGAAGATGAAA
>comp100035_c0_seq1
TATCTCTCGGCCACCAATAACCCTATCACATATTCTTGCAAGGCCAAGCCCAACCTCTATCATGCAAAATCCTAGCTCCTTAAATGTGTTCCTGAGATCCCTAAATTCACTATCCTGCATCTCTCCCAGCTTCTCAGCATCAGGAGAAACTTGCTGCATGTTGTGACTGTCGACTCCTACATGACTTCCCTTGCCTTCGGTGCACTTGGCTGCTTGCACATACTTCAACTGCATTGCAAAGGATGAGACAGATCTATCTAGATTCTTCAATGGAACATCACTCCCCAAACTGTGCTCCTTGAGAACGCGTTTACGATCTTCATTGCTGAGAAGTGCGAGCTTGCGAGCCAGTGGAAGAAGCTTTCGGCGAAGATTGGATGCGTTGGGGACCCCAGTGATTGCTATCAGACCAGGTCCTGTAGGCCCTAGGTTTTCCATTACAGTTCTG
>comp100039_c0_seq1
GTTCACTAAAGCACTAGAAGATTGTGATGAACTGCTGAAAATTAAGAGTACCCATTTCAAGAGTCTGCTTTGCAAAGTTGGGAATCGTAAGATGGCAAACCAAGTTCAAACCATTTTCCTTGAAGAATGGCTGAGGAGCAACAGTGGTAGCAGCATCAGCAGCTCAATACAATCTTCCTCCTCTTCAGCCAGAGCTATTATTCAAGCATGGGCTGATCTTAG
>comp10003_c0_seq1
AAATGTGGAAAGAAATATAAACTGACATCAAGTTCTTTCGACTCAAGTGAGATGAGCCATCTGGTCTGCAAGATTATCTACATTGTTCATGTTCCACCAAAATCTTCGGCTATCTAAAGACTTACTTTCACTCTTTATCCCATTAATGTCTCTTCTTTCGGATTGAACTTCCTGTGTATCAGAGCCACCAGGATTCTCTGTCAAAAACTGTTGCCAGAAAGACATCGTTAACCTCCATTATGACAGCTGGAGCAGTTGTACCCTCGACCGGGTCACAGCCAAACTTTTTTACTAATCCCATGTAGAAAATCCTCCCAGAAATTGAAGTATGACAACTTCTCAATTAGCTCTAAATTTGACAATAGGGTGGATGTAGCATGTGGATCTTACATACCAACA
>comp100043_c0_seq1
TGACCGGACTACTTCTTCCACGACGAAGTGAAGCAATGTAGTTTTTCCTTCAGTGCTTCTAACATCAGACAGCTTTCGGAGGGCAGTGAGATTGAAAGCTTGTGCATTGCCTCTTGAGGTTCCTGCATTCATGTGATTACCAGCCTTGAGGATTGCTTCCAAAAGTTTCAAGAACAGGCCACGAGTTCGAAGCTCCTTGCAAGCCAATTCAAGTGTTTGTAAATATTCCTTGAGGTGGAGA
>comp100045_c0_seq1
ATTTTCAATCATGTTGGGATTACACCAAGGATCGGCCATAAGTTCACACTTATTCGTCCTAATAATGGATGAACTCACTAGGCACATTTAAGATGATGTCCCACGGTGTATACTATTTGCAGATGATATTGAATTGGTAGATGAAACTCGAAGGGGGATTAACAATAAGCTAAAATTTGGAGAGAGATACTCGAGTCAAAATGGTTTAAAATAAG
>comp10006_c0_seq1
AATTTCTCTGCCACCAAACGGATCTCCCAACCGGCCACCGCCACAACAACTGCCACCACCAATGGCGTCGGCAGCCAAATCCATCGTCCAGACTCTGAAACGCTACATAAAGAAGCCATGGGAGATCACCGGCCCATGTGCTGATCCAGAGTACAAATTGGCCGTCCCTAAAGCCACCGAATACAGGCTCTTTTGCCCGGCCACCGCCTCCGCTCAGGCCATCGTGCCCTCCTCCGACCCCGAGACTGTCTACGACATCAAGTACTTCTCTCGTGACCAGCGCCGTAACCGACCCCCAATTAAGCGCACAATCCTCAAAAAGGCTGATGTCGAGAAGATGATGAAAGAGAAGACTTTTGATGCTGGTGATTTTCCGCCAGTTTACTTGACTGCAAAAGTGGGGGAGGACTATAACGCCAGAGGCGGAGGGTACCAGTAATAAGGCTTCTGGCAGCACAGCGAAGGACTTGTTGGCCAACAATAAATCTGGTCAATGGTGATTCAAATTGTTGATTAAATTTACTGTGACAGGATTGTGATTCTGGTTGTTCTCTCGAAAATGCTTGTGTTTCTTTTCTTTTTTCATCTCTTTTAAGACACTTCAGACGGAACAACTTAGACATTGAAACCAATAGTCCCATAACTGTTCAATTCGAAAAATAATGGTATCTATCTTGTTGTAGATTACCTGGTTTGGTTTAGGTGATTGATGATGCCAGGAG
>comp10007_c0_seq1
ATTAGCTATCAATTGTGTTGGATCTTTAAGGGTTCGAGTTTTGAATCTTTGTTAATGTTTGTATTGATTGAATTTGTTTCAATTTGATTCATTCCAGCGGTGGTTAGCTAGCTGGCTCTGTGATTACTTGCCTGATTTATTTATTAGGCAATATACGCTATTCCGATTCAAGACATGAGCGGATAAATTTTGAAGAAGAATGAGAGATCGGAAGAGC
>comp10008_c0_seq1
GGGAGGTATAAAAGTTGCAGTAGTATGAGGAGGGGGTTGTATAAAGCCCCTAGGAAAACCTCTCTGCGGCTGCATGTGGGTGTCTCTGCCGCTAAAATTTCGCGGAGGATTCCAATCCTGATTCCCACGATCCTGATCACGTCGCCCCCCATATCCATGTTGGTAAGAACCATGGTGTGGGCCGCCATTTCCCCTCCTATACGAATTACGCTGCTGTTGCGGTTGATGGTGATCATTCCCACCATGTGATTGTGACCCAAAACCTCCCTTTTGTCCAGTCTCCTTGTTTGTATGCTCACTACCAGATTTTCCGAAGTTACTAGGAGGGCCTTCCACCACTGGACCTTGAGGTGGTGGTGGCTGAGGAAAGACACCATTAGCTAATACATTATTGTTTGAACCTCCACTGCCACGCTTCATAGACTTCTGGCGTGTGGGCCCCACATGGTTTGGAGTTGAACTAGGGTTTGGATTATTTACTTGTTTGTGTGAAGAAGATGATGCTATTTCACTTCCCTGTAATAAAGAAACCGATCCATCAGATAGAGCTTTCAATGAATCGGTCGAAGAGGATTTCGGAGAAGCCTTAGTGGACTCCGAGAGAGGTGGCCAAGACACAGCTCCCATAACCGGACTGGCTTCCACAGCACCATTCGACGGCTTGTTCCAAGCCGGCTTCTTAGCCGCATTGCCACTGCCACTGCTGTTATCGGGTCCTTCCGGCTGAGACTCAGCAGCGGTATCCTCCGGCGAAACAAAAGACGAAGCAGCAACTGTTGCCGATTTCGAAGGCGACAAATCAGAAGAAAAGTTCACGATTTGTCCGTGGACAGCACCAGGTGAAGAAGGCGAAGAAGGAGCCGCAACGGCAGCACCGGAGGCAGCTGTGGGAGAGTTAACCAGTTCGGCATCGCCACCGCGAACAATCTGAGTCCACGGCGATGGAACACCACGCGCCGCCTCAGACCTCCGGGATCGCGGGCTATTAATGGCGGCGGAGTCAGCACTCCGCGGAGAATGAGTAGTCGGAGGAGCAGTAGGATTAGAAGCTGTAGCCATCAAAAAAATAGGTTTTTTTTGGAATCGGATAATTCAAAAATTAGGGTTTTGAGTTTTGAAGATCTCTACGAATCAGAGATTCCAAATAGCTCTTCGATTAGTGCCGACAAGCCGATCAACAAATAAACAGAACCCAAAAAAAACAAGAAACAAAATCGAATCGATCAAAATTTCAGAGATGGAGAGAGAAGAATGGAGAATCAATTTGGAGACCAAAGAAGTTTTGATCAGTGAGAGAATCAAGCAGATTGAGTTTCCAAAGATTGGAATGAACGGATCACTCAGGATCCGATCTCTCTTACGAGTACGGAGACTGTAAAACA
>comp10008_c0_seq2
GGGAGGTATAAAAGTTGCAGTAGTATGAGGAGGGGGTTGTATAAAGCCCCTAGGAAAACCTCTCTGCGGCTGCATGTGGGTGTCTCTGCCGCTAAAATTTCGCGGAGGATTCCAATCCTGATTCCCACGATCCTGATCACGTCGCCCCCCATATCCATGTTGGTAAGAACCATGGTGTGGGCCGCCATTTCCCCTCCTATACGAATTACGCTGCTGTTGCGGTTGATGGTGATCATTCCCACCATGTGATTGTGACCCAAAACCTCCCTTTTGTCCAGTCTCCTTGTTTGTATGCTCACTACCAGATTTTCCGAAGTTACTAGGAGGGCCTTCCACCACTGGACCTTGAGGTGGTGGTGGCTGAGGAAAGACACCATTAGCTAATACATTATTGTTTGAACCTCCACTGCCACGCTTCATAGACTTCTGGCGTGTGGGCCCCACATGGTTTGGAGTTGAACTAGGGTTTGGATTATTTACTTGTTTGTGTGAAGAAGATGATGCTATTTCACTTCCCTGTAATAAAGAAACCGATCCATCAGATAGAGCTTTCAATGAATCGGTCGAAGAGGATTTCGGAGAAGCCTTAGTGGACTCCGAGAGAGGTGGCCAAGACACAGCTCCCATAACCGGACTGGCTTCCACAGCACCATTCGACGGCTTGTTCCAAGCCGGCTTCTTAGCCGCATTGCCACTGCCACTGCTGTTATCGGGTCCTTCCGGCTGAGACTCAGCAGCGGTATCCTCCGGCGAAACAAAAGACGAAGCAGCAACTGTTGCCGATTTCGAAGGCGACAAATCAGAAGAAAAGTTCACGATTTGTCCGTGGACAGCACCAGGTGAAGAAGGCGAAGAAGGAGCCGCAACGGCAGCACCGGAGGCAGCTGTGGGAGAGTTAACCAGTTCGGCATCGCCACCGCGAACAATCTGAGTCCACGGCGATGGAACACCACGCGCCGCCTCAGACCTCCGGGATCGCGGACTATTAGCAATCCGCGGCGAATGAGTAGTCGGAGGAG
>comp10008_c1_seq1
AAAAAAAAAAAAAAGACAATTCCTCAACAGAACATATATATCCCAACAATTTCATGCTACTACCTCAAAAAGTCATAAAACTTTCTTTCCTTTATGTTCTCTTTTATTCATTTTAAGTTTTTTCTCTCATTGTTCTTCCGGCTTTTCAGTTTTGCCTAGTTGGCTTTTCACACATCACTGTCCATCATGCAGCCAAGACCATTACCTCCATAGAAATGTAGTTTCACAACCATCATTGAACTTCAACGTTCCTCAATCCCTCGTATGAACACTGGCAGTGAAAGCTTCCAGAGAACAATTTTCATTTACTTGAAAATCCTGCAGATGTTGTGTGTTCAAATCCAGCTTGAACTATGACTTGGCTTGTACTCTCACCGCCAGATTGTTGTGATTGGCTACTCAATTCCCCTGACGATGATCTACTAAGGAATACTTCGGGGAGACCGTGGATGGCATTCTTATCATCCAGTGTAAAGCTTTGGAGATGGGAAGCTAGAGTATCACGATTAAACCTTCCAAGGGACTGAGGACTTGTTGCAGTAGTAAATTGAGCAGATGGCAATAGCCATCTAATCCAATCATTCCGCCTTCTTACTTTATCACCCTGGACTTCCACAAGAGCAGAAGTTCTCAAAGCATCCAGTATAAGTTGGATATTGTCTGTCAAATTCATCACTTTCTTGAAGCCTGCTATTAATTTAATTGGAACCCAGCCTTGATCATCCATGTTTTCCCGCAAGAATGTATCTTTAATTAAATTGTCACTGCTGAAATAATACTCTATCTGATTTACTATCTTAGAATGCAACTGGGGATCCGGAACATGGAAGAACATAGGCGGCAGTGGCGGAACAAATGGCACACCTCTAAGGGACTCCGGATGACCAACATAAAAGAAAGGAGATCCCACATCAGGATACACCATAGGGCTGACAAATGGCCGAACCGGCAGAGGCGGGGGAGGTATAAAAGTTGCAGTAG
>comp100090_c0_seq1
GAGCAGAACTTGAACCACAATTTAATGAGCCATACCTCTCAACATCCCTACAAGAGTTTTGGGGTCGAAGATGGAACCTCATGGCCACCCGTATCCTACACCCTACCATATATGAACCTGTCCACAACATCTTCACTAGAATCTTGGGCCGACAATGGGCCTCACTTCCAGCAATTTTGTGCACCTTCATAACTTCTGCTCTGATGCATG
>comp100096_c0_seq1
ATTTTGTGATATTAAGTAGCCACTGATTATCTGACTTCAAGGTGGTTCTTGAACTGACTCAAGGAAGGATATGCTAGTCGAATGATGTTGAAATAAAAGTTAGAAAAAGGACAGCCCACCGCACAAGGCTCCTACCACTTCTGGATAGCTTTTTAGGCAATCTGATGTCTCTTTAGAGTGATTTTGGATTATGGAATAGCATGGA
>comp100099_c0_seq1
CATAGTCGTAGTCAATGCAAAGCTTGGCTGGTGCAATCAATCCCAACCGACATGCCCCACCTCTCTCTCGTCCCCGGTGTTCTTTCCTCGGCGGATGTTTTACGGTGGTTAGCCAGAAACTCTTCCCGTAATCTTGACATAATGGCACAATATTGGCAATTAATAGCTCACCCTGATAATCCTCATTCTGGAGATTATGGATATTCCAACGATGATATGCAGAG
>comp10009_c0_seq1
CTCTGCCTCAAAAGAGCGGACTGCCAAGAGGTAACTGGTAAGCCTCCCGAAAGTGGTAGACGAGTACGATCTTCAACACCACTCGAGATGGCTGAAGAGCAAGCTAAGAGAGGGTGTGTGGTTCCGGAATCTGTTTTGAAGAAACAGAAGAGGAACGAGGAGTGGGCTTTGGCAAAAAAGCAGGAGCTTGAAGCTGTGAAGAAGAAAAATGCTGAGAACCGGAAGCTGATTTACAACAGAGCTAAGCATTACGTTGAGGAGTACGAAGAGCAGCAAAAGGAACTGATTCAATTGAAGCGTGAGGCTAGGTTGAAAGGCGGATTTTATGTCAACCCTGAAGCAAAGCTTTTGTTCATTATTCGCATCCGTGGTATCAATGCTATGCACCCAAAAACAAGGAAAATATTGCAGCTTCTGCGTTTGAGACAGATTTTCAATGGCGTCTTCCTTAAAGTCAACAAAGCTACAATGAATATGCTGCACAGGGTTGAGCCTTATGTGACTTATGGGTACCCCAATTTGAAGAGTGTGAGGGAATTAATTTACAAGAGGGGGTATGGCAAGCTGGACAAACAGAGGATTGCTTTGACTGATAATTCAATAGTCGAACAGGCTCTGGGCAAATATAACATTATCTGTGTGGAAGATCTTGTTCATGAGATCTTGACAGTAGGGCCTCGTTTTAAGGAGGCTAACAATTTCCTCTGGCCATTCCAACTTAAGGCACCATTGGGTGGTCTGAAGAAGAAGAGGAATCACTATGTAGAAGGAGGAGATGCTGGGAACCGTGAAGATTATATCAATGAGTTCATCAGGAGAATGAACTAAATTTTGATATTATTTAGTGTTTTCAAGGTTTTGAGGTTCTTTAGATTCTCTCAGTGGGAAGTGGAAAACCCTTTTATCTTAGCTTTTGTCTCTTGTTTCAAGTTGTTTTAAGCTTTAAACCTTTAATGGTGTTGAGAACTTTTTGTTGTTATTGTTATTGTTATTGTTATTGTTGTTTTGG
>comp10010_c0_seq1
TGTCTCTTCAATATGTCTGGTAACCAATGAAATACCATAATGAGAGGCACTTGAGGCAGCATAATATGACGTCACAGTGAGTTGAGCAAACTTTGGAAGTGCATAACCTCCAAATGCAGCACTAGCAGCAGAAAACAACAGCAGTGGAGGAAGCCCAATCAGAAAAGGAAGCCATTTTGGTCCCTTCACATGTTTCTGAACATACGGGATTCCTGTATTGAAACCATGAATTGCACTAAGCATTCCACCAATCCCAGAGCCAGCCACGGCGGTGGCGTCATGTAAGACTGAAGTAATAGTCCACTCCCCATTTTCCGAATTGGGGTTTAAGAGAGAGAGACAACGAGGGCATCGAGCTGAGCCGAGGCCAGGGTTGATGGTCGGGTCGTGGTCCAGATTTCCCGTCCGGAGCTTCTGTTCGTACACCTCTCTAGTCCCCATCTG
>comp100112_c0_seq1
GATAAATTGACAGGGCCTTGCCTATATTTTTACTAGGATTGATCTGTCAATGACTCATCGTTTACTCCAGAAAAACTCTGATCCAGCTACGACTCACCGGCAAAAGGAAGAAACTACCCCCCATTGCCTTCCTCTTAGAAGATGGGTTCTTCTCATGTCTATGTCCATCCAAGGAGTCTTCTTTGTCATTTACTACCAAAAGTTGTAGTTGAAGAGGAATCAGAGGAAGCTCACAAAATAGTTGCAATTCCGACGAGAAGGGATGGTTTCTCCTCATGCCTCGAGGTTGTGCTGCTCAAGTTGGGTAAAGGGAAGGAGAAAACTAATGGATTTTTTTT
>comp10011_c0_seq1
GGTAGTCCTGACGATATGTGCAACAATTGCAGTGGTGCTTGTCATTGCCTCTTGTATCATTTGGAAGCTGATCTTACCTCGAGGTACGCTACCAGTATCCCACACTCAAGCCGGAGATGAGGAAAGCCCAGAATTGCCTATCATCAACATGGACACTATTGCAGAAGCAACTAATAATTTTGCTCATGCAAACAAGATTGGAGA
>comp100126_c0_seq1
AGTCATGCTCGCTTTCATTACTATAACCACCCAATTGACCATTACCACAACCACCGAGTCTTCCCAGCCAGATAGGGGGCCCCCAACTCCAAGGGGTTTCGCCACCATCAACTTCCACCGGAGCACGGCGTTCTTGACCCCACATCTCCTCCGAAATTCCAAAACCGTTCGATTCTAACAATTTCTTTTAAAGTTTGGACTTCAAG
>comp100130_c0_seq1
GGGTATCAGGCTTGATTCAGACTGCTCTGTATGCCGACTTCTTCTACTACTACGTAAAGAGCTGGAAGAAACAAGAGAAGCTCCAGCTTCCTGCTTGATGTGGAATTTTAGCAGTTCAGATTCGGGCCAACAAGAAACAATGGTTACTGTTAGTTTGTTATGTTGGAGCACCATAATTTGAATATTCTCGTACTTGATCTAG
>comp100140_c0_seq1
AAAAAAATCATAAAGACTGTGGATTACCTCTTCTGCATGTCTACAAAGTTGGTAGCAGATGGATGAAGCTATTAGCCAAATATTTATCTACCCCACTAGGCAATGATCCATTAAAAGTGTTTATTACTAAAGACATTAGAGGTGTTTAGCAGATTGAAGTGTCTTCCTGGTCCAATGGTTCAGCTTTAAAGTGTGCTCATTGTATACTGTATTTGTTGCATGAGATTAATGAAGCTATGTTGGCAGAAATA
>comp100144_c0_seq1
TACCAGTAACATGAGCTGTTAATCTCAGATGCTCATTTTTTAACATGGGCTCTTAATTTTAGACGCACATTTTTTCTCACAGGTCAAGTACTCCCATACGCTTTTACTCTGCATTCACTTAGAGCTAACACCAGTTGACCAAAATCAGTAATAAAGTCATATCCTCTGTCTTCACTCTTAAGCTTAACCAAGATAGTAAATCTGTAAGTAAATGTGACCATCGCCATTAAGAAGATTG
>comp100146_c0_seq1
GTTCTAAAGAAGAGAGTATCTCAATTGACTATGCACGACACTTATCAGAAAAAGGTTGATCTCTTGATTGGAGAACCGTTCTATTGTGGAAGTGAAGATGCGGTTCCATGGCAAAACCTGCGTTTTTGGAAGGAACGCACTATGCTCGAGTCTGTCCTATCTAAAGACGTGGTGATAATGCCTTGTAAAGGAATACTGAAGGCTTGTGCAATGTCTCTCCCTGATCTCTGGAGAAGTCATTGCTGCCTGAAAGAGATTGAAGGTTTTGACCATTCAGTTGTCAATGCCACCTTAGGGGCGTGTGGTGATTCACCCGCTACACAAGAG
>comp10014_c0_seq1
GTATAGCTCATCACAATAATCTGTAAATATACATCTGCATAACAAATAAACTGAAAGACCTGACATAAAGTATCAAATAATGCCAGCAACTGCACATTCCAATGCTCTATCTTTAAGTGTCAAGAATTTGCTCTATGAAACAATTTGCAACAGTGCAACCAAAACGGCATCCCGGTTTCTATTTGCAAATTCAATAATATACAACTCTGTGTGCTTATTCTCATATCCTCTCGATCCCTGTGATGTTCTCTGAATTCTGAACTGGTTATTGAAGAACTTGAATGATTTCCAGGTATTTTTTTTTCCGGAAGGTAATTTCCTGGTTCCACCTTTCAAATTTTAAAATAGCAGTTGAAATGCTCTGTATTCCATCATGATGCCTCTAAGCTAGCCACTAATGTTATCAGATGGCATAGATTGAGATGATGACACAATTTCTGGGACACGATCGAGTAGACGGTTCATATCCTCCGGAAATTCAACCTTGGCTCGATTAGTCTTGCCTCCAATAACCACTGTTGTTCCATCTTGTAAGGCCCATATCTGGGCATACGATAAAAAGCTGATGCAAGTCGTGAGCATTAGAGCGCCAAAACCAGCATAAACGATTGGCACTCCAGGGTCAGTCTTCAAGTCAAGGCCACTACTTCCAATTGCATCTACTATTACAACTTTTATGCCATCAATGTCAATTGGAAGCTCAGAGTTGGGGCGCCGGACCCCTGCAAATTTCCCCTCTTGATCATAAAGGACAATCGATTGCAGATCACGAGCTAGCATTGATATTCCCTTGATATTAGGAGAGTCAGGATCTCCAACAGGCAGGAACGTTCCAAAGAGCTTCTTGTCTCCATTGAGCTTTAAAGGTGCCATAGCCAAATTGAAAGGTCCTTCCCCATCCTTGAGTACCTGTAAAGCTGAGAAACTCCAATCTGTCTGGTATATAGTGATCCCACCGAACCTTAAAGGATCATTCACACTTATCGTTTTCCTCATTACCTCCTTCCCATTAAGATCAAATAGTGAAAGATCAGTGTGGAACTGTGAAACCTACAACATCACGAAGACCAAACAAGAGCAACAGAATTAACTCTTCAGGACCA
>comp10014_c0_seq2
GTATAGCTCATCACAATAATCTGTAAATATACATCTGCATAACAAATAAACTGAAAGACCTGACATAAAGTATCAAATAATGCCAGCAACTGCACATTCCAATGCTCTATCTTTAAGTGTCAAGAATTTGCTCTATGAAACAATTTGCAACAGTGCAACCAAAACGGCATCCCGGTTTCTATTTGCAAATTCAATAATATACAACTCTGTGTGCTTATTCTCATATCCTCTCGATCCCTGTGATGTTCTCTGAATTCTGAACTGGTTATTGAAGAACTTGAATGATTTCCAGGTATTTTTTTTTCCGGAAGGTAATTTCCTGGTTCCACCTTTCAAATTTTAAAATAGCAGTTGAAATGCTCTGTATTCCATCATGATGCCTCTAAGCTAGCCACTAATGTTATCAGATGGCATAGATTGAGATGATGACACAATTTCTGGGACACGATCGAGTAGACGGTTCATATCCTCCGGAAATTCAACCTTGGCTCGATTAGTCTTGCCTCCAATAACCACTGTTGTTCCATCTTGTAAGGCCCATATCTGGGCATACGATAAAAAGCTGATGCAAGTCGTGAGCATTAGAGCGCCAAAACCAGCATAAACGATTGGCACTCCAGGGTCAGTCTTCAAGTCAAGGCCACTACTTCCAATTGCATCTACTATTACAACTTTTATGCCATCAATGTCAATTGGAAGCTCAGAGTTGGGGCGCCGGACCCCTGCAAATTTCCCCTCTTGATCATAAAGGACAATCGATTGCAGATCACGAGCTAGCATTGATATTCCCTTGATATTAGGAGAGTCAGGATCTCCAACAGGCAGGAACGTTCCAAAGAGCTTCTTGTCTCCATTGAGCTTTAAAGGTGCCATAGCCAAATTGAAAGGTCCTTCCCCATCCTTGAGTACCTGTAAAGCTGAGAAACTCCAATCTGTCTGGTATATAGTGATCCCACCGAACCTTAAAGGATCATTCACACTTATCGTTTTCCTCATTACCTCCTTCCCATTAAGATCAAATAGTGAAAGATCAGTGTGGAACTGTGAAACCTCTCCACTGTCATAGTAGTCCATGTAAAATCTGTTGATATGGACCTCAGTATCGAAAGCTTCTGTAGGAGTAGAAAGAAACCCACTTGGTCCCAATACATCTCCCACAACAAAGTTTAAACCCTGTGGAACTGTCACAGAACCTCTAAAGCTCCCAGTAGCACTGAGAGTCCCTCCGGCCATTATCAGCAGCAATGCTAAATGTACTCCAATTGGAGCAAACCGACCAGCCATCCCCCTGAAGGCATATAGAGATGGTCCTTTCAAGTATACCTCATATCCAGCTCCCATCAAAATGACACCCAAATCCTGAATTGATGCTCTGGGCAGGGTGTCTGTGAATTCCTGCTTGCGAATTGCCTCAGCTGAGTGTAAGAAAGACCACCTTCTTGCTACCTTAGCAATGGGGATCTGCCTTGTGTATGTGCAGGCCATGAGTGATGCTCCCAAGAGAATCACTGTTCCAAGGAAAATTGGAGATGAGAACATGTGATCGAAGCCAAGGGTGAGAACCCATCTCCAAGTAAAGAAGCCCAAGGCAGGATTGTCTTCAGAATATTTTTGGAAATAGAAATCTGGAGCCTCACCTTGTTCAATGACAGTTCCCAAGGCCATTAAGCCAGCAATGGCAAACATCTCTGAGATGGCCAAAGGCAGATTAGAAAGAATTGCCAAAACCCTTCTGGGTAACTTCTTCAATGTCTCAAATCCACCGCCTGTACTCCGCCGCGGCTTCGATGGAACTCCGCCACTCCCTAAGGTGTTGCCACCCTCGTCCGACAGCGATGGTGCGACCGAAACTTTCTCCGCCATGGTATTGCTCTTATCTTTGGAGATTCTGAGCTTACAACTGATTGTGAAAGAGAGACCTGTCTGACAGTAGAGAGTTCTGTAAACATGGGAATTTTGGGGAAAGAGAGGAGATTTAAGGAGATGGGTTCTGGGTTTCAATAGTTTCTGAGTTCTCATTGTAACATTTAGAGCCAGAGTTTCCATCGATGTAGATTTGAATCTCTCTCTCCCAATCCCTCTCTCTGCTCTGAGAAAAAGCAAGTTCTGTAGT
>comp10014_c0_seq3
CGCCAATGCAGAGAGAGAGGGGACAAGCAAGCATACCCAAGGCCATTAAGCCAGCAATGGCAAACATCTCTGAGATGGCCAAAGGCAGATTAGAAAGAATTGCCAAAACCCTTCTGGGTAACTTCTTCAATGTCTCAAATCCACCGCCTGTACTCCGCCGCGGCTTCGATGGAACTCCGCCACTCCCTAAGGTGTTGCCACCCTCGTCCGACAGCGATGGTGCGACCGAAACTTTCTCCGCCATGGTATTGCTCTTATCTTTGGAGATTCTGAGCTTACAACTGATTGTGAAAGAGAGACCTGTCTGACAGTAGAGAGTTCTGTAAACATGGGAATTTTGGGGAAAGAGAGGAGATTTAAGGAGATGGGTTCTGGGTTTCAATAGTTTCTGAGTTCTCATTGTAACATTTAGAGCCAGAGTTTCCATCGATGTAGATTTGAATCTCTCTCTCCCAATCCCTCTCTCTGCTCTGAGAAAAAGCAAGTTCTGTAGT
>comp10015_c0_seq1
GTCTAGCAATGGCTGCCCACAACCTCTCCACCACTATTCTAATCTTCTCTCTCCTCCTCTTGGCACCATTTTCTCACGCTTGCGGTGTATGCCAACCCAAGCCCACACCCAAACCAATGCTACCTCCAAAGGCTCCTCCAGTGAACCCCTTCTGTCCCAGAGACACCCTGAAGCTTGGAGTCTGTGCTGATCTTCTCGGGCTCGTAAACCTCGTCGTTGGTTCACCTCCGACCAGCAAGTGCTGCGCCGTGCTGGAGGGCTTGGCGGACTTGGAGGTTGCAGCCTGTCTTTGCACTGCAATTAAGGCCAATGTGCTTGGAATCAACTTGAATGCGCCTGTTGCTCTTAGTGTGCTGGTTAGTGCATGTGGAAAAACCATTCCTACCGGCTTCAAGTGTGGATAGATTATTTGTCAGTTTAAGCCAAATTGTTCACTGTTGTGTTATCTTAACTTGGTGTACTGTGGTGCAAGTGTTTTCTTCATTTGATTATTTGATGTTGGAGTGTTTTGCATGGTTTCCCTTTCATTATTCTGAATTTCTTTTGGTTTTTGGGTGATGTAGTTATTCGTTTTAATAACTAGGCAAGAATTTTTGCCTTGGTTGTCGTGTCATAATTGATTCTTGTGATTCAGTGACATTTTGAATTGTATTTTGATTGGATTTGACGAT
>comp100161_c0_seq1
CAAGTATAGTCCTAGTTACAGATACCCAGTTTCTAGTGCTGGTTTCTTTAGACCTCATTGTGCAGACTTATTTCGATGGTTTTCCGTGTTGTCTTTGAATGGCTGTACCCCGAAGACAATACTTGAAACGGTGGTTTCTGATAAAAATAGAGGATCTAAGAAGAAGGGTGTTGCTTGTTTTGATAAATCTGAGTTCAGGGAGAAAGCTTTTG
>comp100164_c0_seq1
TTTCGATCGAACCAGTCTAGTTCGGCGTCTTTGGAGAGACAGTATGATTCTGGCGGGAAATCTGGAGGAACGTCGGCGGGATGTTCAGTGTGTTCCGTCGTCTCGTCGGTGAGAGTCTCGCAGGCAATTTTGCCGTCGATGTCGCCGCCTCCGCAAACCGGAACTAGTATTTCTAGATCAACTTGAGGCATTTTAAGGTGTGTGTGTG
>comp10016_c0_seq1
CACCCACATCTAGAGCAAAACAGAAAATGAGTTGATAGAATATATATCTGAGAATAAATAACCACAACGAAGTTTGCTCTTTACTTACAAACACCAGGCAGGTATTGCAAATTTGCAGCAACGCAATTAAGCATTTGCAGTAAACCTGGTTTTCCAGTTTTGCTTTTCTTATAATATGCATTTCCTTTGAAAGGAGGATAGGAATCTAAGCTGTTCCCCTGTGCTCATAAATGATGTGGATGATTCTGTTATTACTACACTTTATCGTCATGGAACCACCACCTGGTCTCCTTGGGAGATCTACCATTTCTACAGTTCTTTACATAGCGATCATTATCTTCTGGGCGTTGCTTAACAGTTGAACTTGATAGCATGGAGAGAATGCTAATACAAATAGAACTAACAGTCATGGCTGGGGACCAGGAATCGTACAATATATCTAAACAAATATGTCCATTGCTATAGATATGGGGGTGCAGAGGAGCTGGATGCAGAAATATCACCTGCGGAGCTTCCATAGGATAATGCTCAGGGAAATCGACCTGAAGCTGGTATGTTTCGTTGGCATAAAGAGTCCCTGGAGCTCCATTCACTTCAATTACCCACCTTTGAAGATTATCGGTGGGTTTATGCTTGAAACCCGCCGGTGGACTGACCTGCCACTCTACCAGCTCTTTCTGGAGTCGATTGCACGCTATCTTGCTTAGAGCCTTGCGAGAGGCGGCGGAGGAGCTGGTCATGGCTTGGTGGTTCTACCGATGGGAGAGAGAGTGGGCGTTGACGATGATGCGGG
>comp100174_c0_seq1
GTTGGCTTCTTGGCTGGTAGTTTGTCTGAGGTCTTGCCTTTATGGGGTGCTCTTCTTGTTGGTGCTATCCAGAACTTTGTTGGGTATGGCTGGGTTTGGCTCGTCGTTACTGGTCGAGTTCCAACTCTGCCATTGTGGGCGATGTGCATTCTTATATTCGTGGGAACCAATGGTGAGACCTACTTAAATACGGCAGCACTAGTCTCATGCGTTCAAAACTTCCCCAAAAGCCGGGGTCCTGTGGTGGGAATACTGAAGGGCTTTGCGGGGTTGGGGGGTGCAATTCTGACTCAGATATATGCTGTG
>comp100176_c0_seq1
TTCTTGAGGACTCTTTTGCAAAGCATGGGAGTCCTCCTCACAATGGGAGCCCCGGTGAGTGTGGTAAAAGGTCAAAGCGTTCTTTCCAGTCAAAAGCTTTTACCGTTGAGATCAGCTATGCTGCTAAAATACCTCTGAAGTCCATTTCTCTTTCTCTCCAAGGAGCTGATCCGGATAATGTTCAGGATGCACTAAGGGTGCTCGATGTTATTTTAAGACAGCAAGCAGCTAATAGGGG
>comp100179_c0_seq1
AGGAGCTGTTTGATTTTATAGTTTCATCGTTAAAGGGGTTTGTTGAAAGGCATGATAATGTTGCCGATGTTTCACAGACAAAAAGAAGGGAACTTGGATTCACATTCTCGTTTCCTGTGAAACAAACGTCCATCTTGTCAGGCACTCTAATCCATTGGACAAAAGGATTTGCGATTGAGGACATGGTTGGAAAAGATGTTTCTGAGTGTTTACAACAAGCTATGACTAAAAGAG
>comp10017_c0_seq1
AACCAATGGCATTGGTTTCAGTCAAGGAAATTTCGCCGCGATTCCGTATCTTCGCGGGCCTCAGAATGAGAAAGAATCCGAAATTGACAGATTAAAGAGGGAGTTGGGTCGTGTTTCAAAGCAGCTTACTCATCTGGAGCAGGAGTGTTCAGAACTCAGAAAGAAAAGAGACAAGAAAGACTTACAACTTAAATCTGTATTTCCTCAGATTGAAGCAAAAGATGCTGAAGAGAAGTGCGAAAAGAATACAAGCTTGGAACATCCTGGGATCTCTGCTGGATGTAAAAATGAGAACTATTCAAATGATCAGGTTGGCTCCAGGATTCACATAGGTAAATCAGCATGTAAAGCCGTAGGTGTTCAGACAGATAAAACTGATGAATCGACCCAATTAACCTTGGAAAGTGATTTACCCACGTCTCATCGTTGTCCAAGCAAGTTGCTAGGTGTTTGGGACTCAACAGTTGGCCAAAAATATGGAAGAAGTCTAGTCTCCAAGTTGTTTATGGCTTGTGAAAAAGATTTTTGTATCCTTCTTGGATGCTTGAACTCGAGTTCGGTGTACAAAACAAATGAGGGCTCTTCTGACGTGGCTTCCCAGGA
>comp100186_c0_seq1
AGCAAACACAAACCATCACAAGAGTTATCTTCGACGTTGTGAAGGAGCATGGTCCTCTCACTGTTGCAGACACCTGGGAACGAGTGAAGGAAGTTGGATTGAGAGGATTGACAAGCAAAAGGCACATGAAAATAGTAATGAGATGGATGAGGGAGAGACAGAAGCTCAGGCTAATATGCAACCATTTAGGATCCCAAAAGCAATTTCTGTATACGACCTGGTTCACTAAACCCAACTTCAAGCAGACAAGGCCAGGA
>comp100187_c0_seq1
GTTCGGACAGGCGTCGACCACGGCGGCGCCCGCGCAGGGCCTGTCCGTGTCGCCGCCGGTGGACGACTCGTCGGACTACGGAACAGCCGGCGACGGAGCGGCCGGAACCAACGTGAATTACGACGACGCCGGTAACGTGGACGACGCGTCGTCTGCCGACCAGGACGGACCGCACACCGTCACGCTGCTGTCGCCTGTTCCCAACGACGACGATCTGGCGGACGGCGAGGACGGTGCCG
>comp100189_c0_seq1
TTTTGCCACACCAATCAAAAGCAGCCTTTAACAAGTCATGTAGTTTCATTATGGTATCGACCACCCAAGCTTTTGCTTGGAGCTACTGATTACGGAGTATCTGTTGATTTGTGGAGTTCCATTCTCGCAGAATTATTTGTAGGGAAGCCTGGAAGAACAGAGTCAAAAAGCGGCTGGCGGGCAAAGACTGGCTGGCAGTAAGGGACGGG
>comp100193_c0_seq1
CTTGGATATGAGTTTTCAACATGTTACACATGGCTCAACTCCCTGAATATTTACCGCAGCCTATCCATAGTTCCCAGGAGTAAAACGTAGAATTCACCAAGATTTCAACGGTAAAGGCTGCTACTGATATGGCCAGTCAGCCTTTACTACTGATATGGTGTAATCTTCATTTTTGCCCACTGCATGCACCTGTCCCAAAAGAACCTCTACTAAGGTAGCCCCCTCAAGCCTTGTAACAAAATCTTTGTACCTCAGAGAGAACCTTGATAAGGAATTTTCAATGGTGAATCTCAGAATAAG
>comp10019_c0_seq1
CTCTAGGGTTTAAGCTCCCGAAGAGTAAAATGGCGATGATACAGTGGTACGGCGCAATAGCAAGGAGAATGATGATGTCGACCGAACATCGAATGGCTATGTCGTCACTCTCATCATTATCATCACCACCACCACCACCATCGGCGGCGGGGGTGCCGGTACTGTGCGGTCGAGGGGACAAGAAAACGAAGAAAGGGAAGAGATTCAAAGGTTCGTACGGAAACGCAAGACCAAAATATGAGAAGAAGATAGAGCGGATCAAGGACAAGGTGGAGGTCCCCAGGTCCACCCCTTGGCCTCTCCCTTTCAAACTCATCTGATTTTTCATTTGTAATAAACGTATCATATTCTTCTTCTTCTCTTTTGCAGTGCCACTCCCACTAGTATGAATGCTTTTAAACAATTTCCAATGATACG
>comp10019_c0_seq2
TTCTTCTTGGAGCTTCGCGTGTCTGTGCTCTAGGGTTTGACGGTGGGAGGATAGAGAAATGGCGATGATACAGTGGTGCGGCGCTGCAGCGAGGAGAGTGATGGTGTCGACTGAGCAACGAATGGCGATTTCATCTCTATCGTCATCATGTACAGTGGCGGAGGCGCCGATCCTGTGCGGCCGAGGGGACAAGAAGACGAGAAAGGGGAAGAGATTTAAAGGGTCGTACGGAAACGCAAGACCCAAAAAGGAGAAGAAGATAGAGCGGATCAAGGACAAGGTTGAAGTCCCCAGGTCCACTCCTTGGCCTCTCCCTTTCAAACTCATCTGATTTTTCATTTGTAATAAACGTATCATATTCTTCTTCTTCTCTTTTGCAGTGCCACTCCCACTAGTATGAATGCTTTTAAACAATTTCCAATGATACG
>comp1001_c0_seq1
AACCCTGCGCCTTTTTCTTACTTTGCTTTGTTGTGGGGAATGATACATGGATGAATCCGAACCTTTTCCTTTGTGCCAAGTGTTCCTTGTCAACATTTTCATCCCTCATGGTTTTCGGAGGATTTAATATAAGGCCGCTTTGTTCACGAAGCATTTGACTTAGAGACACGCCTCGTCTTTCTGTGTGGTCGTCAATATGCCTTCCCATGACGATATCATCCCGTAGAATTAGCTTTCTGCTCAGTATATCCCCAATTGAAAACGTTGACCTAAAAACAGGCATTGATTTATCTTTGATTAGGTCGCATTCCTCCCCTTGAGGTGCCTGAGAACCTCGATGGCCATGAGAAGAATGGGAATTCCTGAACTTAAACTTGGCAGGGCTATACCCTGAATGCCTTGTTTCAACATGCTCTGATCCCCTTCTGCAAAAACCTTCTTCTGGAATAAGGTTCCTTCTGTTTGTACCTCCTACATTATCCAGAGCCTCTTCCAAGGACTTTTTGCTGTGTTTAATTTCTTCATTTGTTGCCTCCAACTTATTAAGAATAGCCTTTTTCGATAGATTTGCTCCGTTGATATGGTGCAAGGCATTGGCATTGGCATCTACAACTTTCCAGTTAGATAGCTCTTCAGCTTTTTGAGCTTTCTGGGTTAGGACTGAGTACTCTTCAATCGAAAGAGTTATTCCATCAGGCTTTTGCAGGAAAACTTCTGATGGGCTCTTGCCATTTG
>comp100201_c0_seq1
GACATTTCATATATGTTTGAAATCGAAAACTGGACCCTTAAAAACACCACACAAGCAAATCATTCTCCATCTCACATCATTTTCGCTTCAAAACAACAAATAACTGGGTGCCTTTCATGTAGCTTGACTCTAGCTGGTGGGAAATCGCTTCATGCTTCTGAGAAGTCCTTTCAAATAGTTCGTGAATAATTTCACGTCCAAAGTGTTGGGCAAAGACTTCTTCCATGCCGGCTCTTAGGTGCATTATCAAAGCTGGC
>comp100203_c0_seq1
ACAAGAGACGGATCAAACCTGATCTTCATGAATAAAAGAAAGCTTATTGGTACCAATAACACCGTAGAACAATGTGAATCCTTGGAGATGGCAAAACGCGCCCACAAGACATCAAATGTGTGCCTGGATTTAAACCTCCCAGCCGAAGATAGTGAAATATGTGATGCTGATATTTGGAACCCTGACAGTGACACTATCTCTGAAAACTCCAAGGCATGGTTAGAAGATTTCTCTGGACAGGTCGATG
>comp100208_c0_seq1
GTATATTTACATAATCACCCAGCTGTCCTTCCCTCAATATATCTGAAGCTATTGGGCTACCGCCATATGGACTCTGTGCTATTGCCAACCCAGCAACCTTGTCTTTTAGCTCAGTCCAATACATGGATAAAGCAGCAGCAGAATCCACACCGCCTTTGCTATGTCCAAGAAGCAAGACACGTTTCTTGGAACCCCAATAGATTTCCTCAATGTACTCTTTTATCTCTCT
>comp10020_c0_seq1
CGACGTATGATTCCTCATTGACTACTGTCTTCTGTCCCCTCCACCCGCTGAGATAATCTCGGATAGACTCCTTTGCTGCATCTGCAGTCCGTCTAAATTTGGCAATATCCTTGGGATCTTCCTTCAATGAATCACGCAGCGTCTTTACCACCTCTCTTGCTGACTTCAAGTAAGCCTTCGGCAACACTTTACCGGACTTTGTTTTTTCAGTAGGATCAAACAACGTTTTTATGGACCCTATGAGGCCCTGATCCTGATCCTCTTGACTAGTTGACTCATCTCCAGCACAAGCTGGCAATGGTGTTGAGCCATTGTTGAGGGTTAAGATTGCAACTAATGCACCACTCACTAAAACTTGGCGACGGCGAGATGGTTTTTGGGAAGGTAGCACAGCATGACACCTGGATTGCAGGTTACAAGTACTGGAAGCTTTAACTTCTTTCCCAGTAGAATTGAAAATGAGAGGGGTTTGGATCTTCAAAGCAAGAAAAACAGCCATCGTTGTTTGAATCCTCAATAAAATTGAGTAGCTATGTATGGCGTCT
>comp10021_c0_seq1
CTTCAACATTTTTCTCAAACCTTTTCACACACCCAAATACCATCTGAATAGAAGTGATCAACAACCAATGGCAGACATTGCAGTATCCTTTCTGCTTGACCAACTAAAGCCTTTCTTGCTCGACGAGGCAAGACTTTTAGGTGGTGTTGGGAAAGAAGTTAAGCACATCAGAGATGAATTGGAGAAAATGAAGGACTTCTTGAGATATGTCGAT
>comp10021_c0_seq2
TTGCTTTGGTTAGATCCAAAATTTCAAACAAGTTTGAAGATCCAAAGGCTATCCGAAGAAAAGTAAACAAGTTATGGCAGAGATTGCTATATCCTTTCTACTCGACCAACTAACATCTTTCCTAAGTGAAGAGGCAAGACTTTTGGGTGGTGTTCGGGAAGAAGTTGAGCAAATCAAACAAGAGTTGGAGCACATGAAAGCTTACTTGAGAGTTGCCGATGACAAAGAAAAAAATGATCCACAACTCCAAGTTTTGGTTAAGC
>comp100222_c0_seq1
GGATGGATATGGCAAACACTTTGGTTGAGGAAATGAGAAGGAAGAAGGTTTCTCCTGATGTAGTCACTTATAATGTTCTCATTGGTGGGTATCGAAGACTTGGACAGGTGGATATAGCTAATAAGGTGTTCGACGAAATGAGGAAGGAGGGTATATTTCCAGATGATATTACCTTGAGAATGCTAGGGTTGGATTCAGATGCAGTTAAGGAAGGTGGTTGACAGAGGAGGAAACAATTTGATAAAGACCAATGATGAGACACGTAATTTGGCAAAGTTCAACTTATGACATTCAGAATGGTTCCAAGGGAGCATGATTTAAGGAACAACTGTTTCGCCATCTCCAACAGAGTATAGCTTGAAGGGTCCTATTGCAT
>comp100223_c0_seq1
GCCAACATCTCGAGTTTATAGTCAAGTCAGCTTATACAAAAATTAAATGAAGAATGTACTCAATTGCAAGTACATGGACCGACACATAATTTTTAAAAAGCAATTATACAACACAGCCACTACTCACCTGATTCATAATTCTTCATGGTCTTCAGAGCTCTCATAACTAGTAGACCCGTAAACATTGGACTCTTCAGAAGCCTCAGAGCTCATATACACAGGACTTTCAGAAGCCTCAGAACTTTCAAAGGCAGAGGTCTCCTGAATATTTTTGTTTGACG
>comp100224_c0_seq1
TACATTGCGATCTAACTTTTGTCCCAACATGCTCTGAAACTTCACTCCAGTTTCCCAGTCCATACATTTCAATTCCCTCCAGGAGTAATATCTCCTCATCTGCATTCCATTCGGGACAAATGAGCGGGAATGACAAATTATCCATAACTCTATATGGATGATTGCTTTTGTGGGGATGAATCTCAGCTCCAACAGAGAAGCACTCCACACAAAGGTCAAAATCAGAA
>comp100229_c0_seq1
GGATTTCACAGGTAAAGAATATAAACAACCATCTATGTAAGCGATTCCAGAAAATCACACTTGATGGTTCCAAAGATCACACATGACAAATGGTGACATGAAAAATGTAATTTTGGAGACAGCAAAACCAGTGCAAAGTACACAAGTCCTACACTTCTTAGATGATATTACAATTTTTCCTTTATCAGTGTCTTGGAATTTTTCCCAGCTAAAATCCG
>comp10023_c0_seq1
TCCCACTGGCCAAGTACGGCTTTCTAGCCTAAGGAGGGTGCATGTATTAAACTGTCACAAAATGGAATGCCTCTTTCAGTTTCAGCAATATATAGCAGGAGATCTTGGGCAGTTCCAAAGCCTAGAGGTATACAACTCCGACAATATGGAAGCGATACTTGCAATCAATGTGGAAGGAGCAGCGGCGGAAGAGGATGAAATTGTCTTACACAAGTTGAAAGACTTGTGCCTTGAAAATCTACCAAACCTAGTGAGTTTTTTTTGCCAAACAAATAGTTCGGCTTCAGAAAGCAGTCCTCATATCCGAGCACATGAACCTCTGTTCGATGGAAAGGTTGTATTTCCAGCATTGAAGAGCTTGCATCTCAATGGACTGCACAAAACGGAAAAGATATGGC
>comp10023_c0_seq2
GATGAAATTGTCTTACACAACTTGAAAGAGTTGAGGCTAGATAATCTACCGAACCTCGTGAGTTTTTTTGGCCAAACAAAGAGTTCGGCTTCGGCTTCAGATAGCAATCCTCGTATCCGAGCACATGAACCTCTGTTCGATGGAAAGGTTGTATTTCCAGCATTGAAGAGCTTGCATCTCAATGGACTGCACAAAACGGAAAAGATATGGC
>comp10024_c0_seq1
GAATCATAAAAAACTTCAGGAGGGATATCACATCCGATACAATGGCAAGAATATAAGTCATTCTCTCAGACAATAGTTGGACATGGTCTTGCCCTGTCCAGGTTGAAACAAGGTGAAAAGTGCCTTAATGGTTTAAATTCCTTTCTCCAACCCACAATAGGTTCTCATCAACCTGGTTGATCACATGCCTCTTTTCAGGGAAAGAGCTCCTACCAAGCTCTCCTTCTAAACACTTCTAACATTTCTTCCAGTAATATGTCACTAAGGACAACACAGGGCTAACTATCATATCACCTACCCAAAAACCCTCTTTCACATTTAATTTCTAACGATGGCCTTGAAGAATGTGGCAGACGGGCCTGATCTGGGCTGTAAATTTGCCATTTGATCATATTATTGCACTTGTTTTCCTCAGTCCTTTTTACTGAAAAAGAATCAAAAGGTATATAAAATGGCGAACTTCTCAATCTATGTGGAATGCTATGATCTGAAGATGTGCATCATTCTCTCTTGTCCTCCTCGAGATCTTCTCCTAGCCCAAACAAATGATCTGCTGCAATTGATGCCTTCCTTTCCTTTCTTTCCATCTTGGTTGATAATTCTGCAGCCACCTTTCCTCCGGCGCCAGTTAGAGAAATACCCTCCTCATCAAGGTCATCGCCAGTCTCCTCTGAGTATGCATACCTAGTTGGGTTATTTGAAGGAGCCCAGAGAATGCAGATCACCCACAAAAGTATGTATGCCAGCATAGTCCAGAAAGCTGGGATGATCCAGGCTCTTCGCCACAGTTCACTCAATGGGTCACTTGCGTTAAAGTACAACTCATATCCAATCCAAGCAACAGAAAAAAGGACTGATACTGCTAGAGAATTTGTAAACTTTCTGTAGAGGTCAAGTTTGACCATGCTTCTCCGAATCTGAAGTTTCTCCAAAGTTTTAGATAATGACGAAAAGATCCAAAGGATAAAGCAGGCATCCAATACAGCAACCGGTAGCACCAGAAAAACCCTTGCTTTTCCAGAAAAGTCATTGATATTCCCCAAATGTTCAACAAGCTCAAGAGCCTCAGAAGCCACAAAGTATGTCACACCAAGAAGAATCAGTTTTGAAGTTATAGCTCCTAGGGTGGGTCGTACAACACCATAACCCATAGAAACCACTAAAAGAAGAAGACGAGCAACTGTCTTCTTGAAAGCACTGAAGGTAACAGCCCAAAGAGTAATTCCCATTGGTCTGCTTCCAGTGGCATTGAAATTTGCATATTCAAAATACCAGAGAGCCATTT
>comp100250_c0_seq1
TAAAGATTTGAAGATCCTCTTGGTTCGATGAAATGATATTTCCTGATATCCAATATTGAATGAAGTCTCTATTGATCACAATCATTAGATCTCTGAATTAGGTCTCTAAATTAGATAAGATTAGTATTGTCACTCATAAAAACCTATTGCAATAATTCATCCCTTCCACACTCAAATCTTGGATGTCCTTTGTGTGTGTGCATTCTTGTTCCAGGCTTTTTAAGATCACCAGTA
>comp10025_c0_seq1
TATTAGAACCCCAATCCAAACAAAACGAAAGAGCAAGTTTTCAAATTGGTCCAAACCACCCAATCACATCTAAACTGCCATCAACAGAATTCACAAAAAATTCGCCCAAACACATCAAATCCACCAACAAAATAAATTACCAAACGATCATCAAATCTTCCCAAGTCGAAGAAGTTAAGCAATTCATTCAAAGAAACAGTCTTGATATCAAAAAAAAACTAGAACTGGACCGACGGACCACCGCTCATCTGCATTAAAGTGAAGCTTCCCACCAGTTGGTGCAAAAGTACGGGAGACGATTAGAAAAGCGGTGGTGATGAGCGGCAACGAGAGCAACAGGGAGAGAAGATAGAGAAAGAGGAGGTTCAGGCGTCGCGAGTTGGTTTGGGCGTGGGGGTGGCGGGGTTTGTGGGTGGAGGATGGCGTGGGGGAGGCGGTGAGAGG
>comp10025_c0_seq2
GTCATCGTCATCGTCATCGTCATCATAATTTTCATCATCAAACACAGAAGTTTTGTTCTCCAAATTAGCCACAGAAAATTGTGAAGGAAAGTAGTCCTTTTTTGGCAACAAATAGTCCTCTTCGGTGGCAGCTTGGATCTCTGGTCCCTCATACTGCTCTTCAATATCTTCATAATCAACTGCATCTTCAGCCTTTTCATCATAATCTTGTTCAGCAGCATCAACAGAAGAATGTGGTGATTTCACTGACAAATCTATATCTGAAAGGGATGTCCCGAGCTTGTCAGCCAGCGCAGCAAGATGCTCCTTTGCATCCTCATCAAGGTAATCAACATCAAGATCACCAGAGCCGTCAACATTTCCAAACATAAATCCCAAAAGACGGTTACCCCCACCAGCCTCCTCATATTCATCCTCATCATCTTCATCCCGGCCATCATGGGAGGTGCTTCCAGAATCATACCCCATGTTACATCAAAAACTCAAACGATCATCAAATCTTCCCAAGTCGAAGAAGTTAAGCAATTCATTCAAAGAAACAGTCTTGATATCAAAAAAAAACTAGAACTGGACCGACGGACCACCGCTCATCTGCATTAAAGTGAAGCTTCCCACCAGTTGGTGCAAAAGTACGGGAGACGATTAGAAAAGCGGTGGTGATGAGCGGCAACGAGAGCAACAGGGAGAGAAGATAGAGAAAGAGGAGGTTCAGGCGTCGCGAGTTGGTTTGGGCGTGGGGGTGGCGGGGTTTGTGGGTGGAGGATGGCGTGGGGGAGGCGGTGAGAGG
>comp10025_c0_seq3
GTCATCGTCATCGTCATCGTCATCATAATTTTCATCATCAAACACAGAAGTTTTGTTCTCCAAATTAGCCACAGAAAATTGTGAAGGAAAGTAGTCCTTTTTTGGCAACAAATAGTCCTCTTCGGTGGCAGCTTGGATCTCTGGTCCCTCATACTGCTCTTCAATATCTTCATAATCAACTGCATCTTCAGCCTTTTCATCATAATCTTGTTCAGCAGCATCAACAGAAGAATGTGGTGATTTCACTGACAAATCTATATCTGAAAGGGATGTCCCGAGCTTGTCAGCCAGCGCAGCAAGATGCTCCTTTGCATCCTCATCAAGGTAATCAACATCAAGATCACCAGAGCCGTCAACATTTCCAAACATAAATCCCAAAAGACGGTTACCCCCACCAGCCTCCTCATATTCATCCTCATCATCTTCATCCCGGCCATCATGGGAGGTGCTTCCAGAATCATACCCCATGTTACATCAAAAACTCACCGCTCATCTGCATTAAAGTGAAGCTTCCCACCAGTTGGTGCAAAAGTACGGGAGACGATTAGAAAAGCGGTGGTGATGAGCGGCAACGAGAGCAACAGGGAGAGAAGATAGAGAAAGAGGAGGTTCAGGCGTCGCGAGTTGGTTTGGGCGTGGGGGTGGCGGGGTTTGTGGGTGGAGGATGGCGTGGGGGAGGCGGTGAGAGG
>comp10026_c0_seq1
CCAAAACTTCATAGAACTAGAGTAAGCAACCCGTCTTCTATCAACATCCTACATCAATAGTCATTTTTCTTGACTTTGCAGAAACAGAAACATCTCCAATCAACTACAGTACATGAACTATCAAAATTCATAGTGGAGAGGACTCCATCAGCTAGCAAAACCATCTTTGATTTAATGCAGTGCTTACAAATGAGGGTTTCATCTTCCAATTCGCTTCCTAGTTCCTTCAGTAGAAGGAGCCTTTGAGTTCATGTTCCCTCCCAGTTTCCTCGCTGTGCGTTGAATAGCTGCTTGCTTCTGGCGCTGACTGTGGCTCTTCCTTTTACTTGCAAAAAAAAGTCCCGCTGTCAGAACCATTCCTCCCACTGCCCAAGAAACTCTTTCTGTAAATGGCATTTCCCTCACCCATGGCAGAAAACCAGGAAAAACTCCCGAGCCCTCACCTTTCTCTGAATCCCCAGATTGTGAAGCCTTCCATGAACCAGCAACAGAATCTAGACTAGCTTTCCCACCGTAGCAAGGTGTTTCTTCCACACCATGAAATGACTTAACAGTAAAACCTGCAGCACGGCAAAGTTCTGTGCCATTTGAGACCCATTCAGAGGCTTTACCACAAACAAAGTCGCCAACTCCACATGGTGCTACAACCTGTGTCTTCGCATCCATAGAGAAGTAAGCATTAGAACAAGCCTGATACAACCTATCACAGAGAGGGGGGCAAATGAGAGGAGGTCCAGGCTGTACACCAACACGTGGATCACAGATAGAACATTCCAACAACTCCCACAGTTGCAAACACTCTGGGCTCGCTTCACCTGTTGTAGCCAGTCTCCTAATGGATAGCAAAGCAGGATGCGTTTGGGCCACATCACAGCATGTCTTTTTGCGGAACACTCTGCAAAGAGTCAAATCTTTGGAGCCCTTGCTTACTTTTCTTGGAGGTTTCCCCTCATTAGAAAATGGGGGAAAGCGACCACCCGGAGAAACACAAACTCCACTAAATGCTCCAGAGTCATAAGCGAGAACAAGGTCGAACGATGCGATCAACAGTAGCACGCCACGGAATACCAATCTCATAGTTCAGGTCGGCAGTCTTTTGCTTGGCGAATTTGAG
>comp10026_c0_seq2
CCAAAACTTCATAGAACTAGAGTAAGCAACCCGTCTTCTATCAACATCCTACATCAATAGTCATTTTTCTTGACTTTGCAGAAACAGAAACATCTCCAATCAACTACAGTACATGAACTATCAAAATTCATAGTGGAGAGGACTCCATCAGCTAGCAAAACCATCTTTGATTTAATGCAGTGCTTACAAATGAGGGTTTCATCTTCCAATTCGCTTCCTAGTTCCTTCAGTAGAAGGAGCCTTTGAGTTCATGTTCCCTCCCAGTTTCCTCGCTGTGCGTTGAATAGCTGCTTGCTTCTGGCGCTGACTGTGGCTCTTCCTTTTACTTTCTCTGAATCCCCAGATTGTGAAGCCTTCCATGAACCAGCAACAGAATCTAGACTAGCTTTCCCACCGTAGCAAGGTGTTTCTTCCACACCATGAAATGACTTAACAGTAAAACCTGCAGCACGGCAAAGTTCTGTGCCATTTGAGACCCATTCAGAGGCTTTACCACAAACAAAGTCGCCAACTCCACATGGTGCTACAACCTGTGTCTTCGCATCCATAGAGAAGTAAGCATTAGAACAAGCCTGATACAACCTATCACAGAGAGGGGGGCAAATGAGAGGAGGTCCAGGCTGTACACCAACACGTGGATCACAGATAGAACATTCCAACAACTCCCACAGTTGCAAACACTCTGGGCTCGCTTCACCTGTTGTAGCCAGTCTCCTAATGGATAGCAAAGCAGGATGCGTTTGGGCCACATCACAGCATGTCTTTTTGCGGAACACTCTGCAAAGAGTCAAATCTTTGGAGCCCTTGCTTACTTTTCTTGGAGGTTTCCCCTCATTAGAAAATGGGGGAAAGCGACCACCCGGAGAAACACAAACTCCACTAAATGCTCCAGAGTCATAAGCGAGAACAAGGTCGAACGATGCGATCAACAGTAGCACGCCACGGAATACCAATCTCATAGTTCAGGTCGGCAGTCTTTTGCTTGGCGAATTTGAG
>comp100273_c0_seq1
GGGAGTACTTGAGTGGGTGTAAGAGCAAGATCAACCATCTTGGAAATAACTACGGATTCACAGCTCCTATTTTCACATGCCTATCCATACTACTTATGTACAAGTGCTGTAAACATCATTGACAAATTCAGTTAATGCCACCTCAGATGGTGAATAGTTTAGTTCTAGTAGTTACCTGTACTTTCATTTCACACAAAATTCCATTGGCATCAGCTTTAAAG
>comp100277_c0_seq1
CTGTGATTGCAGCCGAGAAGGAAATTAAACAAGAAGATGATGATGTTCTTGCTGAAGAGCTTATCACTCATAACGAACGAGATGTAATGGCTGAAGCGGAGATTAGGGGCTCTGATGAGGTGGTACAGCCTGTGATTGAAGAAGAGAAGGGAATTAAACAAGAATATGAAGTTCTGGCTGAATCGACTATCACACCTCAAGAAGGTAATCTATTGGCTGAAAGGAAGAGCAGGGATTCTGATGAGGTGCTTCAGCCTTTGATTGCAGCAGAG
>comp100279_c0_seq1
CTCACATCTACATCTGCCACCCTCGACTCGCTCTCCGCCCTCCTCCCTCGCTCTTCGTCCGTCAAATCACTACTCCCGTTGATGTCCATTAATGATCCTGCAGCCGTGGAGCATCCGGAGGAGGTGTCACCGCTCGATCCCCGTTGGAATTTACTCCTCTTCTGGGCTTGCAGCGACTGAAGTAATTGCTCCAGTTCTTTCACAAAGTCTATTGCTCCTCCAATTGTGG
>comp10027_c0_seq1
CTCTCCTCTAACCAAGAACTAGGGCAAAGGTCTCTCCCTCTTTCTCGTTGGCTCAGTGTATCCGAGACGTGAATATGCAGGCGAGTGACAGGTTTAATATCAACTCTCAGCTCGAGCATTTGCAAGCAAAATATGTTGGTACTGGGCATGCTGACTTGAATAGATTTGAGTGGGCAGTGAACATTCAACGTGACAGCTATGCATCTTATGTTGGGCATTATCCCATGCTGGCATATTTTGCCATTGCTGAAAATGAGTCAGTTGGAAGAGAACGCTACAATTTTATGCAGAAAATGCTTCTACCATGTGGACTCCCACCAGAAAGAGAAGATGATTGACCACACTCAAAAGTGCAAACTAGAACCTTGTGGATTCTGGGTATATCGGTCTTTGGAATTCTGTCTGACGTGTTTTAATAAATGTTCTGTTCCTTTATTGGGTCAGCTTGATGTAAGAAGTAAGAGCAAATAAATCAAATGTATTGAATTTTAGAATTGAGACAGTCACTAACTTGTTGCGAGGGATTGATTATGGGCTCCTTTGCCATGGTTTGTATTGTTCATCATTGTTGGCGGG
>comp100284_c0_seq1
GCATAGGAATAGAATCCATCTGACAAATACAATACATTAATCCACATTGAGTTTGATAAGTTCAAGGTTACCAAAGGTAAGCCCTTGAAGTTGACAAACAATTAAGTCAGTATAAATGGACAGAAGAAAAAAAGTTAACCTGCCAAATTTTGTGTCTAAAACATTGCTACGTGATTCAGCAATACAGAAAAGGGTTATTGCTGGCATTGTCTGATTAATATCATATTGAAACCAAACCATATA
>comp100289_c0_seq1
TCCCTTCTCAATCTCTAAACCCTCCTCAAATGCTTCAATCTCAAAGTCAACCCATTTCCCATATTGACTACTCATGTCCTTATCAACAACCTCATCCACCATCAAGTCTTCCATGCTTGTCCAACCAGATATCTCTTTGTACAATTCCTCTGCTAACCACTCTTTCCGATGGAACAGTGTTGTCCATTTTGCCCAAGCTTTGCAACTTCCACCAATAAGCCGCCCGCACCTAAATTTCAAACATTCGCACACACAGTCAAACAAAACTTTTCGCCCAAGCTCGAATTGTTCTTCCATACTTCTATTCAACTTTGTTCTCTGATTCTCCAACCGATCAAATAGATCGG
>comp10028_c0_seq1
CGCCTGCTTGACATTAATCACCTATTTAATCTTCTCACAAAATACCAATCTGGTTTATGGTTTAGGGTTTCGGTACAGGGCCTGCCGTTCTGAATAAAGTATCAATCAAAATGTTATGCTGTCTAACGACTTGTTTCCTAAATTGACTATGTAGAACCATAGTCATTGCAAGAAAACCTATTTTCCATGGCATTATGAAACTTTAAGAGTCATAACAAATGAAGCAGCTTGCTAAGTCTCAGTTTTTTGTTTAAGAAATTCGAGGTCCTTCATTTGCAGCTGTACAGCTTCTTTTGATAAGCGCTTTGGCTCTGGATATTTGTCTTCTTCACCCTCCTCAGCCACAATCTTTGCCTTGTCTTTGACAATCCTATTTATCTCTGGTGGCCCAACCGAGGGGAAAACAGCATTAAGAATGATGCATAGTAATCTCTCATCTTCATTTTCAATAGTGTCCCTCCCAAAGCAACAGACATAAATAGCTTCTAGAGCTTTCTCAGCTCGAATCTCCATTGGAACAGAGGGAGTAGGAGCATTCAGTTTCGCCCGCTTCTCTATTGCTTCATTCATCATTGCAATGAAATTCTGCTCTTCAAATTCGATATCATTCGAAAGCCGAAGCCTTGCTACCCCCTCCAATATTTCTTCAGATTTGAGCAGACCAGCACCAACCGCCGCTAACCAACAGCATAGCAGTACATACAAAGGATCCCCTGACTACCCATCAACAAGCCCATCACAAGAATCAATTCCAAAACTGTCCCAAAATTGTAGCAATCAAAAATTAAAAAAGTTAACTATCTATTTG
>comp10028_c0_seq2
CGCCTGCTTGACATTAATCACCTATTTAATCTTCTCACAAAATACCAATCTGGTTTATGGTTTAGGGTTTCGGTACAGGGCCTGCCGTTCTGAATAAAGTATCAATCAAAATGTTATGCTGTCTAACGACTTGTTTCCTAAATTGACTATGTAGAACCATAGTCATTGCAAGAAAACCTATTTTCCATGGCATTATGAAACTTTAAGAGTCATAACAAATGAAGCAGCTTGCTAAGTCTCAGTTTTTTGTTTAAGAAATTCGAGGTCCTTCATTTGCAGCTGTACAGCTTCTTTTGATAAGCGCTTTGGCTCTGGATATTTGTCTTCTTCACCCTCCTCAGCCACAATCTTTGCCTTGTCTTTGACAATCCTATTTATCTCTGGTGGCCCAACCGAGGGGAAAACAGCATTAAGAATGATGCATAGTAATCTCTCATCTTCATTTTCAATAGTGTCCCTCCCAAAGCAACAGACATAAATAGCTTCTAGAGCTTTCTCAGCTCGAATCTCCATTGGAACAGAGGGAGTAGGAGCATTCAGTTTCGCCCGCTTCTCTATTGCTTCATTCATCATTGCAATGAAATTCTGCTCTTCAAATTCGATATCATTCGAAAGCCGAAGCCTTGCTACCCCCTCCAATATTTCTTCAGATTTGAGCAGACCAGCACCAACCGCCGCTAACCAACAGCATAGCAGTACATACAAAGGATCCCCTGACCGGGCTCGACGATCTCGAAATTCATAGAAAGCTCTCGAATCATTCACAGAACACTTCTTTCCTACCCTCCTTCGAAACTCGGCAAAATCGATGATATCACCGCCGACACCGCCTTCATCGTTGAAAATTCTAGCGAAAAGGCCAATAACAGGGAGTGCACCAATGACTTTATTGGCGAAATTGGAAACAGAGTTGGTCTCGTCCATGTAAGCCTTAACGAGCAAGACCCCATTGTGATTTGATGCTTTGGATCTCGTGGGTTTTCTACAGAGTTGGCGCAAGTAGAGCAGAGATGGCGATCTGGGCTTACAAGTGATGGTGTAAAAATGGCGTGGGGTTGCAGAAGAGGAGTGGAGGTTGGTTTGGAGATAGGAGGATAAAGAAGTGGTGAATGTCACAACCACCATGGTTTTG
>comp100305_c0_seq1
CTGTTACAGAACCCGTCCCGCCTTGCCATGTCTTGATCCTGACCCCGTTGTCTGAATCCTTTATCATTACATTACGAACGCTAATGTTTGAAACACATGCCTGAGAGTTGTGCACCCCAAGGCTCCCAATGCTGATACCATGACTAGGTCCACAAGTGACGGCTTCAATGTCAACATTTGAGCAACCAGGTCCAATTGAAATGCAATCATCTCCATTGCCAATAACTGAGTTGTATATTCCCACAGACTTGGTGCTCTCAATGTGGATCCCATCAGTATTGGGGCTAAGCTTAGG
>comp100318_c0_seq1
TACTTCTCCTACATATGCTACAAGAATGATCTAAACTATATGAGGCAACGATAATTTTGAGCATGCCAGAAAGGTGTGTTGAAAATGGGGTGGTTAAGTGAGAGAGGACATTCCAGTTTATGGTACTTAATGCTTGGCCAAGAATCAGATTATCCAGCTACTCCTTTTTCTCAAGAATTTTTAGGAAAGGACATATTCATATTATAGCTCAATTACATTTTTGGTGCTTGTACAACTTGCTTAGGG
>comp10031_c0_seq1
TCATCACTCACTTGTTTCATTCAATCTGTGATACTTCATTTCAATTCTTTCTCTCAGTTTCTCTGTACGAGTTAGCAATGGCAAGTTTGACACTCACCGGATTATTAAAACAAGTCGCCGGAGAATTTCCCTCCCGGCGAGCAATTTCAGTTTCTGGAAAATTTGATCTCACACACTCTCGTCTTCATGAACTCATTGAAGGGGCCGCTTCTCGCCTTGTTGCCGCCGGTGTTAAACCAGGCGACGTCGTTGCTCTCACCTTCCCCAACACCGTCGAGTTTGTAATCATGTTTTTGGCCGTAATCCGAGTCCGAGCCACGGCTGCGCCACTCAACTCGGCGTACACCGCAGACGAGTTCGAGTTCTACTTAACGGACTCAGAGTCGAAGCTTTTACTCACAAATAAAGAAGGAAACCAGCCGGCTCAAGCCGCGGCTTCGAAGCTCCATATTCCACACGTCACAGCCACTCTATCACAAGCCGACTCCGATGTCACTCTCTCCCCGACTCAGTCCGAGTCAGATCCTAACTCGGTCTCTAAAATCATCAATGACCCGTCAGACGTCTCTCTCTTCCTTCATACTTCAGGCACCACCAGCCGACCAAAAGGCGTTCCCTTAACTCAGCTCAACTTGTTTTCCTCCGTACAAAACATTAAATCGGTGTATAAACTCACTGAGTCAGACTCAACCGTTCTTGTGTTACCTCTCTTTCACGTGCATGGATTATTAGCCGGTTTACTGAGTTCTTTCGGAGCCGGAGCCGCCGTGACTTTACCAGCCGCCGGAAGATTCTCTGCTTCGACATTTTGGCCAGACATGAACAAATACAATGCCACGTGGTACACAGCCGTGCCTACCATACACCAGATAATATTGGATCGCCACTTCAGCAAACCCGAACCCGTTTACCCGATACTCCGGTTCATTCGGAGCTGTAGTGCTTCGCTTGCGCCAGCCATAATGGCTCGGCTGGAGGAGACATTTGGAGCACCGGTGTTGGAGGCCTATGCAATGACAGAGGCGACCCATCAAATGGCTTCAAACCCGTTACCGGATAATGGCCCGCATATTCCTGGGTCGGTTGGAAAACCTGTTGGTCTGGAGATGGCGATATTGAATGAAAATGGAGAGCAACAAGAGGCTAATGTTAGTGGAGAGGTGTGTATTAGGGGCCCAAATGTGACCAAGGGTTATAAAAATAATCCCGAGGCCAATAAATCTGCTTTTCAATATGGGTGGTTCCACACCGGAGATCTGGGTTATTTGGACTCCGATGGCTATTTGCATCTTGTTGGTCGGATCAAGGAGCTTATTAATCGTGGAGGGGAGAAGATATCACCAATTGAGGTAGACGCGGTACTTTTGTCTCACCCAGATATTGCTCAAGCCGTTGCTTTTGGAGTCCCCGACGACAAATATGGCGAAGAGATAAATTGCGCGATTATTCCAAGGGAAGGATTAAACTTTGATGAAGCAGAGGTGTTGAGGTTCTGCAAGAAGAACCTAGCAGCTTTCAAGGTCCCCAAGAAGGTTTTCATCACCGATTCTCTGCCGAAGACTGCAACGGGGAAAATTCAAAGGAGGATTGTATCTGAGCACTTCCTAGCGCAAATCTCAACCGCTAAAGTCCCCAAGTTTGGTGCCTAATTGCTTCCTATTTGTAGTTAATCGTTGGATAGAAAAGCACATTTTTGCTTTCTGTCCACCTCGCATGATTAACAACAGTGGGGTCGTCTTAGGCCCCCTCTTGGGCTCAAAAGGATGAAGTGTTTCTCTACATTTTTGTTTGTTTCTATTCGACTATTGATGGACCAAAAAAATTCAAAATATAATTAGCAACTGAAAAATTGGCCAACGCCATCAATCTAAG
>comp100325_c0_seq1
CCTCTCCACTTCCCATGATATACAGTTCCAAACGTACCAGATCCCAACTCTTGTAGCTCTTCAATATCAGCATTTTTTATGATCTGCAAACCATAGATACCAGCTTCCATTTCAATTATTGCAGCATCACTAATGGATTCATCATTATCATTGCCTTCAACTTTGGCATCCTCACAGTCTGATTCTGGGGTGATGCTTTCAGTCTCTGTTTCTCTAGGGGATGGAACTCCATCACTGGGCTCATCTTCAACATGTGGGACAACTGTAGAGACTGAGGG
>comp100327_c0_seq1
ATTTATTCCTTTCTCCTCGTACTTAATTAGAGACAAAACTTCCTATCACTTCCTCTCTGAGAACTGCTATACCACTTACCTCTCCGAGACCCACTCTACGCACTAGCCTTTTGTTCAATGGGTACGAGATTATACTTAATATCGGGTAATACACGATCAGTGATAAACTTAAAGTGCTAACATGCATCGAGTGGCTTAAACTAGCAAAAGTCACTTCACACTAGTATTACCAGGTCATGACTGGCACTAGTTATCATTTCCAAAGTCAATATCTGCACAAGTACGAGCTTTGAACTTTGAAATTAAAATGTGTATCCATTATCAAACATTGATCATGAAAGTTGCTTCCTG
>comp10032_c0_seq1
GCTTGACAAAATTGAAAATTACACCACGTACAAATACATACAAGAGACTATTAGATGTTAATAGTAGCATCCCATAGCCGAAGCAGGCCATTGCGGCTACCACTGCAAATCCTTTTTCTTTCAAGGTCTGAAGCCACACATCTTACCACTGCAACGGTTTTCTGTGGTGTTCTGTAGAGTTGCCATCCAGCCATCTTTGAACCAGCACTAGATACGCCACCAAGTCTCTCTTGCGGCCGATGAAAGAGAGACATTGAATTATCAGCAGCTCCAATCCCTAACCAGTGTTCCCCGGCATTGATAGATAATATAGAAGAAGTATGAATAGTGACATTCTTCACACATCTTATACCTCCCTCCTCATTCTCCCAAAACCGCAGTAGACCATCACTTGAACCTGTTATTATTCCTCTATCTGACCTCGAGTACTCTACGGATAGAATTGGACCAGCATGGCAAGCTAGAACAGCATCACATGTTCCTCGAGAAACAGACCACATTCGTGCTGTCCAATCATCACTTCCAGTGATTACAGTGTCTTCGACCATTCTAATTGACCTAATCCATTTTGAGTGCCCTAAAAGTTTGTGCATCTGCTTACTAGCACGGATATCCCAAATGTTTGCAACCGCATCTCTGCCCCCAGCAGCCAAGATTCCCATGGAGTCATTATATTCCATGCAAAGAACAGCACTTGAACAACGACCCACAGTAGCAACACATGTATCAGTCCTTACATCCCACATCTTTACAGTTCCGTCATGTGCAGCAGTGAGGACACGTTCACCTGACAGCATGCGCACACAGCTGACCTGTGCCTCATGGCCCTTAAGCTCTTCTAAAAGCTGAGTCGTCTGCTTATCCCATACAAGCACAGACTGGTCATCAGATCCCGATACCACCTTCCCCCGATCGGAACTTATTGCTCTAACAGTTCTTGTATGACCCTTTAAAGTTGCCCTGAGTTCAGAACCACGAAGACTAGGATCCCAAATCCTAACCGTACAGTCTGTGCTTCCACTAATAAAGAAACCTGCATCTTCACGGTCGCCCACCAGATCCCATACTTCCCTTTGTGTCACACAATGCAGAGCAGTAACTGCACCACCATGACCCCTGAGTGTACGGACACTAGTTTGCATTTTCTTCTGCTCAGCAGCAGATAAATCTTGTTTCCGAGGAGTTCCATTCTCATTTGCAGCTAAAGTTCCACTATCAGAATTCCATTTACGGCTACGACTGAAAGAATTTGCTCTCGATGTTGTATCCCTGCTAAACATGCTCTGGACCCAGCTTCTCCCAACAACAGAAGCCTCAGCAGGTTGTTGATGGTCATCAGTGACATCTTGTGGACGTGGGGAGAGTAATCCATAAGGTGACACAGATTGCGACTTGACAGAATAAATTCCCCAGTAACCAATACATAATTGCTGGATATGCGAGAGAAATCCCCTGAGTTTAATCATATGCTTGTACCCGATGTTATTCTTCCCCGCTATAGTTTCAATCATGTACCATGCATCAGTGTCAGGAAGTCCCAGCCCAGCCATATGTGTTGCTACAATGATTAGCTGTGTTGTTACCAGGGTTGCATAATTGGCCGACTTGCTTGAAAAACGCTCCATTAGATACTCAAAATATCCTTCCCAGAAACGTAACTCCTCCCAGATGGAAAGCGAACGAAGATGTCGCTGGACAAAGTCTGAAACATTGTTCGTGTCCTTCTTATACATTTCGGCTGACACTTCAAGGGCATCTCTAACAGTTGCCATGTCATTTCGAGAGGTAGCCCGACTGATTGCTGTTTTGAGCAGTTCTTTCACCGCAATAAACTGCTCCTCAGTCAATTGACCAGCCCACCCAGAATGAATGTGCTCTCTTATACATTCAACAAAGCCACTACCACCAATCCCCTCTGCATCAGACTCAATCAACGCAAGGATTGTTCCGTATTCAAATGATGAAAGAGGATCATCAGTTGCTCCCAACTTCAAAAGACGTAGCCATAAACCCTGCAGCTTCACTTTTATGTCTAACACCATGCGCTCACGTTCAGCAGCCCGCTCCCTCGGACTGAGGCTTTGAGCTTTAGAGTCATTACCCACAAGCACAGAAGGGGAACTAGGAGTTTGCTTTCCTGAATACTCAACAGCACCAACTACAGCTGCTAGAATCTGCTTCCTCTTCTCTTCCTGCTCTTCTGCTCTGATGTTAGAAGGAAACCTGTCATAACTATATTTGGCACCAGATCCCGACATTCCGACACCAGGATCAGATATAGTTATGATCTCTGGCTCAGTCGATAGCGAGGGAAGAATTGATAGAGGATTTTGACCTCTCCCAATTGCATCTTGTAATTTGTCAAGAAGACTGTTATTGTTTTCTTCAGAACCTAGACCTCTCTCTAAATAATCCAAGAAACCTTGGGAGTCAAAAAACTGTGTTATCTGTCGAATCAAAAAAGGTAAAAACATCTCAGTTCAAGCAGTGTTAAAGTTCAAACAATTAAGAAGCGTTACAAATAGAGCCTTATACTGAAAAAGAGGA
>comp10032_c0_seq2
GCTTGACAAAATTGAAAATTACACCACGTACAAATACATACAAGAGACTATTAGATGTTAATAGTAGCATCCCATAGCCGAAGCAGGCCATTGCGGCTACCACTGCAAATCCTTTTTCTTTCAAGGTCTGAAGCCACACATCTTACCACTGCAACGGTTTTCTGTGGTGTTCTGTAGAGTTGCCATCCAGCCATCTTTGAACCAGCACTAGATACGCCACCAAGTCTCTCTTGCGGCCGATGAAAGAGAGACATTGAATTATCAGCAGCTCCAATCCCTAACCAGTGTTCCCCGGCATTGATAGATAATATAGAAGAAGTATGAATAGTGACATTCTTCACACATCTTATACCTCCCTCCTCATTCTCCCAAAACCGCAGTAGACCATCACTTGAACCTGTTATTATTCCTCTATCTGACCTCGAGTACTCTACGGATAGAATTGGACCAGCATGGCAAGCTAGAACAGCATCACATGTTCCTCGAGAAACAGACCACATTCGTGCTGTCCAATCATCACTTCCAGTGATTACAGTGTCTTCGACCATTCTAATTGACCTAATCCATTTTGAGTGCCCTAAAAGTTTGTGCATCTGCTTACTAGCACGGATATCCCAAATGTTTGCAACCGCATCTCTGCCCCCAGCAGCCAAGATTCCCATGGAGTCATTATATTCCATGCAAAGAACAGCACTTGAACAACGACCCACAGTAGCAACACATGTATCAGTCCTTACATCCCACATCTTTACAGTTCCGTCATGTGCAGCAGTGAGGACACGTTCACCTGACAGCATGCGCACACAGCTGACCTGTGCCTCATGGCCCTTAAGCTCTTCTAAAAGCTGAGTCGTCTGCTTATCCCATACAAGCACAGACTGGTCATCAGATCCCGATACCACCTTCCCCCGATCGGAACTTATTGCTCTAACAGTTCTTGTATGACCCTTTAAAGTTGCCCTGAGTTCAGAACCACGAAGACTAGGATCCCAAATCCTAACCGTACAGTCTGTGCTTCCACTAATAAAGAAACCTGCATCTTCACGGTCGCCCACCAGATCCCATACTTCCCTTTGTGTCACACAATGCAGAGCAGTAACTGCACCACCATGACCCCTGAGTGTACGGACACTAGTTTGCATTTTCTTCTGCTCAGCAGCAGATAAATCTTGTTTCCGAGGAGTTCCATTCTCATTTGCAGCTAAAGTTCCACTATCAGAATTCCATTTACGGCTACGACTGAAAGAATTTGCTCTCGATGTTGTATCCCTGCTAAACATGCTCTGGACCCAGCTTCTCCCAACAACAGAAGCCTCAGCAGGTTGTTGATGGTCATCAGTGACATCTTGTGGACGTGGGGAGAGTAATCCATAAGGTGACACAGATTGCGACTTGACAGAATAAATTCCCCAGTAACCAATACATAATTGCTGGATATGCGAGAGAAATCCCCTGAGTTTAATCATATGCTTGTACCCGATGTTATTCTTCCCCGCTATAGTTTCAATCATGTACCATGCATCAGTGTCAGGAAGTCCCAGCCCAGCCATATGTGTTGCTACAATGATTAGCTGTGTTGTTACCAGGGTTGCATAATTGGCCGACTTGCTTGAAAAACGCTCCATTAGATACTCAAAATATCCTTCCCAGAAACGTAACTCCTCCCAGATGGAAAGCGAACGAAGATGTCGCTGGACAAAGTCTGAAACATTGTTCGTGTCCTTCTTATACATTTCGGCTGACACTTCAAGGGCATCTCTAACAGTTGCCATGTCATTTCGAGAGGTAGCCCGACTGATTGCTGTTTTGAGCAGTTCTTTCACCGCAATAAACTGCTCCTCAGTCAATTGACCAGCCCACCCAGAATGAATGTGCTCTCTTATACATTCAACAAAGCCACTACCACCAATCCCCTCTGCATCAGACTCAATCAACGCAAGGATTGTTCCGTATTCAAATGATGAAAGAGGATCATCAGTTGCTCCCAACTTCAAAAGACGTAGCCATAAACCCTGCAGCTTCACTTTTATGTCTAACACCATGCGCTCACGTTCAGCAGCCCGCTCCCTCGGACTGAGGCTTTGAGCTTTAGAGTCATTACCCACAAGCACAGAAGGGGAACTAGGAGTTTGCTTTCCTGAATACTCAACAGCACCAACTACAGCTGCTAGAATCTGCTTCCTCTTCTCTTCCTGCTCTTCTGCTCTGATGTTAGAAGGAAACCTGTCATAACTATATTTGGCACCAGATCCCGACATTCCGACACCAGGATCAGATATAGTTATGATCTCTGGCTCAGTCGATAGCGAGGGAAGAATTGATAGAGGATTTTGACCTCTCCCAATTGCATCTTGTAATTTGTCAAGAAGACTGTTATTGTTTTCTTCAGAACCTAGACCTCTCTCTAAATAATCCAAGAAACCTTGGGAGTCAAAAAACTGTGTTATCATGGGATCTAGAGGTTGGTTGGTTGACCGAGAGCGCTTCTTCAAAAATGCTTGAGTGTTGAAAACATGAGTTGCTGTATTTTCCATGAAATTGCGGTATCCACCTAACACTGATGCAAAGAACTTCAGGAATATAAACCTAAGTTGAAGGTCATGATCTTCTCCCCAAGGCTTGATGCTAGCTCTTAGATGTTGCTCAGATGAATTCCCAAGATTGGCTTTCATTTGGTCTATCCCCACAACATTTGGATACAATAACTTCATTATCTCATCACGCAAAGAACTATGTTCTGGCTCTGGCACGGCTGGAATTTCCTCGGTTGTGGTTATGCGATTATGCTCAAGGTCCACAACAACTACACCATCCATCACCAGATCAGAAGTATCAACACCAGAGTGGAGACCCATCATATACGGAGTAGGGGCATCAATATAGTCTACTCCACTGCCACCGAAACGGATAAATTAAATGGCAAATAGCCTCTGATACAAGAGTTAACAGAGAATACTTGTTCGATCGAAGTAAAATCCTCCTCTCAATCAACACAGCTGTAAATAGTTTAATGAAGTTGTCAACATCCAAGCATTGCACCAGTGGCTGAAATGATATATCAGCATGAGGAAGCCCATCCTTTGGTGGAACCTCGACAGCTAGCAGGCTATTCTCGATCGCAAACAGGACTCTATCCTTTCCAGGAGTAGGCAGAGGTACATTGGACACTATATATGCTATAACATCCCATAATGGCTTGCTACTACCCGTGGGGGAAAAGCAAAGTAAAAATAATTCCTCTAGTGCATCTCGAAGTATACGAAAACTGGGCGACCGAGAAACAAGACAGATACATTTGTCAGCAAATGAATTTGCTGAAATGTGATAAGCTTCAGCAATATCCTCACAAACAGGATCCCGAAAAGCAATGCAGCTAACATAAATTTTAGAACCATCGCCCTCAGTTAAAACTATAGGGTAACTCCGTGGAAAAGTTGAGGCATCACTAGAATCAAATCCTGATGCATAAAACTCCACACCAGCTGGCAAAACGCAAGTGGGAAGCTGCGGAGGCGGAGGAGGGTAGAGAGAGTGATTAGGAGGAGGGTACTGATCCAGAAGCGAAGGCAAGTACATCTCCTCTGTTCCATGGAACCCTCTGTTCCCATCCAGGGTCCGAATCTCAGGTCCCAACCCACACACAACGAAGTACTCAAAGAGCCGTGCCATTTATGAATTTCTTTCTCTCTAACTGCTTTGAATCAATTAGAGAGTCCAGTAATCAATTAGATAGAGGAGAGGGGATTCAACGCTGTATACATAACTAAGGTTTCTCTCAGATCTGAGTTTCAGAGTCGAGAGAGAGAGAGAGAGACGTCGAAGATTTGAAAAG
>comp10032_c0_seq3
GCTTGACAAAATTGAAAATTACACCACGTACAAATACATACAAGAGACTATTAGATGTTAATAGTAGCATCCCATAGCCGAAGCAGGCCATTGCGGCTACCACTGCAAATCCTTTTTCTTTCAAGGTCTGAAGCCACACATCTTACCACTGCAACGGTTTTCTGTGGTGTTCTGTAGAGTTGCCATCCAGCCATCTTTGAACCAGCACTAGATACGCCACCAAGTCTCTCTTGCGGCCGATGAAAGAGAGACATTGAATTATCAGCAGCTCCAATCCCTAACCAGTGTTCCCCGGCATTGATAGATAATATAGAAGAAGTATGAATAGTGACATTCTTCACACATCTTATACCTCCCTCCTCATTCTCCCAAAACCGCAGTAGACCATCACTTGAACCTGTTATTATTCCTCTATCTGACCTCGAGTACTCTACGGATAGAATTGGACCAGCATGGCAAGCTAGAACAGCATCACATGTTCCTCGAGAAACAGACCACATTCGTGCTGTCCAATCATCACTTCCAGTGATTACAGTGTCTTCGACCATTCTAATTGACCTAATCCATTTTGAGTGCCCTAAAAGTTTGTGCATCTGCTTACTAGCACGGATATCCCAAATGTTTGCAACCGCATCTCTGCCCCCAGCAGCCAAGATTCCCATGGAGTCATTATATTCCATGCAAAGAACAGCACTTGAACAACGACCCACAGTAGCAACACATGTATCAGTCCTTACATCCCACATCTTTACAGTTCCGTCATGTGCAGCAGTGAGGACACGTTCACCTGACAGCATGCGCACACAGCTGACCTGTGCCTCATGGCCCTTAAGCTCTTCTAAAAGCTGAGTCGTCTGCTTATCCCATACAAGCACAGACTGGTCATCAGATCCCGATACCACCTTCCCCCGATCGGAACTTATTGCTCTAACAGTTCTTGTATGACCCTTTAAAGTTGCCCTGAGTTCAGAACCACGAAGACTAGGATCCCAAATCCTAACCGTACAGTCTGTGCTTCCACTAATAAAGAAACCTGCATCTTCACGGTCGCCCACCAGATCCCATACTTCCCTTTGTGTCACACAATGCAGAGCAGTAACTGCACCACCATGACCCCTGAGTGTACGGACACTAGTTTGCATTTTCTTCTGCTCAGCAGCAGATAAATCTTGTTTCCGAGGAGTTCCATTCTCATTTGCAGCTAAAGTTCCACTATCAGAATTCCATTTACGGCTACGACTGAAAGAATTTGCTCTCGATGTTGTATCCCTGCTAAACATGCTCTGGACCCAGCTTCTCCCAACAACAGAAGCCTCAGCAGGTTGTTGATGGTCATCAGTGACATCTTGTGGACGTGGGGAGAGTAATCCATAAGGTGACACAGATTGCGACTTGACAGAATAAATTCCCCAGTAACCAATACATAATTGCTGGATATGCGAGAGAAATCCCCTGAGTTTAATCATATGCTTGTACCCGATGTTATTCTTCCCCGCTATAGTTTCAATCATGTACCATGCATCAGTGTCAGGAAGTCCCAGCCCAGCCATATGTGTTGCTACAATGATTAGCTGTGTTGTTACCAGGGTTGCATAATTGGCCGACTTGCTTGAAAAACGCTCCATTAGATACTCAAAATATCCTTCCCAGAAACGTAACTCCTCCCAGATGGAAAGCGAACGAAGATGTCGCTGGACAAAGTCTGAAACATTGTTCGTGTCCTTCTTATACATTTCGGCTGACACTTCAAGGGCATCTCTAACAGTTGCCATGTCATTTCGAGAGGTAGCCCGACTGATTGCTGTTTTGAGCAGTTCTTTCACCGCAATAAACTGCTCCTCAGTCAATTGACCAGCCCACCCAGAATGAATGTGCTCTCTTATACATTCAACAAAGCCACTACCACCAATCCCCTCTGCATCAGACTCAATCAACGCAAGGATTGTTCCGTATTCAAATGATGAAAGAGGATCATCAGTTGCTCCCAACTTCAAAAGACGTAGCCATAAACCCTGCAGCTTCACTTTTATGTCTAACACCATGCGCTCACGTTCAGCAGCCCGCTCCCTCGGACTGAGGCTTTGAGCTTTAGAGTCATTACCCACAAGCACAGAAGGGGAACTAGGAGTTTGCTTTCCTGAATACTCAACAGCACCAACTACAGCTGCTAGAATCTGCTTCCTCTTCTCTTCCTGCTCTTCTGCTCTGATGTTAGAAGGAAACCTGTCATAACTATATTTGGCACCAGATCCCGACATTCCGACACCAGGATCAGATATAGTTATGATCTCTGGCTCAGTCGATAGCGAGGGAAGAATTGATAGAGGATTTTGACCTCTCCCAATTGCATCTTGTAATTTGTCAAGAAGACTGTTATTGTTTTCTTCAGAACCTAGACCTCTCTCTAAATAATCCAAGAAACCTTGGGAGTCAAAAAACTGTGTTATCATGGGATCTAGAGGTTGGTTGGTTGACCGAGAGCGCTTCTTCAAAAATGCTTGAGTGTTGAAAACATGAGTTGCTGTATTTTCCATGAAATTGCGGTATCCACCTAACACTGATGCAAAGAACTTCAGGAATATAAACCTAAGTTGAAGGTCATGATCTTCTCCCCAAGGCTTGATGCTAGCTCTTAGATGTTGCTCAGATGAATTCCCAAGATTGGCTTTCATTTGGTCTATCCCCACAACATTTGGATACAATAACTTCATTATCTCATCACGCAAAGAACTATGTTCTGGCTCTGGCACGGCTGGAATTTCCTCGGTTGTGGTTATGCGATTATGCTCAAGGTCCACAACAACTACACCATCCATCACCAGATCAGAAGTATCAACACCAGAGTGGAGACCCATCATATACGGAGTAGGGGCATCAATATAGTCTACTCCACTGAAAAATAGTAACGGAATGTAGACATGCTGCCACCGAAACGGATAAATTAAATGGCAAATAGCCTCTGATACAAGAGTTAACAGAGAATACTTGTTCGATCGAAGTAAAATCCTCCTCTCAATCAACACAGCTGTAAATAGTTTAATGAAGTTGTCAACATCCAAGCATTGCACCAGTGGCTGAAATGATATATCAGCATGAGGAAGCCCATCCTTTGGTGGAACCTCGACAGCTAGCAGGCTATTCTCGATCGCAAACAGGACTCTATCCTTTCCAGGAGTAGGCAGAGGTACATTGGACACTATATATGCTATAACATCCCATAATGGCTTGCTACTACCCGTGGGGGAAAAGCAAAGTAAAAATAATTCCTCTAGTGCATCTCGAAGTATACGAAAACTGGGCGACCGAGAAACAAGACAGATACATTTGTCAGCAAATGAATTTGCTGAAATGTGATAAGCTTCAGCAATATCCTCACAAACAGGATCCCGAAAAGCAATGCAGCTAACATAAATTTTAGAACCATCGCCCTCAGTTAAAACTATAGGGTAACTCCGTGGAAAAGTTGAGGCATCACTAGAATCAAATCCTGATGCATAAAACTCCACACCAGCTGGCAAAACGCAAGTGGGAAGCTGCGGAGGCGGAGGAGGGTAGAGAGAGTGATTAGGAGGAGGGTACTGATCCAGAAGCGAAGGCAAGTACATCTCCTCTGTTCCATGGAACCCTCTGTTCCCATCCAGGGTCCGAATCTCAGGTCCCAACCCACACACAACGAAGTACTCAAAGAGCCGTGCCATTTATGAATTTCTTTCTCTCTAACTGCTTTGAATCAATTAGAGAGTCCAGTAATCAATTAGATAGAGGAGAGGGGATTCAACGCTGTATACATAACTAAGGTTTCTCTCAGATCTGAGTTTCAGAGTCGAGAGAGAGAGAGAGAGACGTCGAAGATTTGAAAAG
>comp10033_c0_seq1
GATACAACATATAACAGGCATACACTGGCCGTTGTAATATATTAACCCCACAATTAACTATAACCAACAAAGAACCATCAACGATTCATGCTAGGTCTAGTGCCACCATGGTTATTGTTAGTATTGGTAGCCCCATTGGACTCAGGTTGGCTAGGCACATTGCCACCAAACCCAAACCTGCCATTGGAATTTGCATAACCACCACGATCGCCACCATTTCCGCCATATCCGAACGCAAAGCCACCACTATTACCACCGTCACCACTAGAAGTAGAGCCACCCCATCCATATCCAAAACCACCACCACCTTGGGAACTTTGACTAGACCCGGAGCCAAAACCGAAAGAGCTACCATCAGGGCCCGTGCCAGCACCCCATCGGTAGTTCGAACTTCCGTCCGGTGATGACCCACATCCACACCGAAAGTTCCATCCTCCGTCGTGGCTCGAATCGCTCCCGCCCTTGGCTTGACCATCCATGGTGTCGCTTGCTTCCTTCGTGATTGAGGTTGTTGAACTAGAAGTTGGAGATATAAGAAGCAAGGATGCAACCACTAACCACCCCACCACCAATCCATTTTCAGTCTTTAATGTCATTCTGTGGTTGAATTGGC
>comp100342_c0_seq1
CATGTCTTTGGCACGGTTTTATTGTTCATATCTTTATTCACATCTAGCTGCTCATTGGTAATACTGTTTCTTCTGTTTCCGAGATATGTGAATGATGCAATGTGTAATTAGGTGTTGTGGCCACATCTTACTAAAATTCATTATTAGCTGATGCTGCATAAATGTACAGTTGTGCTTTTAAAAAGATATGCTTTGATGCTCAATATGCATGGACTTGCCTATACTTCCCCACAGAAATCAAAAAAATTATCTAGAAAAAGTCACGGGACAAACTTTTAGGTTATTGTATATTTGTATCGAATTAGAATCTAACTTAAAATTGTGCTTAACCAGG
>comp100347_c0_seq1
CAAAATTTTACCCTCCTCAACAAGTCCTGCATGGCTACAAGCTCCCAAAAGACTAACAAATGATATGGGACTTGGTGAGACTCCATGGTACACCATTTCTTTAAAAACTTTAATGGCTTTTGCTCCAAACCCATGAATTCCATAGCTCGAAATCATGGAATTCCAAGACACAACATCTCTCTTATACATTTGACAAAAAATGCGCCTCCCCAATTCAAGATCACCACATCTTGCATACATGGTTACAAGGGTACTAATAACAGGCAAAATCGAATCAAGACCTTTCCTAAGTATATACCCATGTATCAACTTCCCTTGCTCCAGAGCAGCAAGTGCCGCACAAGCTTGAAGCACACTAACCATTGTCACCGAGTTAGGCAATAAATCATGGGTCTCAAGCATCATTTCACGAAAAACCTCCAATGCTTCAAACGGCCTCCCATTTTTTGCATAGCATGCAATCATAGCGCTCCATGAAACCACATTTTTCACGG
>comp10034_c0_seq1
GTTTTTTTGTTTATTTAATGAATTGAGTATGAAAGAATCTTGTTTATGATGGGTGGTGCTCTGCAATATGGGTAGAGAAGTACCACAGAGAGTTTTTATAATGGGTTTTTGAATATTGGACTGTTGGGTTTAGCTGTTGTCTCAGATGGGTTTGTCTCATTTTTGGATTTGGTAAATTGGGCACCTAAGGATTTAGTCTGATTCTGAGGTTTTGGCACTTGAATTCTTGGAGTTTAGATTTATAGTTCTTGAAAGTTCCATTAATGGGGCTTCGGAGTCTATGATGGAATTTAACTGATTTGGGGAATTGAAGTTAGTTGTCTTGTGCTCTTTTAGCTCTTTTTGTATCTGGGTTTGTTCCATTTGTCAACTAGGTTTTGATTCACCCGGGATTGTGGAAATTGAGCATGCCTAATTAGAGCATTTTCTGTCATTGAACTTGGAATATTTTTCCATCTGGGCTTATCTGCTTTCAGGTTGGTGAATTGGTG
>comp10034_c1_seq1
GTTGTTTCTGTTTTTGGTGGTGCAATTGCCAAGAGGGTTCGCCTCTGGGTTCTTGATACACTCAAAGGCTTGTGGAAATTATCGCATCAGCTATTCAAGTGATTCTAGTCATGAATGGTTTTACATAAATGGGAAATTGGTAGACAAAGATTTGTTCTGTCAAGCCCTGAAATTGCTTCATGTGAATCATTGCTTATATACAGGAAATGTCATATATAAACGCTGTGGATCGGATCATTCATTAGATGAGTTGGGTCTGGAGGCAGGAAGACGGTTTTTGCGGGAGGTGGTTAGAGAAGAATATACAGGACATGGTTTTGGTCAGAGAATCCAGGCGAGTAAAGAAAAAGATGGTCACACATCTCTCTTAACCCCAAAAAGGTTGGCCATGGCTGTCCCTGGAATTTTCGGTCTCTGTTGTTGTTTACTTTGCCCTTGCTTCCGCACCAGAAGGAAAGAAACTACCCATGCTGTTCTTGCGAGGGACCCTATTTCAATGGATTCAGTTTCCTCTTTGGAAATCAACTCCGTTCCTGAAAAGATTCCTGCCAGTCCATTGCGAGTGCCACCTAGTCCCTCTCGATTTTCCATGTCACCACAACTTAATAGAGTTGGATCAGTTCAT
>comp100355_c0_seq1
AGAGATCTTCTTCAGAACCATAAACTAGTTTGAAGATTAGGAAAAAGATGAAAGTAGAGAGAAAAAGAACGATCCAGCTGTTCTGCCCATCTCTATCAAAGATAGTCCCAATAGTAGCATGGGAAGAACAGAGACTTGATATTGGGTCCATAGCACGGACCTTTGGCCTCGACCCTGCGACGTTGAAGCTCAACGGTCACTTCATCAGCAGAGGGGTAGATCTCATAGCCTCCTCCGTCACTTGGAAGTCCCTTCTTTCTTTCTTCTCCGCTCGAGGACTATCCACCGGAGGTACGGACTTCGACCCCCTCGTCGTTGACGGAAAGCTATCCAAAGTTGGAACCAAAAGGGCACATGA
>comp10035_c0_seq1
AGAGAGAGAGAGAGAGTTTGCTTAAAAAGAGAGGAGTTTGGGGAAGAGGGGTATCTGAACTATCACTCCCAAATCTGTAATTAACATTTCTTCAGCAACAGTTGATTGTTTGATCGAGCTAGTCATCACCCATGGCAACCAAGAGAAATTTGCAGCTTTTCCTGAACAGGTTTTGTAAGTCAGGTGTTAGGAGTTTTGGTGCTCTCCCTGAAGGCAGCATGCCTTCCTCTTCTCAGCACCTCATCAACTTGGAATATGAATGCAGTGCCCACAATTACCACCCAATTCCAGTTGTATTTTCTCAAGCCAAGGGATCAACTATTTGGGACCCAGAAGGCAACAAATATCTCGACTTCCTCTCAGCTTACTCCGCTGTCAATCAGGGGCATTGTCATCCAAAAGTCATGAAAGCATTAGTAGAACAGGCTGAAAGGCTCACTCTCACCTCTAGAGCCTTCTATAATGATAGATTTCCAGTATTTGCAGAGCATTTAACCAGCTTGTTTGGTTATGATATGGTGCTTCCAATGAATACCGGTGCTGAAGGTGTAGAAAGTGCTTTAAAGTTGGCGAGGAAATGGGGTTATCAAAAGAAAAAAATTCCTAAAGATGAGGCTATCATTGTCTCATGTTGTGGCTGCTTCCATGGTCGGACATTAGCTGCTATTTCTATGAGCTGTGACAATGAGGCTACTCGTGGTTTCTGGCCACTGTTGCCTGGCCATCTTAAAGTTGATTTTGGTGATGAAGCTGCCCTTGAGAAAACATTTAGAGAAAATGGAGATCGAATAGCTGGTTTTTTATTTGAACCCATTCAAGGCGAGGCTGGGGTTATAATTCCTCCAGATGGTTACTTAAAAGCCGTTAGAGATCTTTGTTCAAAATATAATGTTTTGATGATCGCTGATGAAATACAAAGTGGCATGGCACGGTCGGGAAGAATGCTCGCCTGTGATTGGGAAGAAGTCCACCCTGATGTTGTTATATTGGGAAAAGCATTAGGGGGTGGTGTGATACCAGTTAGTGCAGTTCTTGCTGATAAAGATGTTATGCTTTGCATCCAACCAGGGGAGCATGGAAGCACCTTTGGTGGGAATCCGTTGGCCAGTGCAGTTGCCATTGCATCATTAGAGGTTATCAGGGATGAGAAACTTGCTGAGAGATCTGCTCAAATGGGACAGGAGCTTAGGCATCAGCTCATGAAGGTTCAGCAGAAATTTCCTCAATTCATAGAAGAAGTTCGAGGAAAAGGCTTATTCAACGCTGTGGAGTTTAATAGCAAGGCCATGTCCCCTGTTACTGCTTATGATATATGTCTGAAGTTGAAAGAGAGAGGAATCCTAGCTAAGCCAACTCATGATTCTATTGTCCGATTAACTCCTCCACTTTGCATGAGTCTGGATGAGATCCAAGAAGGCTCAAAGGCACTGCATGATGTTTTGGAACTTGATCTACCAAAGATGCAGAAGGAGAAGCCAGAAAGAGTCTCCCATGAAACCCATATTTCATGTGACCGTTGTGGGCGCAACTTGTATGATTCTTCATGAAAATTTTATAAACGTGT
>comp10035_c0_seq2
AGTCACTTAGATGATACTAGAATGTATTGAAGGATAATTTTCTGGTTGAATTACAGTTACCACCCAATTCCAGTTGTATTTTCTCAAGCCAAGGGATCAACTATTTGGGACCCAGAAGGCAACAAATATCTCGACTTCCTCTCAGCTTACTCCGCTGTCAATCAGGGGCATTGTCATCCAAAAGTCATGAAAGCATTAGTAGAACAGGCTGAAAGGCTCACTCTCACCTCTAGAGCCTTCTATAATGATAGATTTCCAGTATTTGCAGAGCATTTAACCAGCTTGTTTGGTTATGATATGGTGCTTCCAATGAATACCGGTGCTGAAGGTGTAGAAAGTGCTTTAAAGTTGGCGAGGAAATGGGGTTATCAAAAGAAAAAAATTCCTAAAGATGAGGCTATCATTGTCTCATGTTGTGGCTGCTTCCATGGTCGGACATTAGCTGCTATTTCTATGAGCTGTGACAATGAGGCTACTCGTGGTTTCTGGCCACTGTTGCCTGGCCATCTTAAAGTTGATTTTGGTGATGAAGCTGCCCTTGAGAAAACATTTAGAGAAAATGGAGATCGAATAGCTGGTTTTTTATTTGAACCCATTCAAGGCGAGGCTGGGGTTATAATTCCTCCAGATGGTTACTTAAAAGCCGTTAGAGATCTTTGTTCAAAATATAATGTTTTGATGATCGCTGATGAAATACAAAGTGGCATGGCACGGTCGGGAAGAATGCTCGCCTGTGATTGGGAAGAAGTCCACCCTGATGTTGTTATATTGGGAAAAGCATTAGGGGGTGGTGTGATACCAGTTAGTGCAGTTCTTGCTGATAAAGATGTTATGCTTTGCATCCAACCAGGGGAGCATGGAAGCACCTTTGGTGGGAATCCGTTGGCCAGTGCAGTTGCCATTGCATCATTAGAGGTTATCAGGGATGAGAAACTTGCTGAGAGATCTGCTCAAATGGGACAGGAGCTTAGGCATCAGCTCATGAAGGTTCAGCAGAAATTTCCTCAATTCATAGAAGAAGTTCGAGGAAAAGGCTTATTCAACGCTGTGGAGTTTAATAGCAAGGCCATGTCCCCTGTTACTGCTTATGATATATGTCTGAAGTTGAAAGAGAGAGGAATCCTAGCTAAGCCAACTCATGATTCTATTGTCCGATTAACTCCTCCACTTTGCATGAGTCTGGATGAGATCCAAGAAGGCTCAAAGGCACTGCATGATGTTTTGGAACTTGATCTACCAAAGATGCAGAAGGAGAAGCCAGAAAGAGTCTCCCATGAAACCCATATTTCATGTGACCGTTGTGGGCGCAACTTGTATGATTCTTCATGAAAATTTTATAAACGTGT
>comp100375_c0_seq1
GCTCCTCTTGCCTTAATGCCTGGAGTATGTGCAAAAGGTGCCCTTTCTTATGAGAAGAGCATAGACTTTTGGAGGCAGAAGGAGACAAAAGCGGATGTCATAATAGAGACAGACAGGGGCCGATTTTGGAGGCCTTCATATGATATTCGTCTTAGAGAACCTCATGCAGCAATATCTGGAATTATTGGTGCAACTTGTGCGGCATGGTTTGGTGGTGGGAAGAACT
>comp10037_c0_seq1
CACCACCACAGCAGTTTTGAATCATATCTAAAATATCAATACTGACCAATATGCACATTAAGAGTCCCCATGTAACTTTTGACTGGTTACAATTTCCTTATCCTCAGTCATATTACTTTCCCTTAGATGCTAATAGAACTAAACAGTAATATAATAAGACAATTATTATTTTTTCCCCTCTCCACTCATTGAACCCCATGAACAAACACCACCACAAAAAAGAACAAGACAACAAAATATTGACCAGTTTGAGCCCACTTGAAGATGATGATGATGATAATGATTAGTACTGAAACATATCAGCAGAGGCCATGATGGGTTGGTTTAGATACATCAAGTTCCATGGATTGTTCA
>comp100383_c0_seq1
ATCCATATGTTACCTGATATTGGGTTAATGTGTTCTCTTTTACATAAGGTTTGTGTGGTGGGAAAGTGTAGGAAATGGCTAAAGGTCTAATTGTCTGATTGCGAGCATGCTAGATCTTAGAATGGTAAAAGGTCTAATTACTTAGCTTTTGGATTTCTTGTTGCTTGGAGGCTGAATTTTGAAATTCCTCATTGAACTAACTACATTACACTAACTCTACTATTCTCTTTCAAGGTTGATCTTTGATCAGTTTGTTTTGATCCTCTTTGTTTAGTGGG
>comp100385_c0_seq1
GCAACATTGGCAAAGTTGGGGAATTCTTTACACTGTGGAAGAGACATCCCGGTAAACATTTCCAGAGGATACTGCTCTCAGGCAACTTAATTTCAGACCACAAATGTGATAGCCATTATTATGCTCTGAGGGATGTAGTCAAAGGTTTGCCTGGATCTGGTGAGGAAGGTAATTTCAGATAATTGAATTTGTAAAATTTTGGCCATTTCCTGTAATACCCTGTAAATTACAAGTTTGATTTTGGAACTTCATAATAATCAGTTTTGAGAATCTGTG
>comp10038_c0_seq1
GGCGCACCCTGGGTCAATTTTCCAAGGTGGTCTGCCTTTGTATCAACCTGGAGGGAGTTTGGGGTCCTGGGGGCCTTCACCTCCTCCAAATGCAAATGGTGGTGGGCTTGCTATGCCTGTGTATTGGCAAGGATTCTATGGCTCACCAAATGGGCTCCCTCAGTTATCCCAACAATCCTTGCTACAGCCACCGCCTGGACTATCAAT
>comp10040_c0_seq1
GAAAAAGGTTCGCTAACATCCATTCCATCCAAGTTTGTAATGGCCTCCGTCCCCAAACAAGACATTCTTTCAGAAGTTGAAGTAATCCCCACCATTGATTTCTCCCAACTGACATCTGGTACTCCTGATCAGCGGTCCAAAGTCATCCATGATATTGGAAGTGCATGCCGTGAATGGGGATTCTTTATGGTAATCAACCATAGTGTCCCGAAAAAGGTGATGGATGATATGCTGAAAGCAACTGAGAGTTTTTTCGACTTAGCAGAAGATGAGAAGGGAGAGTACAGAAACAAACAACTGTTTGATCCAATAAGGTATGGAACAGGCTTTAATGTCTCAATGGAAAAAGCCTTCTGGAGGGATTATCTGAAGGTGCATGTTCACCCCCATTTCAATGCCCCACATAAGCCCCACGAGTTCAGAGAGATTTCACAAGAATACTGCAAAAGAGCTAGAGAGGTGGCCAGTGAACTGTTTAGAGCAATATCCATAAGCTTGGGATTAGAAGGAAACTACATAAACAAGGCAATGGAGATTGGTGAGGGATCACAGCTTCTTGTTGTTAATCTTTACCCACCATGCCCAAAGCCAGAAATCGCAATTGGCCTCCCACCTCATTCAGACCATGGCCTATTGACCCTTCTCATACAGAATGAGGTCAGTGGCCTTCAAGTAGTGCACAAAGGGAAATGGGTGACAATCAGCCCCCTGCCTAACTCCATCCTTGTGAACACTGGAGATCATATGGAGATTCTAACAAACGGCAGGTACAAAAGCGTCGTACACCAAGCTGTGGTGAACAACAAAGCCACCAGGCTATCCATCGGCACCGCTCACGGACCAACTCTTGACAAAACTGTACGTCCTGCGCCTGAGCTGGTGGATGGTGAAAGCTTCCCACCAGCGTACCGTGGGATTACATACCGGGAGTACATGGAGGTTCAGCAGAGCAATGAACTTAAGGGAAAATCGTGCCTGG
>comp10041_c0_seq1
GTTCTTATGCTTCCATGGTTGGCTCACGGTCACATCTCTCCCTTTCTAGAGCTAGCCAAAAAACTAGCAGAGAGAAACTTCTATTCGTCCCTTTGCTCTACACCTATAAATCTTACTTCCATCAAAGAAAGAATCACCCACAAGTACTCTCTCTTCATACAACTAGTTGAACTCCATTTGCCAGATTCTCCTGACCTTCCTCCCCATTACCACACCACCAATGGCCTCCCAGCCCATCTTGCGTCTACACTCAAAGATGCTTTTGAGATGGCAAGCCATAAATTCGACAACATCGTCAAGACCTTAAAACCTGACCTACTTATATATGACTTTAATCAGCCATGGGCAGCAGCCATAGCTTCCTCTCACAATGTCCCGGCTGTTCAATTTCTTACTAGTGGAGCAGCGACAACTTCTTTTCTCTTTAACATGCTGAAGATGGGTGGCGAAAAATTCCCATTCTCGGAAATTCATCTTCGTGGGTATGAAAGCCTCATGATTCGGGATGCGGTCTCCACTCCTGAGGATCATGTAAAAGATAAGTATCGTTTCCTAGAAGCTCTTGAACGATCATGTGACATCGTTCTGATAAAAACTTTGAGAGAAATTGAGGGAAAATATATTGATTATCTATCGGTTTTAGCTAAGAAGAAGCTTGTTCCACTTGGTCCACTTGTTCAAGACCCTGTTAGTCAAGATGAGCATAAGGACATCATGCAATGGCTAGATAAAAAGAAAAAATTCTCAACAGTCTTTGTTTCTTTTGGCAGTGAGTACTTTCTGTCCAAGGAAGAGATGGAAGAGGTAGCTCATGGGCTAGAGATTAGCATGGTTAATTTCATATGGGTGGTGAGGTTTCCTAAAGGGGAGAAAATTAGGGTTGAAGATGCACTACCAGAAGGATTTTTTGGGAGGGTAGGAGAGAGAGGAAGGGTGGTGGAAGGATGGGCCCCACAGGTTAAAATCATTGGGCATCTGGGTACAGGTGGCTTTGTAAGCCATTGTGGGTGGAGTTCTATAATGGAAAGCATGAAGTTTGGTGTT
>comp10041_c1_seq1
AAGCATGAAGTTTGGTGTTCCAATTATAGCAATACCCATGCATATTGACCAGCCATTGAATGCTAGAGTGGTGGAGGAGGTTGGTGTTGGTGTGGAGGTTGTGAGAGACAATAATGGAAAGCTCCACAGAGAAGAGATTGCACAGGTTATAAGAAAGGTGGTTGTGGAGGAAAACGGGGAGGGTGTGAGGAGGAAAGCATGGGAAGTGAGTGAGAAATTTAAAATCAAAGGAGAAGAAGAGATTGAAGTGGTGGTGGAGGAGCTGCTAAAGCTTTGCAAGAAGAAGAATTAGGTTTTCCATTGATATCAGG
>comp10042_c0_seq1
TGTGATTCTGGATTCTGACTTGAAAGCTTTCAGTCATTGATAAGCGGATAGCTTTCACTGTAAGGTCGTAGAAAGCTCGCTTTAGCTAGGGCTTGATACAGTGTATGTACTCAGTATCAGATCCTTGGACCCGCCTAAATTATAGTCAACTTGGATTTAGATTAGGCCAGTGATGTCGTCATCGCCGGTGAGAGAGATTGATCCGTTGTTGAAGGAACTGAGTGACAAAAAGCAGAGCTTCCGTCGGAACGTGGTGTCGCTGGCGGCGGAGCTCAAGGACGTTAGAAGCCGTCTTGCATCGCAGGAGCAGTCATTTGCTCGTGAAACCCTAACTAGACAGGAAGCAGAGACCAAAGCGAAGAACATGGAAGAAGAGATTTCAAAATTGCAGAAGAGCTTAGAGGAGAGGAACGAGCAGGTTCAAACTGCAGCATCATATGCAGAAAAGTACCTCAATGATTTGGATTATCTTAGATCACAGCTGTCAGCCACTCAAGCAACTGCAGATGCGAGTGCTGTATCAGCTCAGTCTGCACAACTTCAGTGTTTGGCACTGTTAAAGGAATTAGATGAGAAAAATAGTTCACTAAAAGAGCATGAGCTTCGTGTAAATAGGATGGGAGAACAATTAGATCTTTTGCAAAAGGATCTACATTTAAGGGAATTTTCCCAGAAGCAACTAAAAGATGAAGTCTTAAGAATTGAGCATGATATAATGGAAGCGTTAGCGAAAGCTGGAGCAAGCAAAGATTGTGAGCTGAGAAAGATACTAGATGAGGTTTCCCCAAGGAATTTTGAGAAGATGAATAAGCTTCTGACTGCTAAGGACGATGAAATCGCTAAGCTGAGAGATGAAATCAGGATTATGTCTGCTCACTGGAAGCTTAAAACTAAGGAATTGGAATCACAGCTGGAGAAGCATCGGAGGGCTGATCAGGAGTTGAAAAAAAGGGTTTTAAAGTTAGAGTTCTGTCTCCAGGAAGCCCGTGCTCAAACACGCAAGCTCCAAAGGATGGGTGAACGACGAGACAAAGCACTGAAGGAACTCAGAGATCAGTTAGCAACAAAGCAACAGGATGGATTTGTTGGTCTTGAGAAGCAAAATTTCTGGGAAAGCTCTCGGTTTAAGATTGTGGTTTCCATGTCGATGTTGATCCTAGTATTGTTTTCAAAGCGGTAATGATACTGTGTTATTTTAGGTTATTGTATAAAAACCCCTGGATACTAGACGTCAACTTTAGGAGATTAGAGACAGTTGTAGATGCTGTTTTTTTTAAGGAATGTTTATTCTAGGGGTGTTTTACATTTTTTATGTCACAGCTGCA
>comp10042_c0_seq2
TTTTTATTTGTTTTCTTCATGTTAAAAACCATGTGGCTCTCGTCAGTTTGAATTTTTGACATATTTTCTCTCTCTCGGTTGAGGTTAAGTGATGGCGTATTATAAAAATTAATTTATTTTCTAAATTCGAACGGGTTTGAATTTTGAAACACGAATCGTCAAAGCTTTGCTGGCTGTACCATAAAAGTTACCGTTTCTCTTTCCTTCTGAATTTTTTGGTGTTCGAATTAAATGCGTCGGTAACGTGTTCACATGCAGATTGATAAGCGGATAGCTTTCACTGTAAGGTCGTAGAAAGCTCGCTTTAGCTAGGGCTTGATACAGTGTATGTACTCAGTATCAGATCCTTGGACCCGCCTAAATTATAGTCAACTTGGATTTAGATTAGGCCAGTGATGTCGTCATCGCCGGTGAGAGAGATTGATCCGTTGTTGAAGGAACTGAGTGACAAAAAGCAGAGCTTCCGTCGGAACGTGGTGTCGCTGGCGGCGGAGCTCAAGGACGTTAGAAGCCGTCTTGCATCGCAGGAGCAGTCATTTGCTCGTGAAACCCTAACTAGACAGGAAGCAGAGACCAAAGCGAAGAACATGGAAGAAGAGATTTCAAAATTGCAGAAGAGCTTAGAGGAGAGGAACGAGCAGGTTCAAACTGCAGCATCATATGCAGAAAAGTACCTCAATGATTTGGATTATCTTAGATCACAGCTGTCAGCCACTCAAGCAACTGCAGATGCGAGTGCTGTATCAGCTCAGTCTGCACAACTTCAGTGTTTGGCACTGTTAAAGGAATTAGATGAGAAAAATAGTTCACTAAAAGAGCATGAGCTTCGTGTAAATAGGATGGGAGAACAATTAGATCTTTTGCAAAAGGATCTACATTTAAGGGAATTTTCCCAGAAGCAACTAAAAGATGAAGTCTTAAGAATTGAGCATGATATAATGGAAGCGTTAGCGAAAGCTGGAGCAAGCAAAGATTGTGAGCTGAGAAAGATACTAGATGAGGTTTCCCCAAGGAATTTTGAGAAGATGAATAAGCTTCTGACTGCTAAGGACGATGAAATCGCTAAGCTGAGAGATGAAATCAGGATTATGTCTGCTCACTGGAAGCTTAAAACTAAGGAATTGGAATCACAGCTGGAGAAGCATCGGAGGGCTGATCAGGAGTTGAAAAAAAGGGTTTTAAAGTTAGAGTTCTGTCTCCAGGAAGCCCGTGCTCAAACACGCAAGCTCCAAAGGATGGGTGAACGACGAGACAAAGCACTGAAGGAACTCAGAGATCAGTTAGCAACAAAGCAACAGGATGGATTTGTTGGTCTTGAGAAGCAAAATTTCTGGGAAAGCTCTCGGTTTAAGATTGTGGTTTCCATGTCGATGTTGATCCTAGTATTGTTTTCAAAGCGGTAATGATACTGTGTTATTTTAGGTTATTGTATAAAAACCCCTGGATACTAGACGTCAACTTTAGGAGATTAGAGACAGTTGTAGATGCTGTTTTTTTTAAGGAATGTTTATTCTAGGGGTGTTTTACATTTTTTATGTCACAGCTGCA
>comp100432_c0_seq1
GTTAGTCCTTGAGACAAGCTTGAGCTAAGAAAATACATACAGATCTTATCAAATCTTAGCTTTGTCAGGCAATAGCTTTTAAGTATCCTCGAATTGTTGACGGTTTATTCCAAATGAAACTGCAATCCTAGTTCCACTGTCACTAAATAATAACAGTAGACTTATATACAAGCTCTTTGACATCATTTTCTATCGAGCAATGCTACTTAGACCCAATAACCATTGAATTGCCG
>comp100438_c0_seq1
AGGATATTGAAGAATTGGAGAGTTACGGGAACGTTCAACAGAAAGTAAATCCTGGGTATGAAGTTTGATTCAGCAGCAATCTGTTGGGTTGTATATATTGATTGACCTAGAATTGGTGTTGACACACTTTCACATGTGCACGTAGTTGATGGATTTAGCCTTTGATGTTTCTTAGATTCGAGATGCTCTCTTTTTCTTCCATACTTATAGCAGCAATCAAGCAGGGAATGAAACACTAGGCATACAAAACTCAA
>comp10043_c0_seq1
GTCATCGTTGTTCCTCTCTTTCTCTCTCTTGGTGAGTGGGAACCCCGTAGAGAGAAACTCTGAGATCTCATTATCTCACTTCTTTCTTATTCTTTTTGCTTCTCATTTCTCTCTCTCAGCATTCATTCCCGCGAATCGACATGAACGACCTCTTATCGGATTCATTTGAGATCCCTCGGGGTCAAGCTTCTAGAAATGGAGATCTGGAAATGGGAACACAACCTCCAATGAATTCAGGAGATTTAGGGTTGGACAATTTCTTTAAGCAGGTTCAAGAGATTGAGAAACAATATGATAAGCTGAATAAGTTACTCAAAAAGCTACAGGATGCTCATGAGGAATCAAAGGCTGTGACTAAGGCTGCTGCTATGAAAGCAATCAAGCAGCGAATGGAGAAAGATGTCGATGAAGTTGGAAAAGTTGCTCGTTTCATAAAATCCAAAATTGAGGGACTTGACAGAGATAATTTAGCCAATAGGAAGAAGCCTGGATGTGGAAAAGGAACAGGTGTAGACCGATCTAGAACAGCAACCACAGTTGCCTTGAAAAAGAAGTTTAAAGACAAGATGTCTGAGTTTCAGGTTCTAAGAGAAAGCATCCATCAAGAGTATCGGGAGGTTGTTGAAAGGCGTGTTTTCACAGTAACGGGTAACCGAGCAGATGAAGAGACAATTGACCGACTGATAGAGACGGGGGATAGTGAACAAATATTCCAAAAAGCAATTCAGGAGCAAGGGCGAGGCCAGATAATGGACACCCTTGCTGAGATTCAAGAACGTCATGATGCAGTTAGAGAAGTAGAGAGGAAGCTTCTTGAGTTGCAACAGATATTTCTAGATATGGCTGTGTTGGTGGATGCTCAAGGGGACATGCTTGACAATATAGAATCACAGGTTTCAAGCGCAGTAGACCATGTGCAATCCGGGAATACTGCTCTTCAGAAAGCAAAGAGCTTACAGAGGAACTCGAGGAAATGGATGTGCATTGCTATCCTCATCCTTCTTATCATAGTTGCTGTCATTGTTGTGGGCGTGCTCAAGCCATGGATCAACAACAAGGGTGCTTAGCTTCTTCACCACCATTTGAGATGTACAAATATATCTGAGATGCTATTTGTATTCGAACGTTGGGAACCCCCGTTTCGTCGTGTTAATTCCTGC
>comp100445_c0_seq1
CTGTAATAAGCAAGAATACATGTGTTGTGGATCGACAGTTTTCAATAGAGCTATATGATGCATGTTGCCGACTGTTGTGTACTGTTCTCAAGCATCACAAAAGTGAGAGTCAACGCTGTGTTGCTATTCTTGAAGATTCAGTTTGCATTCTTCTTCGTTGTCTGGAGATGGTTAATATTGATCCAGTTGTCAGAAAAGGTTATTTTTCGTGGGAAGTACAAGAGGGAGTGAAATGTGCTTGCTTTCTCCGAAGAGTTTATGAAGAGATAAGGCAGCAGAAGGATGTCTTTGGGAG
>comp100459_c0_seq1
ATCAGTTCGGAAGACAGTGCCTGGCACATAATGCAACCAAACGGGCACCCCACCAAAGTTCCATTCTGCAGCAACAAATGGTCCAATCCGAAGAATCAAATACAGGCCGGCTTGCTGAACGATCTTTGCAAATTTGACCAGATCATACCTTCCCCCAAAATAATAATTGCCCGGAGAAAGTTCATGGCCATTCCAAAACACATAAGTTTCAATCACATCCACACCTCCTTCTTTCGCTGTCTGAACCAGTCCTGCCCACATCGCGGGGACGCTGCGAGGGTAGTGAATGGAAGCGGAGATGAGAAGCTTCCGTTGGCCATCGATAATGAGAGAGCGACGGTCGTAAGTCACATTGTTTGCTGCTAACGACAGTGTAGAGAAACATAA
>comp10045_c0_seq1
ATGACATTGAAATAACAATGGTGCATTACATTGTATATGCATGGAGACATCGCATTTTATGGGTGTGGTTGCATGGTTGGCATCAAACACCACGTAGATGGATGATGGGTGGGCTCGGAAAAGTTGGATTGAATATCTGGCTGAGTCGCACGGTTGAATGAAAAAGAATTGGGTCGGTGTTAGCAAGAAGGGTTAGACTATCCCTCGGGTGAGAGGCCCAGTATTTCGGATACGCACTTCCGTTGGTATAAGAGCCCATAAAGTGTGTCGGTGTACGCGAAATTATTGGTAGAAATCCATGAATTCCGTGTCGATTGGATGACCGTTGGTGTAAGTCCATAAA
>comp100463_c0_seq1
CATTTTTACTGTGCCCGGAGGGGATGCTGATAATGGGATGGCTGTTGTTGTGAGACGTACCTCTTTCAAAATCTTCTTCATCTTCAATGCCATTGCACTTTTTACATCCTTGGCTGTGGTTGTCGTTCAGATTACTTTGGTGAGAGGTGAGACAAAGGCAGAAAGACGGGTGGTAGTTGTGATTAACAAGTTGATGTGGTTGGCTTCTGTGTGCACTTCTGTGGCATTTATGGCATCTTCCTATATAGTGGTTGGCCGCAAGTATGAGTGGGCTGCTATTTTGGTTACAGTTGTGGGGGGAGTGATAATGTCTGGG
>comp10046_c0_seq1
CACAGTCATCAATTTTTGTGTTCGAGAGAACAGGGTGAGAGGTTTCTCTGAGCAAAGAAAGGAGAAGAAGAAGGGGAGAGAGAGAGATGGGGAAGATAACTTACAGGAGGCTGAAGGGAAGCCAGAACTTCAGGCTACGTCTCCTATTGTCTACACTCTCTTCCAATCCGGTTCTCATCGACGACATCCGCGCCGACGCCACGTGGCCCGGCCTCCGTCCCCAGGAGGTCTCCTTTCTCCGCCTCCTCGAGAAGGTTAGCGATGACTGCGGCGTCGAAATCAACGAAACTGGAACGAAATTGAAGTACAAGCCAGGGATTGTGATGGGTGGGAAAAATCTCTCTCACGACTGTGGTCTGAGTCGGTCCATTGGCTATTTCTTGGAACCATTGATTGTGCTTGGATTGTTTGGGAAGAAACCACTTTCCATTAGGCTTAAAGGTATTACAAATGATTCCAAGGACCCATCTGTTGATACATTTCGATCAACTACCTTACCCCTGCTGAAGCATTTCGGGATTCCGTCAGAAGGATTGGAGCTGAAAATCGAGAGTCGGGGTGTTGCTCCTAATGGTGGAGGAGAAGTAGTTCTGTCGGTTCCCATTGTCCCGAATAGTCTGAGAGCACTGACCTGGATTGATGAGGGACTGGTGAAGAGAATCAGAGGAATTACTTTTTCAACCAGAGTGACTGTTCAGTTTGAAAATACCATGATACATGCAGCTCGTGGAATCTTTAATCGCTTGCTTCCAGATGTTCACATATTCACTGATCATAAAGCTGGTGCACAAGCTGGAAAGTCACCTGGTTATGGAATTTCCCTGGTTGCTGAGACTACTTCTGGTTGCTTCATCTCTGCTGATACTGCAGTTTCATATGCACGAGGCGAGGGAGAGGACGAAATGGAGGATGAAGAGAAGAAAGAGTTAATACCTCCTGAAGATATTGGCAAGCAAATTGCTTCTGTGCTACTTGGAGAGATTGAACAGGGAGGAGTGGTTGATTCAACTCACCAGGGTTTGTTGTTTCTTCTTTGTGCATTATGCCCTCCAGATGTTTCAAAGGTTCGTGTGGGGAAGCTCTCGCCATATGGAATAGAAACACTTAGGCACATCAGAGACTTTTTGGATGTTAAATTTGACATCAAGCCTGATCCATCAACGGGAACTGTCATACTTAAGTGTGTTGGATGTGGGTTGAAGAATTTATCCAGAAAGATATCATGACAAACAATGGCACGAGTCAGAGAGTCTTTATACCAAAAGATAAGTTGCTTCTTAAATTAACTCATAATAAAGGATATCGTTTGTTAGTGGGTTGGCTTACTGGG
>comp100475_c0_seq1
TTTGCCTCCAGTCTCTTCTCGTAGTGGTTATGGACAAAACCACCGAATGGAGACGCTTTCTCCTCAAAGAGGTATCCCTTGAGGGGTAGGATCTTGTACCCCAGATTGCGGGCATACTTGAGTTCTTCGCTAAAGTAGACACCTATGAATCTACCTGTTGGGAAGAGCAGTCTCTCATGCTCCTTATAGGGCAGGAATGGTTTCTTCATGGTTGGAGGGCAGACAACATAGGCCTCAATGAATCCATACAAGCTGTCCAAGTCCTGGTCTCGAAGATCCCTTTTCCAGACTGGGACACCCCCAGGCATCG
>comp100479_c0_seq1
GATCTTCACACTCTCTGGTTTCCAACCGTCCGATCCTACCCTCAACAAGTAGATGTAACAAATCTCATATGTACATGGCCCTTGAATCTGAAACGTATCCGTAGAGCACCTCTCAAACGTCCTCGAAGCTGGATCATCTAGTCTTGCTGCATAGACCTCGTTGCCATAAGAATCACCAAATGCGAGACTGACTTTGTCTCTGGTGTA
>comp10047_c0_seq1
GCCGAAGCCCAGATTTTTTTGTGTCGCCTCCACTCGCACAAGAGTACCTCCATTTCAAAATTAGGGTTTCGAACTCCTTTTTTGTCTTCAACAGCTAGAGGACTTCCTCATTTGTTTGCTGTGAGGCTATGAAGAAATTAATCAAAATTATTGTTGTTTGATGGTGACCCAAATTGTGGGTTTGAATTGAATTTTGATTTTATAGAAAACTGCTAGAGAATTATTTTACGATTTTGAGGATTTCAAAGAGTGTTTTGGACAATTACTAGAGTTGAAACTGAGATTGGAATTGAGGGGAGAAAAAGGGGAATTGTGTTTCATAACTATGCGAACCTCGTGGGCTGATTCGGTTTCTGCAGCTGAGAACTCGGCTACTGGCGGTTCTGCTAATAATGGGCGTGTGGGGACCACTCCGGCTCCGACCAGATCGACTTATGTGCCGCCGCATCTCAGAAATAGGTCAACTTTGTCGGAGTCACCGGCTCCGGCATCTTATGGTGGCTCTTCAATTTCAGGTAATGATCAATCCGGGTACGGCCCTACTTTAGGCGGGAACCGAGGGGGTGGCCCTAGGAATGATTATAATAGATCTGGGTATGGTAGTGGTGGCCGCGGTGGTGGTTGGAATAGCAGAAGTGATGGTTGGGATCGTGGGAGGGGAAGGGAAGTAGATCCTTTTGGAGATGATGACGATGAAGAGCAACCTGTTGGTGAACTGGAAAACACGGGGATTAACTTTGATGCATACGAGGATATTCCTGTGGAGACAAGTGGGGATAATGTGCCGCAACCGGTGAATACTTTTGCGGAGATTGATTTAGGTGAAGCACTTAATCAGAATATTCGGAGGTGCAAGTATGTGAAGCCGACTCCTGTGCAGCGGCATGCCATACCAATATCGCTCGCAGGAAGGGACTTGATGGCTTGTGCTCAGACCGGGTCTGGCAAAACAGCTGCTTTCTGCTTCCCAATTATCAGTGGAATTATAAGAGGTCAATTTTCACAGAGACCTCCACGGGTGCCGCGTATGGCATTTCCTCTTGCTCTTATTCTCTCTCCAACAAGGGAGCTTTCATCCCAAATTCATGAAGAAGCTAGGAAATTTGCATACCAAACGGGTGTCAAGGTGGTTGTTGCCTATGGTGGAGCACCTATTAACCAACAGCTTCGAGAACTGGAGAGAGGTGTTGATATACTTGTGGCAACCCCGGGACGGTTGGTAGATTTGCTTGAGAGGGCAAGAGTTTCATTACAGATGATCAAATACTTAGCTCTAGATGAGGCAGATCGAATGCTGGACATGGGATTTGAACCT
>comp10047_c1_seq1
GCTGGACATGGGATTTGAACCTCAAATAAGGAAAATTGTGCAACAGATGGACATGCCTCCTGCAGGTATAAGGCAAACGATGCTGTTCAGTGCCACTTTTCCAAAGGAGATACAGAGACTGGCCTCTGATTTTCTTTCAAATTACATCTTCTTGACTGTCGGAAGAGTTGGGTCAAGTACTGATTTGATTGTCCAAAGAGTTGAATATGTTCATGAGACTGACAAGAGAAGCCACCTCATGGACCTCCTCCATGCCCAGAGGGCAAATGGTGCTCATGGCAAGCAATCGCTTACTCTGGTTTTTGTGGAGACAAAGAAGGGAGCCGATTCACTGGAACACTGGTTGTGTATGAATGGCTTCCCTGCTACCACTATTCATGGTGATAGAACACAGCAGGAACGAGAACAAGCTCTGAGATCATTCAAAAGTGGTAACACTCCAATTTTAGTTGCAACAGATGTAGCAGCACGTGGTCTGGATATCCCACATGTCGCACATGTGGTGAATTTTGACCTTCCAAATGACATTGATGATTATGTCCATCGTATTGGACGGACAGGGCGAGCTGGGAAAACAGGGCTGGCTACCGCCTTCTTCAACGAGAACAATGCCTCTATGTCAAGGGCATTGACAGACTTAATGCAAGAAGCAAATCAAGAAGTACCTGCTTGGCTGTCCCGCTTTGCAGCTCGATCTCCCTATGGTGGAGGGAAGAATCGTCGTGGGGGAGGTAGGTTTGGTAGTCGTGATTTTCGAAGGGACTCCTCTTACAACAGAGGTAGTGCAGACTTCTATGGTGGGGGCAACTTCAATGGTGGATATGGGGCCTCTGCCGGTTACAGTGGAGCATATGGTCCTGGGGTAACTAGTGCATGGGACTAACATCCCTCAATTTACCACACTTAGCTATTTGAGGCAGACCTCTCTCCCCTTGCCTCTCTCTGTCTGTTTCTCTTCACCATTTCCTTTTCTTTTCTAATCTATGTTAGTATTTACAGTCCATCAGTATGTACCTGGAAGTTTTTCTCTTCAATGGAATGTGGGATGTTTGGTATTGGCACCGGGAGGATAAAGATGTTAGATAAGCTGGTAATGGTGAATAACTACTAACAGATTAGCGATACTTTTGACTTCTTTTGATTTCTGCTTAATTTATG
>comp100483_c0_seq1
ACTGTGGAGCATTTTTCCCATCCTTTTGACTTCTGGAAGGATCATCAACGTAGTTACCCTCAGGAAATGAAATAGCAGAAGCAGAATTTTGAGCGCTGAAGAGCTGACCAGCTTTAATGCTTTTAACCTTAGGAATCCTAAGCTTGTCTCCAGAGCCTTGTGAACCATTGCTAAAACAACCCATGTTCCGCCATTTGTCCTGGTCAGAAGAACTAGGATGAGGCTGGTGAGTAGCTTGCTGAAGTGATGGATTTTATGCA
>comp100484_c0_seq1
AGAGAATCTGACGTTTTGGTACTTATTCAAGAGCATGTTCGTCTGCGGTATTATCTCTCGAAAATAAGCCACAGATTCCGTATTTATCTTCTTCTGGAGTTCTTGATTGTCACGACAAGCCTGTTTGTGATTCTATTTCAAACAACGGTATATGTAGGACCTATTACTTACATAAATGGTGGTGATTTTGTGGTCTCCTCTGTTGTTCAGGTTGTGGGGATACTTCTTTGCCTGAATGCTGCTGCAAAAATTTCCCATAGAGCCCAAGGCATTGCATCACTAGCAAGCAGATGGCATGCATT
>comp100487_c0_seq1
AACCCTCCTTCCTCTCCTACCACCTCTATCTAGAGCGCAATCTCTTCTCCTCCAAATGGCTTCCCTTGCCTCCAGACTCTTTGAAGTCTCTCCAAATCGGCCCCATTGGCTTAGTGCCTTCCGTGGCTCCCTTCCTTCCTTTCTATCTTCCCAAACCCAATCCTTGACACCAACTCCACCAGACTTCTTGCCTTCCTCCACCAAAGAAATCCTTTCTCTTTTCACAACTCTTCAAACTCAG
>comp10048_c0_seq1
GAAGGCAATGAGGAGGGCTGAGAAGGAACGACTGAAGGAAGGAGAAGCTGCTGATGAGGAGCTGAAGAAGGTGAAGAAAGAGACAAAGAAGAAGGGTTCTTCTGCTTCCAAGGATGGGCACACCAAAGCCAGCTCTACCAAAAAGAAAGCTAATGGCTCAGATGAGGACCGCACTTCACCGACTAGAAGCTTGGCCGATGAGAAGGAAGATGAGGATGAGGATGAAGGTGATGACATTCAGTGGCAAACTGACACGTCAATGGAAGCAGCTCGCCAACGCATCCAAGAGCAATTGAATACCGTGACAGCTGACATGGTCATTCTCTCCACGACTGAGTCAGATCAAAAGTCAATGGTAGCTGAAAAAGCTAATGGGAGCCCAAAAAGTGTTTCTCCACTGCCAGAGGAGAATTCCAAGGCTGAGAATGGGAATGCGACCCATGGGAGACTTGTTAAGGAGATGAAAGCAAATCTGAGAAAGGGAGTTGCTGCTAACCAGATTCAGTCTGTATTGGGATCTCTTTCTGGATCTGATCAGGAAGTGATGACTGCTTTTTATGAGGCCCTCTTTGCGGGCATTGAGAAAGGCTTTGCAAAGGAGGTTGCCAAGAAGAAAAGCTATCTTGCTGCTGCTGTTGCTCAGGATGAGGGCTCACAGTTGCTTTTGCTTCGAGCCATCGAGGAATTCTGTTCAAAGTCGAAGTCTTATGCACTGAAGGAGGTGGGTCTTGTGTTGAAAGCACTTTATGATGCTGATGTCTTAGAGGAAGAGTCCATAGTGCAGTGGTATAAAGAGGGACTGGCAGGTGGCAACAAGCGCTCTCCAATCTGGAAGAATGTTAAACCTTTCATTGATTGGCTTCAGAGTGCCGAGTCAGAATCTGATGAGGAATGATACATTTGGTCTTGCTTGAGTTGCTGTCTTTGCTTGCAGGTGTCTTGACGTGTGGTCTGTTTGCGTACTACTATTCAGTTTGATTTTGCTTTTCAATATTAATTTGCCTAAACAAGTAGCTGTGTCTAGAGAGGCTGCCTTGCCTCACAGAACGCCTACTCTTGTTGTGTCCTTTATGTGTTACCCCTCAGTTGTTTGGTCTGGTTGGGTTAGCCATCTGTTATGGACATGAGGATACGTGCAGTTCGTTGTTGCTAGTTTATATGTTGAATGTGCCTTT
>comp10048_c1_seq1
GGTTGCTTGGAGAGTATTGTCCTACGTCCAGAAGAAAGGCCCCACCCTTATCAGGAAGTATTGACTTTATGCATCTTGTGTCAATTGAGGAATACCCTAAGTTTCGTGGTTGCAGCTGGGTGCAACCTTCCCTCCAGATAGATAATCACTCTTTTTGTGCTCAAGATTCCCTCAAGGAAGACTACATATTGAAATCCATCATTTCCTGCCTGTGACATTCAACATTTTCGTTTGAGATTTCAAAATATAGCTAAGATGGCTTTACAGAACATTGGTGCCAGCAATAGCGATGATGCCTTCTACAGGTATAAGATGCCCAAGATGATTACCAAAATAGAGGGTCGTGGAAATGGAATCAAGACAAATGTTGTAAACATGGTTGATATTGCAAAGGCTTTGGCAAGGCCAGCTTCATATACCACAAAATATTTTGGCTGTGAGCTTGGAGCCCAATCCAAATTTGACGAGAAAACTGGAACTTCTCTTGTCAATGGGGCTCATGATACACTGAAACTTGCTGGTCTGCTTGAGAACTTCATTAAGAAGTATGTCCAGTGTTATGGCTGTCACAACCCCGAAACTGAGATCTTGATTACGAAAAATCAGATGGTCCAACTGAAATGTGCTGCTTGTGGCTTTGTCTCGGATGTGGATATGAGGGACAAGCTCACAAGTTTCATTACCAAGAACCCACCTGAAACCAAGAAGGGATCAAAAGACAAGAAGGCAATGAGGAGGGCTGAG
>comp100493_c0_seq1
CGCCCACTCACCTAAGGGGCAACGAGTGGGGCATGGCTACGGGTGAAAATTGCTATAATGAAACAGAACCCATTTTGAGAGAGGGATACAGGGGAAGTGGATCAACACCCAGAATGATGGAAATAACAGAGGCAGCCATCCATGAATTGAAAAGCAGAGGTTTAACGGTACAAATCCTCAACATAACTCAACTCTCGGAGTACAGAAAAGATGGTCACCCATCAATTTTTAGAAGGCAATGGGTGCCCCTAACTGAAGAGCAATTAGCGAACCCAACAAGTTATGCAGATTGTGCACATTGGTGCCTTCCTGGAGTTCCTGATG
>comp100495_c0_seq1
GAATATTTAAAGCTAGTGTTATTAAAGATGGAATTTACATGAGCCTTTGGCAATTTTAGTCATTGTGTTTTTGGTGTTCATAACGGGCATTTGAGAATGCCAATTAGGTGCTGAAAAAAATCCAGAATGCGGAGTTGAATGTGAATGTTCATGATGTGTTCAGGCTTATTAAAGGTTGGCTTGAAGAGAAGGTAAGGTATCTTACCCCTTATTGATAATCTGGCAGGATTAAGGAAATTGTTATCACT
>comp10049_c0_seq1
CGTCTCTCTCTGTCAATCAAAACACACATACATCAACTAGAACAAGAATGGATCATTACAAGGTCCTGGGGTTGAGTCGGAACGCGAGCAAAGGAGAGATAAAGGCAGCGTTTAGGAAACTGGCAATGAAATTGCACCCTGACAAGCACTCCCAGTCGCCTATATCCGACAGGGAAAGTGCCATACTCAAATTCAAGCAGGTCTCCGAGGCTTACGAGGTTCTCATAGACGATCGCAAACGTGCTGACTACAATCACGGCTATAGAAATACGACCCACAGCCACCGCAATAACTCTTACAGTCGTGGAACTGGTTATGGTTATTACAGTAGACCTAAATCCAATAATTTCTATAACAATGGTGGTAATGGCTTTGTTTCCAAGTTTGAGATCGTTCTTCGGTTTCTTAGTACCCGTGCCTTCCTTCTCAACGCGGCCTTCGCCAGGTGGGGCAGTTGGCATTGATATGAGCTTGGAGGCAATATGGAAGATGCAAAATTCTGGGAAATCATTTGAAGAAGCAGTGGAATCTGTAGAGAAGGCCAAAGCACACAAAGATGAGATGTAGAAAGGACCATCTTTTCTGTTCTTCAAATGACTTTTACTTTCAGTACTCAAAGTTCAGTGCTCCTCAGTAAATGACAGGAGACAGGTCCAAAATTATCCATGGCTGACTAAGTTGTTCTAAGAATATTGTTTTTCGTTTTTTTACGCCTGTGTATTTACATATAGTTTTCCTTAATGGGGAGTCTTAATGTTTCAATGTGGGTGACTTAGTCCCCTTCCGCCTTTTTGTCTCCCAAAAAATGCAACAACAAAACTCCCCAAGGAAAAAAAGTATTCGACACGTAAATATTACACTGTACGTAAGTATGCCGAGG
>comp10049_c0_seq2
CGTCTCTCTCTGTCAATCAAAACACACATACATCAACTAGAACAAGAATGGATCATTACAAGGTCCTGGGGTTGAGTCGGAACGCGAGCAAAGGAGAGATAAAGGCAGCGTTTAGGAAACTGGCAATGAAATTGCACCCTGACAAGCACTCCCAGTCGCCTATATCCGACAGGGAAAGTGCCATACTCAAATTCAAGCAGGTCTCCGAGGCTTACGAGGTTCTCATAGACGATCGCAAACGTGCTGACTACAATCACGGCTATAGAAATACGACCCACAGCCACCGCAATAACTCTTACAGTCGTGGAACTGGTTATGGTTATTACAGTAGACCTAAATCCAATAATTTCTATAACAATGGTGGTAATGGCTTTGTTTCCAAGTTTGAGATCGTTCTTCGGTTTCTTAGTACCCGTGCCTTCCTTCTCAACGCGGCCTTCGCCAGCGCTTTGTTAGGTGGGGCAGTTGGCATTGATATGAGCTTGGAGGCAATATGGAAGATGCAAAATTCTGGGAAATCATTTGAAGAAGCAGTGGAATCTGTAGAGAAGGCCAAAGCACACAAAGATGAGATGTAGAAAGGACCATCTTTTCTGTTCTTCAAATGACTTTTACTTTCAGTACTCAAAGTTCAGTGCTCCTCAGTAAATGACAGGAGACAGGTCCAAAATTATCCATGGCTGACTAAGTTGTTCTAAGAATATTGTTTTTCGTTTTTTTACGCCTGTGTATTTACATATAGTTTTCCTTAATGGGGAGTCTTAATGTTTCAATGTGGGTGACTTAGTCCCCTTCCGCCTTTTTGTCTCCCAAAAAATGCAACAACAAAACTCCCCAAGGAAAAAAAGTATTCGACACGTAAATATTACACTGTACGTAAGTATGCCGAGG
>comp100502_c0_seq1
GTTCCAAATGGCCTGAAAAACACAGTATTGACCTCAATTGCCTTGGTGAAAATGGTGATGACTTTGCACCATCTTCCTCGACAGTAATGTCAACAAGGCACTTGAAGGTGGATTTTGACTTGAATGACAACCCATCCGACACATGTAATGATAGTCACTTGCCCGGTCAAGGTCGTCAACCTTTGGGCAACAAGCTATTAGAAGCTCCTGCTGCTACTACATTCATGGGAAACTCTAGACATGGAGACCTTAATTGTGT
>comp100507_c0_seq1
GATAATCCAATTCATAATGTTTTCTTAAAGCTAAAGTACTTAAAAGTTCATCTCAAGACTTGGAATAAGGAAGTTTTTGGGAATATTTTTGAAAGAATTAAGAGGCAAGAGGAGTTGTTGTTATTAGCTGAAACGAAGATGGATCAATTTCCTTCAGAGTTACATAATTAGGCTCTTGAGCAAGCAAAAAACCAATAGGATGAGACACTTAGGTTGGAGGAAATTAAGTGGGCAATGGATGGTGAGAAGAATACAAGGTTATATCATGCTTTGGTAAAGGGTAAAGCTATAAGAAATAGAATAAGGAAAATCCAAGATGATGATGGACATTGGTTGGACGAAGAGACTCAGATGTCAGCTTGTGTAGAAACTTTTTTCTCTAACCTTTATTCTTCTGAAACTCAT
>comp10050_c0_seq1
AAAGCATGTAATCATGCGAGTGTGTATGCATGATTTTGAACTATTTCCATGGCCTTCTTTTCATAGATTCTTTGCATTTTGTGAAGGCTTAAAGACTACGAAGTGGTATAGCTGGTATCCAGGTTCCCTCTAATAGTTTCTTACTCTATATTTCTTTTTGTTTGAAGAGAGTGTCTCACTTATATATAATGAGTCTTACTTGAATTTACAATAGGGGATGTACTGAGGAG
>comp100519_c0_seq1
CCAACATTTTGTGCATCTACTCTGGTACCGTTTTGTGACACCACAACTGATGCGTCTCATTCCCTCCAAATTGATGGCTGATGTTGTTACTTTGGACCATGGATCAAAGTAACTTTACCCCTGTTGTTAGTTGAGTTAGTTGCGTACTTAATTCCACAAGCCATATGAGTGTTATGTGGTTATTTTTGAAGGTGAGGAGGGTGAATTGTGG
>comp10051_c0_seq1
TCACTTTCCACACGAATCCACTTGGAGACTCTGAAGAATCATCTTGTTGCAGTACCCATTGTGGTGGTGCTCTAGAGTGGCCACATGACTTCGGCAATGGCAATCCACATAGTCCAGAGTTGCCCTCATACGAGTTCTCTATGAATGAATCGAATTGTTTGCCTCGAGGTATGGGCCCTGTTAGTTGGTTGTGCGAAAGGTTTAGGACTTGTAGAAACATCAAACTTGTCAACTGCTGAGGAATCTGTCCATCCAACTTATTT
>comp10052_c0_seq1
GTTACCGTTTTTGCATTCCTCAAAATTTGTACTATATACCCCCCATCCCCCGAGAGAGACAAGAGGCACAGTTTATTAGTGCAGGAATATTAACCTGCTTCCCTTTCGATAGTTGTGTACGTCTTCCAATTTAAGTTATGATGATCGTGAAACCACCCCCTAAAAGTACAATCCTTTGTAAAAGGCCTTCATCCTATCTCTTAGGCTCGACTAACCCATGTCCAAATGCTGTTCACATGGAACCTTTCTCCACGTCAGTCTTCAAAGTTCTCATTTGAATAGTTGCTACTACCACTAAGATCTGTACATATGACTGCTCAAGCCACACTCACGTGTTAGCCTTCGACGCAACCATATCAACCGTCCTACTTGTTACGAC
>comp100539_c0_seq1
GAATAGTTATGGTTTTACCTTTTGACTGACTTCCAAATTTACTGTGTATGCTGCATAATTTCGATGATGTTAGATGATGTCAACTGCCGCTGTTGCCATCGCTTAGTCCAAGGGTGTACATATTTATATCCATCCCCAATGTGCTTCAACTCAGTTGTTCAGCAAAGTTGCTCTGTAGAACGTTCAAAGCTGCCTTATTAAATGATTTTTCTTCGTGTCTTGCTACTATGGCTAAAATATATGCCAGCATATCAGGTGGAGACATATACCATGCAGATCAAAATACCAATCCGTATGTCCATATCCTGTCAACTGAAGTATGAACCTTTTAGTATCTTAACCTCACCCTGTTGCGTGATGCATTAGTTAGTCTGTTGTGATATATTCTTTTTTCTTTTCATTGGCTGTTTCTACTATCATTCTTTGAAAATTATTCAGGCTGGGAATAATTTTACTGCCCT
>comp10053_c0_seq1
CAAGGACATCTACTGTCAGTTATTTGCAATGGGTAACAAGGATGATTTGATATAATTCTGCAAAAAAATATATGTTCATATATCAAAAAAAAAGACACCCGTAACAGTGTAGCTCACTTCTTCAATACGTCAGGAACATCCTTTCTGGAGTTGACAACTACAGGAGAGGTAGAGAAATTATTTTGTTTATCTGAAATCAACAAGTGATTCCCTTTCTCAATACTTTCTTCACTTTCTCTTGATGAACTGGGAGGTGACGATCCAAAGATCTGCACTGTTAAACTTCCAACAAGGACAAGAGTAGCCCCAATCCATCCGCTGATGCCCCACCTCTCACCAAGAAGAAACCATGCAAAACCAGCACCCCATACTGGCTCCAATCCATAGATTATGGCAGTTTCTGTAGCTGAAACATTACGCATGGCAGCCAACTCTATCCATAAGCATAACCCTGTTGAAAATATGCCAGTGTAAAGTGCAGGTATCCACGGAAATTCTACCATCCAATGGTAAAACACTGTCCATGTCCAAGACGAAGGATTGAACTCTTGGATGCCACCAAACCAGCCTTCAACTAAATACCACACAGTTGATAGGAGAGCAACAACACATACCTCATAGCCTAGGAGTGGTAAGAAGTTTTCTTTAGTTGTATTTCGTGAAATATGTTCAGTTCTTAGCATGTGAACTCCAAAAAACACTGCACTTAAGAAATTCAATAGGTCTCCAACACTTGGAGGTGATCCACTGGATTCCAGCATCGCAACCCCAACTATAGACATCAAAGCTCCAAACCAGGTACGCACAGGAACTACGGCTCCTAACATCCCATCAAGCAAGGGAACCACAATCACAGTGAACATAGAAATAAAAGAAGCCCGCCCTGCATCAGATGTGAGCAGCCCTAGTGCCTGCATCAGGTAGCCTAAGCTGACCCAAAATCCCAGCTCTATGCCTGCATTACGAGTCTGGACATCACCTCGTGCTTGTAACACAAATGGGACAAAAGGTATCGCTGACAAAGCAAATCTCACAATTGTGAAGGTTCCCGGGTCCACAATTGCTTCCACTTCTTTTATAACTGGAATGTTGCTAGCGTAGATAACAGTGATGACGTTGAGAAGAATGATGCTCCTGACTTTCCTCGACGCGAATAGTATCCTACGCCACAAAGCTCTTCTTCCGAACAAAGATTTGAAGGTTAGGGTTGTTGGCTTCTTTTGAGATCTACTGCTTGGACTCGAAGGGATCTCAATCTTAACATCATCACGTTCAGTGATCGGCTCTACCACCGATTTCCTCAATCTTTTTCTTGCACTATTAGGGTTTGCATTACTAGAAGACGCTGAAGACGACGACGACGATGAAGAAGAAGAAGGAGACGAATTAGAGGAGAAAGTGGTGAGACGAGTTTGCTTTTTGCGAAAAATACTAAATGGAAAGACGATTGAGGAATTGAAAGCCGTAGAAGTACAGGGATACAAGAATTTGATATCAGAGTCGGACGTCGACTTCCAAGGACATTGCCATGGTGATCGTGTAGCCATTCTTGAGCTCAGCTGAGCTGAGCAGACCACAG
>comp10054_c0_seq1
AGAGAGAGAGAGAGAGAGGAGAGAGAGAGGCTATAGAACCTGATCGAATTCATATACATCCTCTCCAGTGTTCGTCTTTGCCGCTGCTGCTTTGTCTCTCTGTTCACACTTCGGTTCTCTGTTTTCTGAGGAATTTGTAGTATTTATGTGATGGAATTGAAGGGAAGTTGGTGTTGGTCTGTGTTAGTAATTGTAATTATAGGCTTGTGTTCTTCGTTGGTCTATGCCGGTGACATAGTCCACCAGGACGATATTGCTCCGAAGAGACCTGGTTGTGAGAACAACTTTGTTCTGGTAAAAATCCCTATTTGGATCAATGGTGAAGAAGTAATGGAGTTTGTTGGTGTTGGTGCTCGATTTGGCCCCACCTTAGAATCGAAGGAGAAGCGTGCCAACCAAACTAGACTGGCCGTCGCAGACCCTCCTGATTGTTGTACGAATCCAAAGAATAAGCTTACTGGGGAGGTCATCCTGGTGTACCGGGGTAACTGCAGTTTCACAGTCAAGGCTAATGTTGCAGAGGCTGCTGGTGCTTCCGCAATCCTTGTTATCAATAACCAAACTGAACTTTTCAAGATGGTTTGTGAACCCAATGAAACCGACATTTCTATTGGTATACCTGCGGTCATGCTCCCACAAGATGCTGGTGCAAGCTTACAAGAAAGAATAAAGAACAACTCTGCTGTTTCTGTACAGCTGTACTCTCCACAGCGCCCATTGGTTGACGTTGCTGAAGTATTTTTATGGCTTATGGCTGTTGGTACTATCCTATGTGCATCTTATTGGTCTGCATGGAGTGCCAGAGAAGCAGTTATTGAGCAGGACAAGCTTTTGAAGGACGCATCAGATGAATATCTTGGCTCAGAGGCCACTCCCTCTAGCGGTGTGGTAGATATCAACACAATGTCAGCGGTTTTGTTTGTTGTGATCGCGTCCTTGTTTTTGATCATGCTTTACAAATTAATGTCAGAGTGGTTTATTGAGGTTTTGGTGGTGCTGTTTGGAATTGGCGGCATAGAGGGTCTGCAAACGTGTTTGGTTGCTTTGTTATCATGTTTCAGATGGTTTGAACATGCTGGAGAATCGTTTGTCAAACTACCCTTCTTGGGAGCTGTCTCATACCTGACTCTGGCTGTTTCTCCATTCTGCATTGCATTTGCTGTTTTGTGGGCAGTTTTCCGTCGTGTGTCCTTTGCTTGGATAGGTCAAGATATCCTTGGTATTGCATTGATAATCACAGTTCTGCAGATTGTAAGAGTTCCTAATCTCAAGGTTGGAACCATTCTTCTCAGTTGTGCAATCGTGTATGACATTTTCTGGGTGTTTGTTTCCAAGTGGTGGTTTCATAAGAGTGTGATGATAGTGGTAGCTCGCGGTGATAGAAGTGGAGAAGATGGCATTCCAATGCTGTTGAAAATCCCGCGGTTGTTTGATCCATGGGGTGGCTATAGCATCATCGGATTTGGTGACATTATATTACCAGGATTGCTGGTAGCATTTTCTTTAAGGTATGATTGGCTTTCCAAGAAGAATCTTCGAGCTGGATACTTTTTGTGGGCAATGATTGCTTATGGCTTAGGTCTTCTCATCACGTATGTAGCTCTGAACTTGATGGATGGACATGGCCAACCGGCTTTGCTTTACATTGTTCCTTTCACTCTAGGCACTTTTTTGGCATTGGGAAAGAAAAGAGGTGAACTGAAGAACCTGTGGACAAGAGGAGAACCAGAGAGGCCTTGCATGCACATCCAACTCCATCCTCAACCCACTCAATAAATCAAACCATGCAAAAATAGTATTCATAGGTCACTCCGGTAGGCTATCCTGCTTAGGTTAGTCACTCTGGTAGGCTACCCTGCTTAGGTTAGACTAGTGTTTGGATATGTAGTGATGTAATTTATGAAGTAAAACTCACTTTCTATTGCTAATAGAAGAATTATCAAGTTCGTGTATGTACGACGAGTAATGACATG
>comp10054_c0_seq2
TTAATGAATTCACAGAAACCTAAATTTGGTTCCACAGGATCAAGGCATGAACTTGTGAACTTGCATTATCTCCCACCTACTTAACCTTGCTTTGAATTGAATGCTGAACATGTTTCCTCATTGTGATTACAGGGTCTGCAAACGTGTTTGGTTGCTTTGTTATCATGTTTCAGATGGTTTGAACATGCTGGAGAATCGTTTGTCAAACTACCCTTCTTGGGAGCTGTCTCATACCTGACTCTGGCTGTTTCTCCATTCTGCATTGCATTTGCTGTTTTGTGGGCAGTTTTCCGTCGTGTGTCCTTTGCTTGGATAGGTCAAGATATCCTTGGTATTGCATTGATAATCACAGTTCTGCAGATTGTAAGAGTTCCTAATCTCAAGGTTGGAACCATTCTTCTCAGTTGTGCAATCGTGTATGACATTTTCTGGGTGTTTGTTTCCAAGTGGTGGTTTCATAAGAGTGTGATGATAGTGGTAGCTCGCGGTGATAGAAGTGGAGAAGATGGCATTCCAATGCTGTTGAAAATCCCGCGGTTGTTTGATCCATGGGGTGGCTATAGCATCATCGGATTTGGTGACATTATATTACCAGGATTGCTGGTAGCATTTTCTTTAAGGTATGATTGGCTTTCCAAGAAGAATCTTCGAGCTGGATACTTTTTGTGGGCAATGATTGCTTATGGCTTAGGTCTTCTCATCACGTATGTAGCTCTGAACTTGATGGATGGACATGGCCAACCGGCTTTGCTTTACATTGTTCCTTTCACTCTAGGCACTTTTTTGGCATTGGGAAAGAAAAGAGGTGAACTGAAGAACCTGTGGACAAGAGGAGAACCAGAGAGGCCTTGCATGCACATCCAACTCCATCCTCAACCCACTCAATAAATCAAACCATGCAAAAATAGTATTCATAGGTCACTCCGGTAGGCTATCCTGCTTAGGTTAGTCACTCTGGTAGGCTACCCTGCTTAGGTTAGACTAGTGTTTGGATATGTAGTGATGTAATTTATGAAGTAAAACTCACTTTCTATTGCTAATAGAAGAATTATCAAGTTCGTGTATGTACGACGAGTAATGACATG
>comp100552_c0_seq1
ATTAGATCAACGACACGTGTCCTCAGCGCTGATGTATATCCTTGCCTCTGGCAAGACCACGTGTCCTCGACACCGAGACCCCTGCTCTGACATATTCCTCGACGCCAAGGCATGTGCCCTCGGCTCCGAGGGTACCTCCCTTCCGGAGGTGTCAAGTGTCCTCGGCCCCGAGAGAACTCACAGACCCTGATCTTGCCACATCTTCG
>comp100557_c0_seq1
ACACTCAAGGGGGTCTTAATGTTTAGTAAGGGTTCACACTTGATCTTTGGGGGTAACAAGTGAGAAAAGAAGAGGCACACATTGGATGGAAAATGTGGATTGGGACAATTGACTTGCTGGTTCAAGGATTCGGCTCAAATTGAGTTCCAATCTGTCTATTTAGGTCCTGTTGTCTCCCCATTTTTCCTAGCAATTTCAGAGTAAAACAACTGCCATCCTACCATGGCTATTAAAGTTAATTGTGCAATGCCAGTCTGTATGTGCAATAAAAATAACCACGTAAACTAAGATTTTACTGACAGTGGTGATAGCAATGACACAATAATGGCTATACGAAGTTCTCTCATTAA
>comp10055_c0_seq1
GCGAAAAAGGTAACAAAAACGAGATAGTCCACAATATAGGCTAAATCAGTGATCTGGTGATTAAAAATTGCATCAAACGCCACATTAGAAGCAGGCTATTGTTGTGAGGGATCAGTTGAAACATCAAAACCAGGAGGGATGAAAACAACGTCGTCCCACGTCGACATTGATGTATCCTTCATTCCTTGAATAATATCCTCAAGAACAGCAACCTGAATATCCCCCTCCCTGAAGGCAGGATTCAATTTCTTCTGCTGGCGCGAAGCTCTTAATAGGGACTTTTCTAGGTCCTCCTTCCTGAAAAAAACAGGACGGTATCTCTTGTTTTGACTCCTCAGTATCAAGCTCTTTGACTGGAAGACGGGAACGCCAGAGAAGCTCTCATCAGAGAAACCAGCCTTTAGTCTCTCCTTAAGTGCATTCTTTACTTGAGATGACTCTGGTATCAACCTGAAAGCAACCCCATCTACCTTAAGCTGAAAAACCTTATTGAGAGCCACAGCAACAACTTTCGAACCCTCCCGCATTCCAGGGTCCATGGATTTCATGTGTTCAAGAAGACTCTCAGCATCCTCTTCCTTAACACAAAACAACCCAAGAGACTTACCAGAACCCACACCTGAAACCAACACGAATTCTTCAGAAGAATTGCTCAGAGCATACACGGGCACACCAGCCAACCTCTCTTCAATGGCCTCAGTAGACATAGCAACAGTACCAGACCCAGGAGCCTTCTCAGTAATTCTAGCCCATAATGGCTCTCGAGCACGATAGCGAACGAAATTGGGATTCTTTACATGGTTTTCAAGGTGGGTTTTGAGGGAAACGAGGTGGGGTTTGAGGAGTTGGTGGTGGTTTTGGAGAAAGTTGGAGCAGTGGGTTTGGAGGTTGGTGAAGGCTTGTTGGAAGAAGAAGTGTGTTTCGGGGGATTGAGGTTCGGGTTGCGGTGGTGGTGCTGAGGAGGGTGAGACTTGTTGAGGCTGTTTGCCCTTGAAGAAATTCATTGTTTTCTCGGGAAAAT
>comp100569_c0_seq1
ATACTAGAAGAATATCCCTCGTGGATATTCTTTCTAACCTTGTGTACTTTTTGACGTTTGATTGGTACTGTTTACATTGGTCAAGTTCAAATTTAAAAAACCCCGATCTCTTAAATTATATTTGCAGAAACCAGAAAGTAATGGTTCATAGTAACTCAAACCCGGATTTCCTGAATCATATTTACACATGGCAAAGGTTAATGTACTTTTCAAATGAATTTATAGTAGGG
>comp10056_c0_seq1
GATTTTAAACACTTTCTTGCAACATTGGAACAATACACAGACATAGGGACTTCAAACTAGATTATTGTATGAACCAACAACTCTCCTTGAAGACCATTCACTCGGATTTACCAGCAAGTGTCACCTTCTTCTCTAATACATGCACCACCATAAACTCAATATCATCTATTCTTGAGATCACATCAGCTACCTTGTTTTGGCACTTGGCACAGTGTAAATCAGCTGCTAATACCACTTCCTGGATCTGCAATTTAGCACCCCAAAAAAAACATGTTTCAAAGAATGGCATACTTTCTCCACAACACACAAGAGGGGGGGGAGGGGGAGAGAGAGAGAGAGGACCGGAGACATTGTTGGGCATTTTACAGGAGCCAAGCTGGTGGCAGGAAGCGGTAACCTCTTAGGCTTGTGGATTCCAAGTCTAGCAAGCTCCTTCTTAGCCCAAGAGACCAGAGTCATGACTTTGGTTCTGCAATTCTTCACAGCAAAGCCAAGATATATAGGAATACCCAACAGATTTTGGAAAATAGCAACAAGCTAGCTAGCGCAATGAGTTTATGAGTTCAGTCACAAATTGATCTTTGAACAATTTGGGCTTTTTTTGATTGAGAA
>comp10056_c0_seq2
GATTTTAAACACTTTCTTGCAACATTGGAACAATACACAGACATAGGGACTTCAAACTAGATTATTGTATGAACCAACAACTCTCCTTGAAGACCATTCACTCGGATTTACCAGCAAGTGTCACCTTCTTCTCTAATACATGCACCACCATAAACTCAATATCATCTATTCTTGAGATCACATCAGCTACCTTGTTTTGGCACTTGGCACAGTGTAAATCAGCTGCTAATACCACTTCCTGGATCGGAGACATTGTTGGGCATTTTACAGGAGCCAAGCTGGTGGCAGGAAGCGGTAACCTCTTAGGCTTGTGGATTCCAAGTCTAGCAAGCTCCTTCTTAGCCCAAGAGACCAGAGTCATGACTTTGGTTCTGCAATTCTTCACAGCAAAGCCAAGATATATAGGAATACCCAACAGATTTTGGAAAATAGCAACAAGCTAGCTAGCGCAATGAGTTTATGAGTTCAGTCACAAATTGATCTTTGAACAATTTGGGCTTTTTTTGATTGAGAA
>comp10056_c0_seq3
CCTAGGTTGACGACGAAGGGGAGACGCTGGAGGGTCATGTGCAACTGCAAGCGAGAGATGATTTAAAATCGTGCCTTGCACGGGGAGGGGGAGAGAGAGAGAGAGGACCGGAGACATTGTTGGGCATTTTACAGGAGCCAAGCTGGTGGCAGGAAGCGGTAACCTCTTAGGCTTGTGGATTCCAAGTCTAGCAAGCTCCTTCTTAGCCCAAGAGACCAGAGTCATGACTTTGGTTCTGCAATTCTTCACAGCAAAGCCAAGATATATAGGAATACCCAACAGATTTTGGAAAATAGCAACAAGCTAGCTAGCGCAATGAGTTTATGAGTTCAGTCACAAATTGATCTTTGAACAATTTGGGCTTTTTTTGATTGAGAA
>comp100572_c0_seq1
ACTTCTCCTCGAAATCCTTGATCAGCTCCTCACAATCCAGATTTTCTTCCGGCTCCCATGTATTGTCAGAATCGCTATACCCATTCCACTTTAAGAAATACTCCACTTTACCATTTCTTGTCCGCTTATCCAAAATTTTCTCAACAGAGTATTCCTCCTCCTGTTCTTCGGCTTCAGAACTAGAATCAACCTGCTTTTCATTTTCTTTGGATTTTGGATTCATGTTGGAGACTTGAGATTGAGAATATAACAATCGAAAACCAATGTACGGCGTCGAGAAGTTTCGACAAGAAAGCAAGATCAGTGAAAATTGAGAACTATGGCCTGG
>comp100578_c0_seq1
GGCATGCAATTTAACAGTGGAGCTTTTAAGCAAATTCTGCAAACAACTTGACATCTGAAACTAATATTTCACCCTGACCTATCCATGTGCAATAGACTTGCCAAAGCCTCAAACAAGAGTGTCCTTAACGGAATCAAAAAGAGACTAGAAAATGCCAAAGGGAAATGGACCGAGGAGCTACTTGTCTTATGAACCTACAAGACATCACCCAGAGTGTCAACACGGGAGACCCCGTATGCCTTGGCTTTTGGGATGGAGGTTGTAATTCCCCTTGAGATCGGTCTCCCAACCACTAGAACCCAAGCCTTCGAGGCAGGTGCAAACGAG
>comp100579_c0_seq1
GGGAATCTCATCCAGATGACGTGGCCAGACTGAAACCCATGCCTGGGGAGCTGGTTGGTGGACAAGATTCTCACCATGTTGATTTTGAATCTGAAATAGGAAAATCTAATACGTTATCAAAAAGCCGTCACAATAGAGAGTGGAAAGGGCTAGTGAGCGATGCAGATGATCTTCGTCCTCTTAAGGGCTCTGAGACTGACAATATTCCTAAGGAGGAGAGTATTGATGGAAAAGTTGGT
>comp10057_c0_seq1
TAAAAACCCTCAGTGGCAACAAGCAGTACTCAAAGAGGAGAACATATCCGAAGCTACTAGCTTACCATGGGGCCACAATACATCATGTCATGCATGGATAGATAAACTTATTACACCAAGTGAAACAGCAAATGGATTCACTCAAGCCTGCCAAAACAGAAACACAAACAGAAGACACATACAAAGACGCTTCTAGTAGTAATAAGGCATAATAATGGCTGAAATAGCGGTAGATTCAAGAGAATGATGAGTGGAACTTCAATCATCGGGATCTCAAGGGCTAGTGGTTGATGGAGGTGGTGAAAGGAAAGGAATAGGTGGAAGCATCGTGGGAAGGCTAGGGATGGAAGGGATTGTGGGCATGGTGGGCAGAGTTGGGTTTGGCAAAGATGGGATTAGGTTGCTTGGCAAAGGTGGCAATGTGGTGGGTATGGGCAGGTTTGGGATTGAAGGTATTGTAGGCAGTGATGGTATTGTCTGCAGTAAATGGCGAGCCGCGACGCTTTCATGAACACTTGAAAGTGATAATGCAAAGATAAAAGAAAGAACAAAGCAATGGTTAAGAGCAGCCATTGTTGGATTGGAGCAAATCCTTTAATTTCTTGAGGTATTTGG
>comp100585_c0_seq1
ATTCGCCTGCCCATGTATGCTGATCGAATACGGAATGATAGCAAACCCCAGCATCAGTCTAATTCGGCACGCCGTCGGTAATGGATGGATTTATTGGTGAATGAAGACATCCTACGTAGGACACAACCAGCGTTGGTGTAGTCTTTGCTGCTTGAGTGCCAAAGCAGTTGCCAGTCATTTTGAAGTTGGCTACTTGCGTGGGAACATCGGCGAAAGGGTCATTGACATAATTGTGTAA
>comp10058_c0_seq1
CACCCTCATTCAACCATCTTCCCACACCCAAAGAAAAAAAAAAACAAACATTACATGAAAGAAGGAGAACACATTAATACTGCTGCATACAATGTGGTAATCGACTTAAAATAACATACATACGAATAACCTGATCTATTAGAGCTTAAGCACGCACACAAACAAGCTCAACTGAAGGACCATCTATGGTCCTCAACACAAGAAACTTGCCTCATACTCAAACCCATCAATATAGAGTTGAAAATTTGCAAAGACAATCCATCTACTCCACTACTCAAAAGCATCATCATCTTCGTCTGGGAGGGGTTGACTAGCTGCTGCAGCAAGCTCAGCTTCATGCTGTTGCTGTGCAGCCAAGTCAATGTGAACTTCTGGAGGAGCAAGTGCAGGTGATTCCACAAAATGAAGATTGGTATCCCCAGCAAGCTTCCGGGCAAGGTACAAGAAAGGCTTCTCAAAATTATAGTTGCTTTTTGCAGAAATCTCATAGTACTGCAAATTTTTCTTCCTGTGAAATGTAACTTGCTTTGCCTTAACCTGCCTATTCTTCACATCAACCTTGTTTCCACAAAGAACAATAGGTATATTTTCGCAGACCCTGCAGAGATCTCGGTGCCAGGTTGGAACATTCTTGTAGGTCAACCGAGCTGTGACATCAAACATTATGATTGCACATTGACCGTGAATGTAGTAACCATCTCGAAGACCACCAAATTTCTCTTGCCCAGCAGTATCCCAGCAATAGAAACGGATTTTTCCACAATTGGTGAAGAAGTCCAATGGGTGAACTTCCACACCAATAGTTGGCTCATATTTCTTCTCAAATTCACCAGTGAGATGCCTCTTCACAAAAGTAGTTTTGCCCGTTCCTCCATCACCAACAATAACGAGCTTAAAACTGGGATAATCGACAGTCTGTTGATTTGGTAGAGCCATTGAATCTGATTAAATTTTGGCGAGGTTCGGAAAGTGAGCGGCGCAGAGATTTGAAGGAAGAGACAGCGGCCAG
>comp100594_c0_seq1
AGTTTGGTGCTTCTCTGTCTGTTGGATTTGACATAGATCCCCAAGCAATTACAGCTGCACAACACAATGCTGCTCTGAACAACATAGCACCTGAGAAATTGCAATTGCATCTTGTTCCTAGCAAGACCGGTTCTACGGATGAATTGTCAAATGAAGGTGTGGATGGCCAGAATTTTTACGCCACGGGAGCTATTGTTGAGA
>comp100600_c0_seq1
AAAATTCTTATGAAATTCCTAGGCTATGCCAAAACAATGTGTAAATGATTTTTGCAAGTATAAAAATCATGTCGTGGGCGTTTATTGCATTTCGACAGCTAGGAACTTGTTGTCTCTGTTGCTTTTGTACACAGCCTTGTATAACTCAGGACTCAGTTGCACAAGATAGGTGCCCTAGCTACCAATTTTTCTGGTAACTGTGAATTGTGCCTACCTTATGCCTAGGACTCGCGACTCTAATATTAACTCGGGA
>comp100609_c0_seq1
ATGGGTGCCTAAACGAGGGAATTCGACGCAAAACTGATTGAGCTCATGACATAGCAATGAGTCTTGATTGTTGGTCTGATTCGGAACAAATATGCCAAGTGCTAAGCCATTGAAAGTACATCTTAGAAGAATGTATATGAGATTTTGTTTTAAAAGTGAAACCCCTTGGATGGACAAATGTGGAGGAGAAGATATGTAAAATAAGTCTATTTAATGGATTGGATGATATATGGGCATAATATG
>comp10060_c0_seq1
TTGCTGGCATGTGCACTCAGCATGCATAGCAGTTGAGGGTAGTTGCTGGCTGGGTCAGCCAACAGTTGCACCTGCCCCTTTCCATGACTAGTAGATATGGGAGTGGTAGAGAGTCTCAACCTTCATCAATAGGCTATGGGTGGCTTTATGAGCGAATTTGGTGTAGCTTTGCAGTTGCCTAGGCGGTTGGGCTTGTAACCGCCACCTTGTATACTATAAATACACATGTTGGGGTCTGCAGTGCATGGAAAGAGAGTGGGGCACATTT
>comp100611_c0_seq1
CCAGCATCTGTAACCCCTGATGCCAAACTGACACCTTGGTGTTTCAACCCACAGCCGGGAAATCAGTGGTTGGTTCCTGTAAGGTCACCTTCTGAAGGACTTGTTTACAAGCCCTACACAGGACTTTGTCCTCCAACCACAGACTTCATGCCACCAGTTTATGGTGGTTGTGGACCTATGAACAAGAGTCCAATGGGTGGAGGCTTCCTGAACACGGCTTGTGGTGTCCCAGGTTCTAACAACCAACAAGAGATGGGGATTTTCTTTAGTCCTGCTGCACTATATCAGACCTACATTCCACCATATGTTTTGCCAGCCATGAACCCCTCTGGTTCAAGTTCAGCTGTTGAGCAGTTGGGTCCTTTCAGTAATAAATTATCAAGTCGTGACGTTAATTTCACCATACCTTATCAAAGCTCATGTAAGATATCAAGTCAGAAGAGTGGGG
>comp100613_c0_seq1
GTTTGTAAGCAGTTGCATCAACAACAACGCCACCTTCATCTTTCACAAGCCTAAAACCTGGTACGATTGAATTTTTTACCGCATTATAATGCTCCATACCAAACCTTTCGTGCACTTCATTAGCATGCTTTTTTTGGTTGATGAAGATTCTTTCACTGCTTTGCTCCACTTCCACACCGAGAAAGTATTTCATCCTCCCAAGATCAAACCAGTCGAACT
>comp10061_c0_seq1
CGAGAGGGTGAAGAATGAGGCGCTGGAGATAATGGGATTGTTCCAAGTACTGCCTCGTTTGGTCGTATTTGATCTCGACTACACTCTCTGGCCTTTCTACTGCGAATGCCGCTCCAAGCGTGAAATGCCATCATTATATCCCCAGGCTAAAAGCATATTGAATGCGCTCAAGGACAAGGGAATTGATGTTGCAATTGCCTCCAGATCACCAACTGCAGATATCGCAAAGACATTTCTTGACAAATTGGGACTTAAATCAATGTTTGTAGCCCAGGAGATCTTTTCCAGTTGGACACATAAAACTGAGCATTTTCAAAAAATTAACAGGAGAACTGGGGTGCCCTTCAATGCAATGCTCTTTTTTGATGATGAGGATCGGAACATACAAGGGGTTTCAAAAATGGGTGTGACAAGCATTTTGGTTGGTAATGGGGTGACTCTTGGAGCACTGAGGCAAGGGCTCACTGAATTTTCTCAAAATTGGGGTGCACTGGAGAGAAACAAGCAAAAGTGGAAAAATTGGGGATCATCTGAAACAAATGAGCAAAAGTGAATGTCCATTTTTGGTCACTTAATGTCATAATTCATACATTGGTCAGATTTAGCAATTTTCACTTTGAAACAGGATATTGCAGAGAACCAGCAGGATAACTTGATGACTTGAGTGCAAAAATATAGAAATGTTGTTGTACCAGTATTTAGGTTTTGAGTGATTGCTTCTAGCTTATCCTTTCATCCGCAACGAATTTTAAAATTGTTGTTATGATCTGAATCAAAATATTGATGTTTCATGTGGTG
>comp100625_c0_seq1
GTGTGTTTGGCTGATACAGTGACTTCTAATGGAGGGTCAATTATCCACCCGGCAGGGAATTTGCTATCTGCCTGTGCTTCAACACGCAGCCACCACAGCAGAACTTTGCGCCCACAATTCCCAAGAGGCTCTACCACCGAAGGGTCCTTCAACATTGACAATGGACTCTCAATATCCTTTCCATTCATGGCCAACATATCCAAATTAACCCAGCCTGGCTTGTCATCAGCTTCCTTCCAGACCAACCT
>comp100626_c0_seq1
GAGGCCCAAGTTGATAAAATGCGTGCACATGCTCAAACAAAGATGGTGAAGAAGATTACACTGACAAGGCAAAGAGCAGAAGAAAAACGGGCTGCAGCTGAAGCTAGGAAGAATCGCCAAGCAGAAAGAACTGCAGCTCAGGCTGAATACATTCGTCAAACTGGTCGAATTCCTTCATCTTCTGTCATATGTTGTGGTTGGTTG
>comp10062_c0_seq1
ATAAATTGTTTCAAAATTAAATGCTTTTTGATTTAGTTTAGTTAAGATTTCGATCAAATTGTTTTTTGATTTGCGAAATACCCATGACTCATGGACTTGATTAAACGACAAAGGGTTACTTGTCCTATGATCTGATCTATGGTTTTACAGAAACTTAACGCCGAACATAAAAATGAAACTTTTTGGATATAACATGATCTAGAATGACACGACCCCAAACATGGAACAACACCTACACGACATGACTCAATCTATCATTTATTGGTTCTTGAGTTCACTGCACAATGAAAATGAGTTGTTCCAACTAGAAATTGTATAAAATTTTCAGCCAGGTGTTCTAGTACCGGAGGCA
>comp100630_c0_seq1
CTAGATTGTGATAGGATCAACCTCATTATCAGCTCCTCAAAGTTCGAAGTAGTTCTAGACTAGAATTCTTGTTCCTAGGTGCCTTATCTCCAGCTCCAATATATTCGGTGCAATATTGAACTAGGACTCTTGGTTATAGGTTGATCCTTATTCGAGTAGGACTCGTCTAGCGGAGGTGGGGCAAGGAAAAGGTGATAGCAAGGTACCTTCTGAATTCGTGGATAGCTACTTGTCTGTTGGCAGGTTGGGTGCCCGAAGGTGGCAGGTTGGGTTCCGGAAGGTGGGCTGCTGATCGGCTAAGCCTTTCAAGTTATGTGTCAGTCGACACTTGACAGACATAAGCCCCCACAATTGCCCCCTATACCTCTTTTAATTGAAG
>comp100632_c0_seq1
GGAGGGGATACGCCGGAACACACTTCGGCGCCCTTCTGACTTCTTTTTCTGTGTGACAGGAGCATCCTGCGACTCTCCGAGATCGATCGGATATCCCCAAGGGCAATTCATCACCACTCTTTAGGCCTTTTTTTGCCCTCTCAACTCATTCCTTGTTGCGAAATCCACCACCTTGACGAACTCAAATTCACCAGGGAAGAGATCTGTTCCCATTTCATCTATTGTGCAAAAATCAGCGCGCACATAATGCAATAA
>comp10063_c0_seq1
GCCATTTCTCGCTTAACGTCGTCGTCCCCATTGGTCTGCAAAATCAGAAACGGCATCACTGAACCCTCCTCATCTTTTCCTACTTGTGTTCGATTCTGCTGTCCAAAACAATTTTCTTGCTTGCTCGTCCTCTCTACGTCCTCTTCCTCTCTCCTCTGGCACACTACGACCACCAATCACTCTAATAAAACTAGGCACACCTCCGTCTTAGCAGTCGCCCAAGAAGAACAATTGGTCGCAACTATCCCCGCAGATAAAATGAACAGCGAGGAAGTTTGGGCATCCAGG
>comp10063_c1_seq1
TCTTTTAGCAATATCCATGTCAGTGGAAAATATAATCCGCATTTCACGACCGCCAACATCAGAGCCATCCAAAGAAGTAATTGCAGCTTTGGCTTCATCAACTGAGCTCATGGTGACATAACCACATCCGCGACTTATGCCCGTTTCGGCATTGCGTGAAACCTCAACAGATTGGATGGTACCATGAGGTTTGAACATATCGTGAAGCTCAGTTATGCCAAAG
>comp10063_c2_seq1
CTAAAAGAGACCTCGGGAAATTCAATTCGGCATCCAAGAAAAAATTGATTTTTGAGAGCCCTTACAAAATTTATGCTGGCAATATTGCCTGGTCTGTCAAGCCTGAGGATTTGAGAAACCTTTTTAGCCAGTTTGGGACTGTAGTTAGTGCTAGAGTACTGTATGACCGTAAAGCTGGTAAGAACCGTGTGTATGGATTCCTTTCCTTTTCATCAGCTGCAGAACGCGAGGCTGCCATGTCGTTGG
>comp100649_c0_seq1
GCAGGATGAAGAAAGTGTTTCTTTTGCTTTATTCTTATGCTCTTGCTTGCCTAGGCAGTTGGGAAAGGAAAAATAGATTTGATGTCCTCGACTCTACTTGACTGGAATGGCTACCATAAGATTCTAAGTATATTTATTTTTTCCCGTCTCTAGGCAATGTTTTTGGGGAAAAAACATAATGAATGATTTATTTTTGTATTTACCTGCTAAACATCAGTTG
>comp10064_c0_seq1
AATCCTCATGTTCCTCAAAATTTCGGACGTGGACTTCATCCTTCGATCTTTAGATGCCATTAGTTCTTCCTGAAATTTCTCCTGCAACTTTCCCAAAGGAAAGTTTGCCAACATCACTAGCACAGTAGCAACAAATGTAGCAATTGAAGCAAGCCCAAGATTTTTGTATAAGATTGCCAAAGCCAAAGCAACTTGTAAGAGCACCATCCAAGGATCATGCATATACCAACCGAAGTCACCAATTCTCTCCGCATCAACGGTCATGAAATTGATGATCTCCCCACTAGTGTGACTCTGTTTTGATTGACATGAAAGGGTCAAACCCTTATTGTAGATCATGGCAACCAA
>comp10064_c1_seq1
AATTTTGAGGAACATGAGGATTCTCAAGCTTCAGGGTTGGGAGATGAAGTTCTTGTCAAAAATTGTCGAGCTCAGGAACACGGAGGCAGGATGGTTGAGAAGATACGTGTACACTACCGCCATGACCTCTTTTGTTTTTTGGGTCGCCCCAACATTTGTGTCTGTGGTCACGTTTGGTGCTTGTATGCTTATGGGAATCCCACTGGAATCAGGGAAGATATTGTCTGCACTTGCAACATTTAGAATACTTCAAGAGCCTATTTATAGTCTTCCTGATACAATTTCAATGATTGCTCAG
>comp100659_c0_seq1
TCATTAAAACTTCTTGTGCTGAAAGTCATACTGAATTCCTAGCCAAATGTTCTCATCATTTGTGGGAAAATCCTGATTTCTTTATCAGCCTACCTTTCGAGAAAAATGAAGATATTAATCTAACAAAGGTTAGTCATAGTGGGATGACACCTGAACATTATGTCCTTGCACAACTTCCCCATGGCCTTGTGAAGCACTTTATGTCAACAAAAGAACTG
>comp10065_c0_seq1
CAAAAAAAAAAAAAAAAAACTTCATGATTCTTTTTCTTCCTCAGTTTTCACCTGTAGTGTTTTTTCTGTTTCTGAAATCATCTTCTGTTCGTAGGTGATTTGAGACAGCAAACCCACCAAAATCACTGCAAGAACAGCAACTTTTCGCCAATCGGGCGATGAAGAGATCAAGGAATCAACAATCCCAATAGCCACCAACCCAATTAGTGCAAGGTAAATGTTTCTCCTAGTTAAGGAACCAGCATACTCTTTGGTAATTTCTCTAATCTTCTTCATCTCCTCCTTAGTTTTTGTTTTGTCAATAGGTGTACTTCTCCCCAAGTTTTTGAAGAACAACCCTTCATTTCTGTCATTCTCAATTTGACCCTCAAAATCTTCTACTAACTTTTCGTTCTTCTCAACCTCCTCTTTGTTCAACTCTACTGATTCTTCAAATGCTTGCATTCTGCTCTCTATATTCTCCATTATCCTGGCAGCGGTTTCATCGAGTTCTTTGAGGGCGTTTTCGCCTATCTGATCGATCTCAGCATTGGCTTCTTCAGCGAACTGGGTTAAGTAGTCGGATCGCTCGTCTAAGTAATCGGTGAGTCGAACTTTTTGTGTTTGAAGCATTGCAATTTTGGCAAGCAATTCCTGCTTTCGAGTGTCTCCTTCAGGTGGTGGGGCTTCTGAATCCGATTCATTGGCTTTGCAGAGGGTAAGGTTGGAGGAGTTTCTCTTGGAGTTTACTCTTCTGGAGAAGAAGAAGGCATGCTTGGTGGGAGTGAAAGGAGTTTGAATTGCTTTGAGGAAGGAAATCATCTGTTCGATTTGGAGAG
>comp10066_c0_seq1
GAAGAGGAAGCGACGAAAGATGAGACAAAGATCCAAGTAAATGGCAATAGGATGGCTTCTTATGATTTGCCTGCATCTTCTTCATCATGCGGTTTTTGAAGTGTGTTTTCTTATATTGTCGTCTGTTTCTAGCGGTGGTTCTAGTTTAAACTTTTTTGGTACAATTAGGCGACTTAGCTCATGTTTTGCGTGAATTTCTCTGTATTGTTTTTCATTTGTATGAATCTTAAGTGCTTATGAGATTCATAACTTATTTCTTTAATTTTGG
>comp100678_c0_seq1
GCGAGTCAGTACAGTGAGTAAGTCTTCCTCGTCGCTCTCTGTTTCGTATGAGCCAACCGCGGAATCAACAGGCGAGCTGAAAACAGGGGACGAACCAAACAAGCCTAAATATCCAAAATCACAGGGAAACTCAGCGGGGAAGCAGCGATTGGAGCTAAGACCGATGTTGAGGCCATTTTTGTTGATGTTTTCTTTGTCCATGAGGTTGTAATCATCTGTGAGGAATTCAGAGGGAAGCCAGAACTCTCCGTCGTCTAGAGAATCAGCCATCTCAGAGAATGACCAGATTAAAGAGTTGGGTATATTGGTGTTT
>comp10067_c0_seq1
CAAGATGACCACGATCAGCAAGTCGATGTCGTCGATCGTGAAATCGTTGGACTCTACGCTTGCCACTGGGAATTTGCAGAAGATGTCGGAGACGATGGATCAATTTGAGAAGCAGTTTGTCAATATGGAGGTCCAGGCCGAGTTTATGGAGAGTTCTATGGCCGGAAGTACTTCGCTTTCCACTCCGGAGGGTGACGTCAACAGTTTGATGCAGCAAGTGGCGGATGATTATGGATTGGAGGTGTCGGTGGGACTTCCTCAGCCGGCGGCTCACGCGGTGCCTGTGAGGATTACCGAGAAAGTGGATGAGGATGATCTGTCGAGGCGACTTGCTGAGCTCAAGGCTCGTGGCTGACTTAAATATAGCTTATGGAACCATTGTATGATATATTATTGCTTAATTTGGACGAATTTAAGATACCTAAACTTGACTGAATTGTGATCTTTGTTTTTTATTTTGTCGACATTTTGGTTATTTG
>comp10067_c1_seq1
GACCTTGAGTTTCTCGGATTTCTCTTCTTTCTCGCACTTTCGGGCTTGGCGTTGGAGGCTCTTGGCTGTGAATTTCAGTTCCATGATCTGGTTCAACATCTTCTCTGTGTTCCCCATGTCTCTGATCTAGATCAACGCTTTGCAGAGAGAGAGAGAGAAGGGTTTTGAGAGAGGGAACTTGGATTTGGGAATCCAATCGATCGTTCTTCGACTTTATTTTGAATTGTTAGG
>comp10068_c0_seq1
GGCAATTATCTCTTTGACATAATTAGAAAAACGGTCCCACAATCTCTGACCCCTTCCAGTCATTTCACTGCAGTCATCTTCTCTCTTGGCCCCAGATGCTGAGGCTTTCAAAGATTTTCTATCCTTCAGCATCTGTGATGTAGAAGCCGCAACATTCTCATCAAGTGATGCCTCACAACCAGCAATCTTTAGCAGCTCCTGTATGGCCAATGCAGCTGAGTCTTGGATAATAGTGTCTGGTGCAGCTCTAAAAGCCCTTGCCAGATGCTTATGGATCAACTCATAAA
>comp10068_c1_seq1
ACTGCACCAAGTGCTCCGAGGCAATTAGCACAAACCAACTTTAGCCGCTGTCCAACAGAAGTCCTTGATTCTTCTGCACACCCTCTAAGCAAGGATGTAATTAAAGAGCTCAAGACATCCATATCTAAATCTCCTTCCCCAGTGACCACAGCTGTGACTTCTTCTCTTCTCTTCAGTAGTTTGCTAAGCTCGCAAGCCACCGTATACCTAACATTCAGATTCTCATGGTTCAACCCCTCAACTACATCTCGCAGTTGATCCTTCAAAGTCATTAATCCACGTGCTTCCTGTATGACTTTGTTCACTTCTGTTAGGGCAGGAATGCTGGGCAAAGGAGGGAACTCGCGGATGTGCTCCTTTAAGATGAGCCTGTTCTCAGATACAAGCTCTTCTAAGATTTCCACAATTTTAGCCAATTGCAAAGAAGAGTTCTC
>comp100692_c0_seq1
AAAAGTCCCAGTCTTCCCCACGTACTTTTTACTGAAGTCCCATCGAAGCCAAAAGTGCATGCATCAAATAGAATTCCGACAGTGACAATATCAGGTTTCACATATCGAGCACGTAGTTCAGAAAGTACAACTTTCAAACGCTTAAAATCTCTCATCTTCAGATAAGAAAGCAAGATTATGTTTGCAACAGTTACATTCCACGGTACTTTTTCTGATTCCATCTCCTGGACAATGGAATGCATTCCTTTTCGACTCAAAAGACAAGCATGAGAAAGGATGCGCAAACACCACACAAGATCAGTCCTACCAGTATTTGAAGAAAGATCAAGTCCCAAG
>comp100695_c0_seq1
GTTTGAAAAAGACAATCCACATGCTACATCCACCCCATTGTCAAATTTAGAGCTAATCGAGAAGTTGGACTCATCCTTAAATTTCTTGGAGAATTTTCTACATGGGGTTGGTAAAAAAACTTCGGCTGATGAAGTGTATCCGCAGCCTTCCCCAGTTGTTATAACTGAAATGCATGCTTCATCAGGAGATTCTGATATGAACATCCAACCATGTGAACCTGATGGAATTCCCTCTTCACCTCAATCAAGGGATATTCAATCATCCTTAGAAGCGGCTGGATCTTCGAATTATTCAGACAGCCCTGCCATTTCATCTATGTATCTCAATGAAGATGCTAAACCCAAATCTTTGGGGATTGATGTAAATATAAGGCCTGATAATGTTCTGGACGTTGATGCATTAAAAGACCCGGTCGAGGGTACAACAGCTCCAGCTGTCATAATGGAGGTT
>comp10069_c0_seq1
AGTAGCAAGTAGCAAGTAGCAAAACCATCTGTTTTTTTGGGTTCATTGGTGCAAGAAACTTCTTCTGTTGATGATTTGGTATTGTTGGAAAGTTGGGTCACTTTTTCGCGATGAACAACCCAAACAATGTAGATCAAGGTGAGTCAACTGTAGCAGGATTCGAAGTTCCCACATCACCCGATTCAAGTTACAACAATGCCTATCCTAGTAATGAAGAGGAAGGGCGAGAACCACCTATCCTCCCCCCACACCTGCAACACTCCCTGCTGAATTACCCAACAAACCGAGACCCTTCTGAGTCCCTACCATCGCCACAGAATGTGATTCTAAACCATCTTTACATCGAGAACAGAGAAACCCCGCGAACAATGGTGGCACTTGGGGTCACACATCGCTTTCGATCGAAATTTGTCACCGTTGTGCTTTATAAACCCGTTCAAAGAAGGGGAAGTAGCAGCACTTGATGTTGTCTATGCTAAAACCTGCTTGTGGGCTTTCTTTATCTCTGTCATGATGGGAGCAGCTGCAATATATAGCTCCATTGGGAATTAGCAGCG
>comp10069_c1_seq1
AATTAGCAGCGAGTATATTTTCTTCCATAGAGCTGCTGGTGATCGTGAGTACAAGTATATACTCTTCCTTCAAACTTTAATGAACTTGGCTTATCAAAAATTTGCACGTCTTATAAATTCTGGAAGTCAACTATATTAATGTCGTACCCATTTATCGCAAGTGATATTGTAAATAGGAACCCAAAGCCTACTACTGGTTCAACTTCCAGAGAAGAAAATTGACCTTTCTTGAGGCTTTTGAATTGAATATTGTTATGGTCTATATGATGTG
>comp100706_c0_seq1
TTAATAGAAGGGGCGCTCACTCTGCTTACCAAAAATCCCAGGTCCATATGTCGAGGAGATTACATCCACTAGGAGGGGGAATTGTAAAGACACAAATGAAGTAACTGGTAGACAGGCTAATGCAGCCATTGGAATAAGGATCCATGCCTTCTTCTGACCAAACACGAGATAGAGCACAGCACTGAAAGCTATCACCATGGTAGTAATGGATAGGAACAGGGTAACAAGACCAACTATTAATCTTCTGGGCAGAACATGGTAAAAATCTTCCTCTGCATAACGTGAAGTGAGG
>comp10070_c0_seq1
TGTTGGTTTGGGTTCAGTTTACTAGGGTGAGATTCAGCGTTCTCCCTCTCTCGTTTGAGTTCTCTGCTGGTTTGCTTACCGGCTCGACACATCGTCTCGCCAGTTCGTAATTCTCAATGAAAAGATGAGTTCCTTCTCGATTACGAGGAAGAAGACGCCTTTTCAGAAGCACAGAGAAGAGGAAGAGGCAAAGAAAAAGCGAGCAGAGGATGAAACAGCTCGTTTATATGCAGAATTTGTGGAGTCGTTTCAAGACGATAGTACGCCCGGGTCAAAGACATTTGTTAGAGGAGGAACGGTCAATCCCAGTGACAAATTGAAGACTGATTCTGAAGGTGGAAATTCCAAAGATGGGGTATCTGGTTCAAAGAAGGGGAGTAGGTATGTTCCATCTTTTATACCACCTCCTATGGCAACCAAGGGAAGAGATTATGAGAAGAAGAAGGAAGAGGAAAAGCCGAAGGATAAGGAGAAAGGGAAATCGCGAAACATTGACCATTTTATGGAAGAGTTGAAGCATGAGCAAGAGATGAGGGAAAGGCGAAACCAAGAGAGAGAGCACTGGCGAGATGGGCGTCATAGTGAGAATTCTGCTCCGCCTAGCCGATTCGATGAGCTGCCTGATGATTTTGATCCTAGTGGAAAGCCTGGGTCATTTGATGATGGAGATCCGCAAACGACAAACCTTTACGTAGGCAATCTCTCCCCTCAGGTGGATGAGAATTTTCTTTTACGTACTTTTGGAAGATTTGGACCTATTGCTAGTGTGAAAATAATGTGGCCAAGAACAGAAGAGGAACGTAGGCGGCAGAGAAATTGTGGCTTTGTAGCTTTCATGAATAGAGCCGATGGACAGGCTGCAAAGGATGAGATGCAAGGGGTGGTTGTTTATGAATATGAGTTAAAGATTGGCTGGGGTAAAACTGTTGCTCTTCCATCACAAGCACTACCTGCTCCACCACCAGGGCATATGGCCATCAGGAGTAAGGAGGGTGCCACGGTTATCTTGTCTGGTCCATCAGGCCCTCCGGTTACTTCTGTCCCGAGCCAGAACTCTGAGTTGGTCCTTACGCCAAATGTGCCTGATATTTTGGTTCTTCCACCTGAGGATGCTCATCTTCGCCATGTGATTGATACAATGGCACTCTACATTCTTGATGGAGGTTGTGCTTTTGAGCAAGCTATAATGGAGCGAGGCCGCGGGAATCCTCTTTTTAGTTTCTTGTTTGAGCTTGGCTCAAAGGAGCATACTTATTATGTTTGGAGGCTGTATTCCTTTGCACAGGGTGATACTCTTCAACGGTGGCGAACAGAGCCTTTCATCATGATAACTGGTAGTGGAAGATGGATGCCACCCTCTCTGCCAACTGCTAAAAGCCCAGAGCATGAAAAGGAGTCTGGGGCCACATATGCTGCTGGAAGAAGCAGGCGTGTGGAGCTGGAACGAACACTAACTGATGTACAGAGAGACGAATTTGAGGATATGCTGCGTGCATTGACACTAGAGAGAAGTCAGATAAAGGAAGCCATGGGTTTTGGATTAGATAATGCTGATGCTGCTGGAGAGATAGTTGAAGTTTTAACCGAGTCTTTGACACTCAAAGAAACTCCTATACCGACCAAAGTTGCAAGGCTCATGCTTGTCTCTGACATTCTTCACAATAGTAGTGCTCCTGTAAAGAATGCATCTGCATATAGAACCAAATTTGAAGCGACTCTACCGGACATAATGGAAAGCTTTAATGACTTGTATCGTAGTATTACAGGAAGAATCACTGCTGAGGCCCTTAAGGAACGAGTTTTAAAAGTCCTGCAAGTATGGGCTGACTGGTTTTTGTTTTCGGACGCATATGTGAATGGATTACGAGCTACTTTTCTTCGATCTGGGAACTCTGGTGTGATCCCTTTTCATTCTATATGTGGTGATGCACCAGAGGTAGAAAAGAAGACCAGTTCTGGAGATGCAGGCGATGGGGGTAAGATTAACCAAGATGCTGCACTGGCTATGGGCAAAGGGGCCGCCATGCAGGAGCTTTTAAATCTTCCCCTTGCTGAACTTGAAAGACGATGCAGACATAATGGACTATCGCTTGTTGGTGGTAGAGAAATGATGGTTGCACGATTGCTTGATCTGGAAGAGGCAGAGAAACAGAGGGGCTATGACCTAGATGACGACTTGAAATATGCCCAGAGCCGTTCAAGTTCTGGTAGGTACCAAAGTGGGCAGAAAGAAACAAATCTGGAAGCAGAGCCTGTGGGATTATCAGGATGGAATCGTTATGGGGAGGATGAGACACAGCTCCAAGGCAAGGGGTCTGTAGCTTTGGCCTCAACCATTCCCCTACCACTGCCTGAACTAAAAGCCTTCACAAATAAAGGGCAAAATGACCCTGTTTTGCCATCCTCTAAATGGGCCAGAGAAGACGATGAAAGTGATGATGATGAACAAAAGAGAAGTGCAAGGGATCTAGGGTTAAGTTACTCATCTTCTGGGAGTGAGAATGCTGGTGATGGTCTTGATAAGATGCAGGATATGGAGCTTGCTACTGATGCAAGCATTCCAGCACATCTGGATACTGGAATGAATGAAGAGCAGAGACAAAAGTTGAGGCGACTTGAGGTTGAACTTATAGAATATCGTGAATCTCTAGAGGAGCGTGGTGTCAAAAGTTTGGAGGAAATTGAGAGGAAAGTTGCAATCCATCGGAAGCGTCTAGAGTCTGAATATGGCCTATTGGACTCTAACGAAGATGTTTCAGCCAACAAGAGATCATCTTTAGAGAGGAGGGACAAAAGAGAGGATTCTCGTGAGTCTTCAAGGAAGCGTCACCGCAGTCAGAGCAGGAGTGAAAGCCCCCAACGCAAATCATCTCTGAGAGCAAAGGAGAGGGAGATGGATGCAGACAAGGATCGAGAAAGGCATCGTGATAGAGACAGAAATAGAGAGCGAGCTCATGATCCAGAAAGCGACAGGGGAAGAGACCGGGAGCGTGAAAAGAGTGGAAGCAGGGAAAGAGACGACCATGATAGGGACAAAGGCAGAGAGAGAGACAAGGATAGGAGGAGAAGGGTGAAGTGAGTCCCTCGATGGTCCACACCAAAGCACGACGAAGGTGAAACGAGATGGGAATCTATTTACTGGTAGTCGAA
>comp10071_c0_seq1
TCTCTCTCTCTCACACACACAGTACTGGGCATCAACAAATGTCGAGTACTCTGAAATTTCAGGTCTGGAAGTCAGTGGTGAAATCGAATTGCGGCCGGAGTTTCGTCGGAAACTTCGCCGCTAGTCAGACTTTCAATCTCCGGATGCCTCATCGCACTTTCGCGTCTCTGTCTTCTCAATCTGACAATGCTTCACCTGAGCCGTCGATTTCTTCTCGCTTCACTGCCACCGTTGGATCTTCGCCCTCTTCTTCGCTTCAGCTCTCGCAGTGGAACCTCACTCAACGTCACATCCTAGTGCTCAATTTTATCGCTTGTGCGGTGGCGGTTTCTGCAACTTGGCTCTTCTGCTCAGCAATCCCTACTCTTCTGGCTTTTAGGAGAGCAGCTGAGTCATTGGAGAAGCTTCTTGATGTCACAAGGGAAGAGCTCCCTGATACAATGGCTGCTGTTCGGTTATCTGGAATGGAGATCAGCGACCTGACAATGGAGCTCAGTGACCTGGGACAGGAGATAACCCAGGGTGTTAGAAGCTCCACTCGAGCTGTCCGCTTGGCAGAGGAAAGATTTTGCCGGTTGACGAACATGTCTCCATCAGGAGGTAGCCCCAATGGAAACCCAGACAGCAGGACCACTGTTAGCTAGAACTGCAAGGGGCATTCGGGAAGGGGTTGTTAAAGGACGTGCAATCTTACAAATATTCTTCACACTCACCAAATTTTCTAGGATGGCACTCAATTACTTCACTTCCCGAGCTAAGTTGTAGATTTAAGAGCACAAGTGACATGGTGAGAGCAATCTAGACAGCTTTTGTAATATTGGTGCCACCCAGATAAGATTATTTTGGAGTTTTAATCTTTAGGTGGTGGGAAATGAGATTAAGGACCTAAAATGCTGTGTCAAGGGA
>comp100722_c0_seq1
GCCCATTTTACTAAAACAGAATCATGATATAATGGTATAATAATACTAACATTTACACCTCTTTGTGCTGCTGTACAAATGGCATGTAATAAATCATCACTGGGAACTAAATACGGAGTGGTCATAATCAATTCATTTCTAGATGAATAAATTGCTGTCAATAAAGCTTGATGAATTACGTTTTTTGGAAACCCAGGTCCAGATGCAATTACTTGAACACTAGAGTTTTGATTCAATGTATTTTTCAACATTTCTTTATTGGGTAATTGAGGTAAAAT
>comp10072_c0_seq1
CTTAGACTCAACGAGGGCTTCTGTCGTCTCTCTCTCTCACACACGCACGCACGCCCACTGAGACGCACAAATTTGTTTGAATTCTGAGTGAGAGATGGGAGCAAAGGCGAAGAAGAAAGCGATGGTGAAGAAAGTAAAGAAGGGTTCTTCCCGATTGTCAGCGGCTACGAATCGCAAAGACGAAGCTCCTGATTTCTTGGTACGCCTGATTGGAC
>comp10073_c0_seq1
GATCCCCAAGCGTCCACGAGGTTCTCGCAAGAAATTTGAAAGCAATCAGGTTTCGAATCCATCAGGACTCTCTAGTTCGGGTGATCACATCGCCAAGTCAAATGGTGAGGCTAAGATAATTGTCGGCAACCAAGTTTTACAGCAATCCGGTTCTTGTGATAGTAAAGCCTGTTATGTTAATCAGGTGGTTAAGTTAAATGGAGATTCTGGAGGTGAAATTGTTGACCCCAAGGTTTTGCAGAAGTCAGTTACTGATGATTATATGGGAAGTAGTGCAGATAGGGTGAGTTCAATTTGGCTTGCTAAGGAGGAAGAAAGTGATGTGGTTGTAAATAATGGTGATG
>comp100740_c0_seq1
CAGCTACCCGTCGTCGTCGTACGGCAGCTACCCGTCCACGTACAACGGCGGCTACTCGTCCGGCTACGGCAGCGGCTACAACAGCGGTTACGCCAAGTACCCGAGCAGCGGTTACGGTAACAACTACTACGGTGGATACGACCAGGGTTACAACAAGTACCCGTCCGCATACTCGTACAGCAACAGCTACAACTACCCGGGATCGTACAGCTCCGGTTACGGCCACAACAGCTACTACGACAACGACAACTACGGTGCCCACGGTTACAACAGCGG
>comp10074_c0_seq1
AGTTATATTTTACCCTTTCTTATAGTTTTCGCTACTAGGGTTTGAATTACTCTGTTTCCTGTAATGAGTGTGAATTTTTCTTCAAGAACTGCTCTGTGTTGGTCGTCTCTAATGATGGAATAGGTTTATATTCCGTGGGTAGTGATTGATGATCTTATTACTGGGATGAGGGTCTTCTTAATGCGGTTTTCTTGAATATCGAGGCCTCTGGAATTCTTTCTTGAGTTTGTTGTGGCACTGAAAGAGGATAGAAGTTTTTTCCCCTCTTAATGGTTGGAGTTTTTGACGATTGA
>comp10075_c0_seq1
ATCGGACTTAAATTGGAAAAAAAGTAACCGTTAAGGGATTATAAGATTCAAACAAATGACAGAACATGCAGGGTCACAATTATCCTTGAACTGACAATTCAATCAGAAATTCACTAGCTAATAATAGGGATAATAGTCCAACATACATCATCCCGATTAAGAAGTTCGCTAAAGACATTGCACAGTCAATTCCAGACGAGGAGAAGAACACTTCTTGAAAAACCTTGACTATCTCACGATCAGCTGACACAGTATAGCCAATCCATTCCTCATAGGACCTGCAAAAGAAAACAAACAGAAAGAGCATATTCATTGTATCGAAGAGCCATAAACCCACATACTGATTCTGAACGCCAAAGAAACACCAATCAATCTTCTAAGAGGTAGTCATTCTTCCAGGAACCAGGATCTCTTTCCTCAGAACCACACTTCGACAAAACTTATTGGTCAACTTGTTACTCAAATTAAACCATGCCTCCATGCAAGTGTAACAGCTGTCGCCACATCCCCCAGGCAAATATTGAAAGCAGCATTATATCACATTCCTTCAGCTCTAAGTTGTTCACTCGTGATAGCGTCAGTTTTCTCATGATCACTGTCATCCCCCCCAGAATTGTTGTAATCATCCTCATTGTTGACAACTTTCCCATTGTCATTTTTTGTAACCAAGGAGCCCTTGTAAGTCGATGACAGAGAAACTGGTGTCCCATCATCCTTTACATTCATTGAATCCTTGAAATTGAGATCAAGTTCAGCACCGAAATCCTCATACTTGACAGGTTCTCTATCATGTTGTTTTGTATTTTCATATATTCCATTATCATTCGAGTGATTTTTATTTTCTGCAGATTTTGACCTTGAGCGCCTTCGGTATTTTGGTTTGTGTTCATCTGAATGTCTTGGTGACATCCTACTTCCCTTGTGCCGCTTATTTTCACAGGATTTTGACCTGGACCGCCTTCTGCCATGGTCCTTTGATTTCTCTTCTCTACTTCTGTCATTTTTATTACTTGACTGATTCTTATCTTGTGGAGATTTGGACCTAGAACGCCTTTTGTGTTTTGATTTACTTTCGTCCAAAACTCTTGCAGACAATCTACTTCGTCTGTGACCCTTATCTTCTGCTGAGGCCGACCTGGAGCGCCTGCGGTGCTTCGACTTTCTTTCTCTGCTTTCATCAACTTTATCATTGGAGCGATGCTTACCTTCTGCAGATTTTGATCTGGAACTCCTCCTGTGTTTTGGTTTTATTTCATCATCACTCCTTGGGGATGACCTACTTCCCCTCCGGTGCTCTGGAGATCTTGAAGCTGCACGAGAAGATTTCCTAGTCCTATGTGTTGGACTTTCTCGGCGACGTTTTGGCGACTCTGAATCATCTCGATATGACTTTCTGGTTAGAGGACTAGTGCTCCTACTCCTATATCTCCTCGAAGCAGAAGAATGATGATCATGTAAGCGATCCGAATCCTGCCTTCTACTTTTCTCACTGCTATCCCTAACATCCCTATATGACCGCCTTTCACTTTCATAGCGGGAGTAATTGCGAGACCTAAATGGTGATCTGGATCTATGATCTCTTGAGACACGGGGACGAGGTGAAAAAGAGCGAGACCTTCGCTTTCGGCGATAACTGACAGGAGATCTAGACTTGGATCTTGACCTTGCACGGGTGGTGGATGGTGACCTAGATTTTTGTGTTGTTTCCTCATCTTCTGGCAAAAGTCCATCAGCTTTCAACTTCCTACTGATTTCTGCAGCTCTAGCTGCTGCTAGATCTGTCGCAGACTTCATGGTTGCAGCTCGGCTAGCTGCCTGCTGTGCAGCCATTGTCTGTTGCATTACAAGAGCCTGCTGAAAATGCATCTGTTGCATTGCAACTGCTTGCTGCATCATCACAGGCAAACTGGATGAAGACAGTGGTGAATTCAATATTGCTGGTCTAGGAGGTAGTGATTTTGCCATTTCAACATTCAGTGGGCGACCCGCAACCTCTATATTGTTCAATGCCAAAGCAGCAGTTGCTTCTTCAGGTTTTGAATATTCTATGTAAGCAAAATGCTTGGAATCGGTGATAGTACAATCAACCACCGTGCCACAAAAACTAAAAAGTTGTTTCAACTGATCCACTGTGAGAAGTGGAGTGAGGTTGCTAACTTGTAGAGTTTTCTTCAGGGAATCAGACTTGCACTCTCCGTCAGATGATCCAGAAGAGTCTCTGGTGGACAGAGCTTGAGCTTGCGCCTGAGCAGCATGGGCTTGAAGTGCTTGAGCAGCAACAATGGCCTGAGCAGCAGCCATTGCAGCTGCAGAAGGTGCCATGGGCATTTGACTGAGAGTTCCCATGGTCGTTGTGGCAGCTAATGCAGTCATTAACAAGTTGTGAGGCGGGTGACTGAACTTGCAATCTGTTTTCGCACACCGTCCGTTAAGATATTCTCGGCACACTTCCCCAAGAGATGCCCCAATACCAGGCAAAACTGCCCCACCAGAAGCACCAGGAACAATTCCTGGAATCATTCCAAGCAACCCCGGGACAGCCCCCGAGAAAGAACCAGAGTAATTTGGCATGTTAGGCATGGTCTGGTTAACTAAATTCGGAAACGAGGCTGCTGGAGCCAAACCCAGCAGCCCTCCAGTAGTGGTGCCTGCACTGAAGAACACTGGGAACGGACTACCCATGATGGGTTTCCCATTACACTCGACATTTACCATGTAATTCCCTCTCTTTGGAACCACGTATGTGACAGTGTATGACCCGTCTCCCATATCCTTCACAATTCCATCCTGCTCCGATCCCCCAACCCCCACTCCAGGGGCAACCTTCACACTAATCTGGGCCCCACCATGCAGCACTTTCCTTCCATCTGCATCCTTTGTCACCACCACAAATGATGATGGCGCGCAAGCCGTGCCACCTGCAATTCCAGTCCCAGCAGCCATGCACTTGGTGGGATCCACTGGGCCGATAGGCTTATTTGCTAAGTCTTCCGCTTCCTCCTCGCCGTCACTATCAGATGACGCTACAGTAGCTTCACGGTTCTTATCCACATCCTTGAACGTAGCCTCAAATGCTGCCTTGGCAGCAGCGGCTTTTTCGGCCTCACTCTTCAGTTTTGCTTCTTCAGCTTGCTTCATCCATATCGGCTTGACAACCGCCAGGTTACGATCAGCCATGAAATTTAAAGAAATTCACAAAAACTCCGAATCCCCAAACCCTTCGTTCAGACGTCGGTTTGAGGGAGGGCTGTGGG
>comp10075_c0_seq2
CCTCGCAAGGCAAAAAACTTGAAACCAATGATACTATAAAAATTACCTGTGAAAAAACAATTTGAGTTTGACCTTGAATCGATTACACTTAGTTAACCATTCAGCTCATAGCAACATGGTGCAATAGCAATGCTAGTCGTCTCAGCAACATCTGGTTGGAGTTGGCCTCAAGAGAAGCTGACCTTCATATACCATCAGAGAAACAACCCTGCCAAATTGATCAGATAAAGCGCCAAAAGAAACCAGCCCATGGAACATCATCCCGATTAAGAAGTTCGCTAAAGACATTGCACAGTCAATTCCAGACGAGGAGAAGAACACTTCTTGAAAAACCTTGACTATCTCACGATCAGCTGACACAGTATAGCCAATCCATTCCTCATAGGACCTGCAAAAGAAAACAAACAGAAAGAGCATATTCATTGTATCGAAGAGCCATAAACCCACATACTGATTCTGAACGCCAAAGAAACACCAATCAATCTTCTAAGAGGTAGTCATTCTTCCAGGAACCAGGATCTCTTTCCTCAGAACCACACTTCGACAAAACTTATTGGTCAACTTGTTACTCAAATTAAACCATGCCTCCATGCAAGTGTAACAGCTGTCGCCACATCCCCCAGGCAAATATTGAAAGCAGCATTATATCACATTCCTTCAGCTCTAAGTTGTTCACTCGTGATAGCGTCAGTTTTCTCATGATCACTGTCATCCCCCCCAGAATTGTTGTAATCATCCTCATTGTTGACAACTTTCCCATTGTCATTTTTTGTAACCAAGGAGCCCTTGTAAGTCGATGACAGAGAAACTGGTGTCCCATCATCCTTTACATTCATTGAATCCTTGAAATTGAGATCAAGTTCAGCACCGAAATCCTCATACTTGACAGGTTCTCTATCATGTTGTTTTGTATTTTCATATATTCCATTATCATTCGAGTGATTTTTATTTTCTGCAGATTTTGACCTTGAGCGCCTTCGGTATTTTGGTTTGTGTTCATCTGAATGTCTTGGTGACATCCTACTTCCCTTGTGCCGCTTATTTTCACAGGATTTTGACCTGGACCGCCTTCTGCCATGGTCCTTTGATTTCTCTTCTCTACTTCTGTCATTTTTATTACTTGACTGATTCTTATCTTGTGGAGATTTGGACCTAGAACGCCTTTTGTGTTTTGATTTACTTTCGTCCAAAACTCTTGCAGACAATCTACTTCGTCTGTGACCCTTATCTTCTGCTGAGGCCGACCTGGAGCGCCTGCGGTGCTTCGACTTTCTTTCTCTGCTTTCATCAACTTTATCATTGGAGCGATGCTTACCTTCTGCAGATTTTGATCTGGAACTCCTCCTGTGTTTTGGTTTTATTTCATCATCACTCCTTGGGGATGACCTACTTCCCCTCCGGTGCTCTGGAGATCTTGAAGCTGCACGAGAAGATTTCCTAGTCCTATGTGTTGGACTTTCTCGGCGACGTTTTGGCGACTCTGAATCATCTCGATATGACTTTCTGGTTAGAGGACTAGTGCTCCTACTCCTATATCTCCTCGAAGCAGAAGAATGATGATCATGTAAGCGATCCGAATCCTGCCTTCTACTTTTCTCACTGCTATCCCTAACATCCCTATATGACCGCCTTTCACTTTCATAGCGGGAGTAATTGCGAGACCTAAATGGTGATCTGGATCTATGATCTCTTGAGACACGGGGACGAGGTGAAAAAGAGCGAGACCTTCGCTTTCGGCGATAACTGACAGGAGATCTAGACTTGGATCTTGACCTTGCACGGGTGGTGGATGGTGACCTAGATTTTTGTGTTGTTTCCTCATCTTCTGGCAAAAGTCCATCAGCTTTCAACTTCCTACTGATTTCTGCAGCTCTAGCTGCTGCTAGATCTGTCGCAGACTTCATGGTTGCAGCTCGGCTAGCTGCCTGCTGTGCAGCCATTGTCTGTTGCATTACAAGAGCCTGCTGAAAATGCATCTGTTGCATTGCAACTGCTTGCTGCATCATCACAGGCAAACTGGATGAAGACAGTGGTGAATTCAATATTGCTGGTCTAGGAGGTAGTGATTTTGCCATTTCAACATTCAGTGGGCGACCCGCAACCTCTATATTGTTCAATGCCAAAGCAGCAGTTGCTTCTTCAGGTTTTGAATATTCTATGTAAGCAAAATGCTTGGAATCGGTGATAGTACAATCAACCACCGTGCCACAAAAACTAAAAAGTTGTTTCAACTGATCCACTGTGAGAAGTGGAGTGAGGTTGCTAACTTGTAGAGTTTTCTTCAGGGAATCAGACTTGCACTCTCCGTCAGATGATCCAGAAGAGTCTCTGGTGGACAGAGCTTGAGCTTGCGCCTGAGCAGCATGGGCTTGAAGTGCTTGAGCAGCAACAATGGCCTGAGCAGCAGCCATTGCAGCTGCAGAAGGTGCCATGGGCATTTGACTGAGAGTTCCCATGGTCGTTGTGGCAGCTAATGCAGTCATTAACAAGTTGTGAGGCGGGTGACTGAACTTGCAATCTGTTTTCGCACACCGTCCGTTAAGATATTCTCGGCACACTTCCCCAAGAGATGCCCCAATACCAGGCAAAACTGCCCCACCAGAAGCACCAGGAACAATTCCTGGAATCATTCCAAGCAACCCCGGGACAGCCCCCGAGAAAGAACCAGAGTAATTTGGCATGTTAGGCATGGTCTGGTTAACTAAATTCGGAAACGAGGCTGCTGGAGCCAAACCCAGCAGCCCTCCAGTAGTGGTGCCTGCACTGAAGAACACTGGGAACGGACTACCCATGATGGGTTTCCCATTACACTCGACATTTACCATGTAATTCCCTCTCTTTGGAACCACGTATGTGACAGTGTATGACCCGTCTCCCATATCCTTCACAATTCCATCCTGCTCCGATCCCCCAACCCCCACTCCAGGGGCAACCTTCACACTAATCTGGGCCCCACCATGCAGCACTTTCCTTCCATCTGCATCCTTTGTCACCACCACAAATGATGATGGCGCGCAAGCCGTGCCACCTGCAATTCCAGTCCCAGCAGCCATGCACTTGGTGGGATCCACTGGGCCGATAGGCTTATTTGCTAAGTCTTCCGCTTCCTCCTCGCCGTCACTATCAGATGACGCTACAGTAGCTTCACGGTTCTTATCCACATCCTTGAACGTAGCCTCAAATGCTGCCTTGGCAGCAGCGGCTTTTTCGGCCTCACTCTTCAGTTTTGCTTCTTCAGCTTGCTTCATCCATATCGGCTTGACAACCGCCAGGTTACGATCAGCCATGAAATTTAAAGAAATTCACAAAAACTCCGAATCCCCAAACCCTTCGTTCAGACGTCGGTTTGAGGGAGGGCTGTGGG
>comp10075_c0_seq3
CCTCGCAAGGCAAAAAACTTGAAACCAATGATACTATAAAAATTACCTGTGAAAAAACAATTTGAGTTTGACCTTGAATCGATTACACTTAGTTAACCATTCAGCTCATAGCAACATGGTGCAATAGCAATGCTAGTCGTCTCAGCAACATCTGGTTGGAGTTGGCCTCAAGAGAAGCTGACCTTCATATACCATCAGAGAAACAACCCTGCCAAATTGATCAGATAAAGCGCCAAAAGAAACCAGCCCATGGAACCTGCACGTGTTTGGAATGTAACAGGCCCGCCAAGCCATTAAAGGTAAACAAAATGGAATGTATTATCTTCCCCAAAGAAATTGTATGCAGCA
>comp10077_c0_seq1
GGTTCTGAAATTGAGCCATTCTCCTACAATTCAAAGCTTTTATCTAATCAGCAAATGAAAAACTACACTTGATTTGAGTACCTGTGGTTAATAAAGGCCGTAAATGATGGTCCAACCGATAAGAATACACAGAAGTTGATTCGAAAAAAACAAATCAAAACGATTTCCAAAGGTTTATCCCCAAAAAACAAAACTTTGGTTGCTAAAAGATAAGACTTCAAAAGCTCAAACTCAATTGAACAGCTAGGTATCACTTTCTAATCGGTCTGACAAAAAGTTG
>comp100782_c0_seq1
AGCTTCCCTTCAGAATTAATGGATTTAGGGAGGGAAATTACAAGAAAATGTCAGGGATTACCTATTGCTATTGTTGTTGTAGCTGGACTTCTTGCAAAGACAGACAAGACTCAAGATTGGTGGAAGAAAGTTGCTGCAAGTGTAAGTTCACATATTGTCACTGATCCGAACCATTGTATGGATATACTAGGACTAAGTTACCACCACTTACCTCG
>comp10078_c0_seq1
TATACAGAGAAAAACCCACATCCAAAATCATGATTTTGACTCCTGTGACAAGCCCCAACCCCAAAATTCTTTAAATTGCTTGATACGAGTAAGTGAACGGGTCTCTTAATGTGACACACGAAATGAAGACGATCCCATCTTTTTCTCCTCCTACTCGTTCTCGAGTTCAAAGGTGTACCCAGTTCAAAATCCAATTGGGGCACTATCAAAGAGTCACGTCTTAAAGGCCAAATGGTCAGAGATTGCATTGTTTTACAAAGAATTTACAAGTAAAGTAAGACACCCAA
>comp10080_c0_seq1
TCTTGGTGCTACAAAGCTTCTCAGACCCTTTTCAGAAATCATTGACTCGTTGGAGTTAAAAGATCCCTTTATAAGGAATTGGGTGGATCTTCTATCTTTCTTGCTCGCGGGGGTGAAATCTAATGGTATACTCTCAGCGGAGATGGTTTACATGTTGGCAGAATGGTACAAGCCAGGTTGCACTCTAGAGTATCCTCTTCATGGAAGTGGTGCAGTTGTTGATGCTCTTGTCCGTGGAATGCAGAAGTTTGGTGGAAGGATATCTCTGGGGAGTCATGTTGAAAACATTGTTGTTGAGAATGGTCGGGCTATAGGAGTGAAGCTAAAAAGTGGGCAATTTGTGCGTGCTAAGAAGGCTGTAGTCAGTAATGCATCTATGTGGGACACTTTGAAGCTAATACCTAAGGAAGTCATCCCAAATTCATACAAGGACAAGATTAAAACGACTCCACAGTGTGAATCATTCATGCATCTTCATTTGGGTTTTGATGCAGAGGGTATACGTGAGGACCTCAGAATTCATCATATAATTGTGAATGATTGGGAGAGAGGGG
>comp10080_c1_seq1
GGTCGATGCTGATCAGAATGTTGTTTTGATATCCGTACCAAGTGTACTTAGTCCAGATCTCGCACCCCCTGGTAAACATGTGCTACATGCTTATACGCCAGGGACTGAACCATTCAAACTTTGGGAAGGGCTTGATCGTAGAAGCAGTGAATACAAACAGCTCAAAGCTGAACGATCCGAGGTAATGTGGAGGGCTGTGGAACGTGTGCTTGGTCCAAATTTTAATCGCGAGAAGTGTGAAGTGAAGTTGATTGGAACTCCATTGACACATCAAAGGTTTCTTCGAAGGAACCGAGGAACTTATGGGCCAGCTATACAAGCTGGTAAAGGCACTTTCCCTGGACATTCTACACCAATCTCACAGCTTTATTGCTGTGGAGATTCAACTTTTCCTGGCATTGGAGTCCCTGCAGTTGCTGCTAGTGGTGCCATTGTTGCAAATTCTCTAGTTTCTGTATCTCAACACTCGCAGCTTCTTGAGGCTGTTGGAATATGAGAATATGACAGCGATGGGGTTCTGGGTGGATGGTTGTGAG
>comp100816_c0_seq1
CATCAATTCAACAGAGCAGCTGTACCTGTAGCCCAAAGTATCCTGTCAGGATGGCAACTATATACATATAGACACAACTGGTTTTTAAAGTAGAAATTTTTGGGAACTACTTAGCTGCCTCAGAAACATATAAGCACATCTGGGTGACTGACTCTTTTGAGGGTTACACCTTAAATATGCAACTTAGTTCTTCATTCTTTTTACCTTCTTGAGGTCAAG
>comp10081_c0_seq1
ATCCTTCACACAAAGAAACCAAAAAAGAAAAGACCCAAAATCTTGTGTGACAAATAACCAAAATCTTACCTTCTACACCTCCAAGCAGATACTGCGAAAAGGGTTCGATCTTGCCAACAAATCACCACACAGCCATTCTCTTCCTTGATCTTATACCCATCACAACTATAACCTTGCAACAATCTCTTTGCTTGCAACATACCATAATAACTCAAAGGAACATTTCCAAAGCCTGCCAAATCAAACCTTTGGATCCACTTTTCAAGCTTTTCATGTCTTTCTTTCCTGTCACCTCTCTCACATGCTATAATATTCTTAATCTCCTCTCCAAACAGCATCTTCTCTACCTTCAATCTCTCCATTGATGTTCTTGGAAGGGAAGATTCTAAGCAATCAAACAATGCAGCATAAAAGTACAAAGATTCTGATAATCTCTCCATAAGAGTTGATCCGTTATGGTTAGAATCTTGCTCTGCCACTACCATGACCTTTGGTGACAAGCCCCATAAGGCATTAAGAAGGCTATCCAGCTTCGCTGAAGTGGTTGGAGATAGTGGTGATGACGAAGCTGAGTCATGATTCGGGCTATAACCAGTAAGCAAATCTTTCTCAAGTAACTCTCCTAAAGTGCTTGGGCTCATTTGAAGAACTTTTTGCAAGTGAACTCCATTTAGATTTTTTGGTGTCAAAGGGGACTTTTTCCGAATGATTTCATCATCAGAGGCCAAAAGGCAATGCAACTGCAGAACCGAGCTAATTGCTAGAGCCTCCCCCGTTTTCACACGCAGTTTTTCAATGTCAAGATTCTCTATTTTGCTAACTATAGGGTTGAACTGGAATGGGATATCCAACTTTTCTGCCTCTTCAGTCAATAAATGAGCCATTTGATCCAATACCTCTTTATGCTCATGAACTCCAGTAATTCTCAAATGGGGTGGGCCTTCAGGCCGTGCACTTAAGTCTTGAAGAAGCGCACGCCACTGCATAGGCTCCTCAGCATTAAGATCAATAATATGAACCATCTTTTCCCCTTCCATGGATTCAACTATAGCTTGGTTTGCCATCACAAAAGCTACTTTTAAGAATGGAAAGAACTCGAAAAACATCTTCTTTACAAGAATGTCTTCCGAGACCAGTGATATTCTGGTGGAATGGAGGGCTTTGTAAAGGCCAGGCCAAGTTTTGAGGATCCTATCAGCTAGTGCCGCCGCAAAATATGATGCGATACGCTGCATGGTATCACCATTAGGAGAGGCAATTTGGGAGATTTGGTCAAGGGCAATATTTGCATTGTCAAGGCTACCAGTGGCTACATGATTTGCACAGGTGAGCAATAGATGGATCAAATATAGACCACGTTCCTCGGACTTCAGCTCTTTGAGCCATGGATATGGTGACCCAAAACCAGGTGACAGTGACATCATGGGATAGAATTGGAGAGGGGATGAGGTTACAGATGATGATCCATCATCTTGAAACATTGGTGTCCAAAACAGTTTTGAGATTTGGTAAACAAAGATCAAATGAGAATTCTCAAATAAGTGGCAGAATAAGACTGATTTTGG
>comp10082_c0_seq1
GCGGATCCAAATTCATCAGTTTCCTCCCTGGTTTTTTACCCCTCACAAACATGTAGCAAAATTCTGAAGGTGATGAAGAGTGTGGTTTTGGTTAATCTTTCTTTAAACAGAGTCTGAGAATGATCCACCCTAATAACAGTCAGTCACCATCTCAAATGTGGAACCTTTCCCACGTTTTAGAGGTCTGGCGTAACAATGTTTCACTTTCCTGGTCAGGCCTGAGGAACACTACATTTCCCAAAACGATGACGGTTCCTGATTCATCAAGCATTTTCGCAAACTCTATCCCCTGATCCGTACTCGAACATTCTTCCACACAGATCCGGGCGTATTCATCATACGAAACGTAGCTTTTCTCCATCTCTCTCAGCTTCGATTTCACCTTTTCCAGCTCCGCAAATTTTAACAGTTTCTTCGCATCCTTCACCGTAAAATTTCCTTCCGGCACATCCGGTATCGCCGCCGGAGGACTCAGGCCATCTAACCGGATACGGTCTCTGGCAATGTCCATAGCACGCAACTTCTCGAACAGTTTCTGTCCCATGGGCAACGATCGGAGCTCCGGTGAGGTACCGGACGAGGAATAAGCCGGCTGGCGGTGAAGGAATCGCCGGAAAATGCCGTCATCTCCGGGATCTGGAGCTATTTTGTCCGGATTAGGAGGGATTAGGGATTGTACGGCAGATGATGACGAAGAAATTCGACAATTTGTTAGGGCTGGGTTTGCGAATTTGGCAATGTTGAAGAGGCGTCGTACTAGGGCTCTTTTGAACTCCATTGATGACTATTAGGAGTTTCAGAGAGAGAGAGAGAGA
>comp10083_c0_seq1
GTCCTTTGCACGATACATCACATGTTAAAAGCCAGAGCATTTTTCAGTTGTTCTTAAGCCAATCAATTACACATGCATAGGGATAGCACATAGGTGATGAGCTTTCCTCAAGGTAATCCCAAACTCGTCTTCCATGTCCATATCCTCTGCAGAATATCCATCTTCAAGCTTCCAATTGAAGGAGTGAATGAGTGAAGCCAACATAAAGTGCAGCATCCGGAGGGCCAAGGGCATGCCCGGGCAGATTCGCCTTCCTGCGCCGAATGGAATCAGTTCAAAATGTTGTCCCTTGACATCCATATCCGACCCCATAAACCTCTCCGGCATGAATGAATTGGGGTTCATCCATACACTTGGATCTCGCCCTATCGCCCACGCATTCACCAACACTTGTGCACCCTTTGGGACTAAAAAGCCCAAGAGTTCCACATCTGCTTCAGCTTTTCGAGGGAGTAAGAGAGGAATTGGTGGGTGCAATCGGAAGGTTTCTTTCACAACTGCTTGTAAATAAGGCATCCGGGCAACGTCGTCTTCTTCTACTAACCTGTCTATGCCAATGGTGTGCTTTATCTCTTCTTGAGCTTTCGAAAGAATTACAGGGTTGCGAAGTAGCTCTGCCATTGCCCACTCCAATGTGTTTGAAGTTGTATCAGTTCCTGCTACAAATAGATCCAATAACAAGTGCTCGATTTCTGTCCTTTCAATCTCACAACTGTCCTCTTTGTTGAGAAGAATATCTAGTACATCATCTGTTGGGACGAAATCAATATTTTTTCTTGACAGCAACCGTGTTTCGATCACACTA
>comp100843_c0_seq1
CGCGGGCTAAAGAGAGTGTTGAAGTTCCTCGATTAATCTCTTTTTCTGTTCGGTTATTCTTAGTCGTTTTCGTGGTTTCGAATGCAATCCTACAAGTGATGATATTGTTTCTTGGTAGGAGAGGCATCCAGGGATGAGGGATCATGGCTTTTGTACCAAAGTTGGAGACGCCATTCCACACCCACTAGGGGAGAAATATGGTCCGTTGGAG
>comp100848_c0_seq1
GATATAGATACGATTCGACCTAGAATGAAACCTTTCGTTCCGACACGTTTCGTGTAAATAACGAGCCAGAACCGTTGACACTCATATAAAACTCAGCCAAGTCCTTTGAGCCATCTTCATCACATCTTAATTGTAGCATATTTCACATCGACGTGACTGATACGTCTACCCTCTCAATACGTCATACAACGTCCTTGAACCCTGAC
>comp10084_c0_seq1
GTCCCCCTTTGCTCCTTTGAAATATTATGTCCACCTTGGGGCTGAAATAAAAGCCCTTGGTCCCATAATTTCGAATTGGCAATGAAATCCAATGTGACACGAAGTATCTGCATTGCATTCATTGAATTGTTAATGCGATTCCCACCAGATTTCGTTGCCAGGTATGCCATTATAATAGAGATTAGGGATCCATTCAAGCAATCATGAGCATATATGGAACTTCTCTGCCGAGCCCAGACTTTTAACAAAATTAAAGCCTCTCTCAATTCCTTCCATCCAAGAAAAGTTCTCCTGATGAATTCTGTGTTATCTTCAAGAAACATGTCCTCCAGTATGCTACTATTGTACTTTGGTGTAGCTTGTAACACATCCCCTTGATTCACAGCACGGACATTGTTACGCTCCAAATTCAACTTTGCAACACTAAACAGGGATGTTGCTGTAGGAATTATCCTCACAACCAATCCAGGGGTTTCAAAAAGCTTCACAGCAGGATACACAACCAATATAGGTTTTCGAGCCTCATTTTGGAAAGTAGACCACCTAACATTTTGGACTGACGAAGAAAGATTTAAATACTTCTTGATTATGCAGAGATAAAGGCATCTTTTGGCATGGTACCGATGATTCAGATAGTCTTTCTCGTGAAAACACTCCTTTGGCAACCGAAGAAGGAGGTCAATATTTACATCAGGCTTTGCAATGCATTGTATAGAATAACTACCACCAATCTCAATAGATTTTGGCTTCTTGAACTGGAATTCGACTTTATCTGCACCAATGTCTCTAACAAAACCCGATGCCACATCCGCCAAAACCTGCAAGTTTTCGGGGATTTGATCAATGGCTTCTTTGATTGATGAAACAACGTCGTGGACGTACTTAGTAGTTTCGGGAGAGTAGTCAAGATGAACCTCCTTCAAGAGCTCTCTCACCTTCAAGTTCACCGGGTCCGTATACGTCTCCACCTCCGAAGCCATTACTTATTTGTGCTACTTTAGACGCCGTATGCACCGTTTTTGCAGAGAGAAGCAAAGGAGAGTTCACGCGGTCGGCTGATTTAGGGCTGCAAGAAAGACAAGAGAAAGGCGGGAGAAGAGGACTGAGGAGGG
>comp10085_c0_seq1
ATCAACGGGTGGGCCTCAATTGCATGGACCCACTTATCGTATGTTCGCCAAAATTCGCCGTTGATTCAATGCATCACAAACTTCGTGTCAATGGATCTGATGGCCAACACACTATTATCCGCCGGAGCATCGCCCGCGATGGTGCACTCGCTGCAGGAAATCCCGGACTTTACCCCGCATGCCCACGCACTATGCATTAACGTCGGAACACTCACCGCCGACTGGCTACCGGCAATGAAGAAGGCTGCCGAGGTGGCCAATCAGTCGAACAAGCCTTGGGTTCTCGACCCAGTTGCCGCCGGAGCTTCTGGGTTCCGGTTGAGGGCTTGTCTTGAGCTGGTTGGGTTGAGGCCTAGTGTGATTAGAGGGAATGGGTCGGAGATCATAGCCCTTTCCAAGGCTTCTGTGGGACCCACTAAGGGTGTAGACAGCACCCATGAATCAACAGATGCTGTGGAAGCAGCAAAGTCCTTGGCTCTGGCAAGTGGAAGTATAGTTGCAGTTTCAGGAGCTGTTGACATTGTTACAGATGGTCAGCGAGTTGCTGGTGCACAAAATGGAGTGGCGATGTTGCAACAGATTACAGCGACAGGATGCTCTGTCACTGCTCTCATTGCAGCCTTTGTTGCAGTTGATCCATTACATGCCTTCGAGGCAACGGCTTCTGCATTGTCCATATTTGGTATTGCTGCAGAGGTAGGAATGGACGTAGCTAAAGGTCCGGCCTCATTGCGGATGCACTTGATTGATTCACTTTATGGGCTCGATCAAGCTACCATACTTCACCGCATTAACATCACTTTCTTGTCATG
>comp100867_c0_seq1
GAATAACCAAACCATGCTGTTGCAACGGATGCTATAGAAGTGGAGATTGTAAATACCACTTTATGGCTCTCAAAAATATCCTTTGTTGAATAATAAGTGTCCTGAACAGCAGACCAGGAATCCAAAGCTTTTCTTCTCATCTGAGGTACTGTTTGATACCTAATAAACGACGACCCCGAGGTCCGTAGACGCTGCATATTGCTGTATAC
>comp10086_c0_seq1
TGCAAAATTTGAATGACCCAACTCCAGAAACAGCCATACATAATAAAGATTTGCCACCAATTTAGAGATGTACCGAGCATAATCCTCTTTTTAGACAGTAGCAAGCTTTCTTGAGTACACAATGTACATTGGATCTGAACGTCCAGGATTCGGAGATATATCTACAGCCTGAGGGGGTTCAAAACCCCCAGCATAGTGGAAGTATGATCCAACAATCATGACATGATCAGCATCACCTGTTGATGTCCATATTGAGATTGCCTTTGTCCAGAAGCATCGGTTGGAGAAGCTCATGATAGCTAGGCCGCCTGGCTTAAGAACGCGACCCATCTCTTTGAAGACATCAATAGGTTTTGTCAGATAGTCGACACTAACCACATTGGTGATAACATCAAAGGAATTATCTGCAAGTGGAAGTTTCGGGTCAAAGTTCAAGTCTTGCACAACATACTCGGTCAGAACTGGATTCTTCTTGAGCTCTTCTTCATTCATACCCATGCCTACTATCCGCTCTTGTTTATACCCTGCAGGGTAATGACTGACCCAGCTGCTACATATATCAAGGACAGCTACTCCTGGAGTATTACTAGGCGGAAGAACCTGGGAGTAATACTTACTAAGTGCAGCAATGGCAGGATCATCTATATGTGTCACAAAACGTGGAGCTTCATAGAACAACAAATCTGGTGATTCATCAAACCGCCGGAAATCCTCTTCCTTGAAGGGAAATTGTGCTGGCCATTCCACGTTCTTTAATACCTGTTCAATTGCACCTTTTTGTCTGGCAGAGGCAATTAAAGATTTGCCGCCAAGATTACCTGCCATACTCATGAACTGAGCCCAAAATGAAACCCCAAGTCCCAACACCACCCTGCGAGGTGTTCTAAATCCACTTATCCTCCTCTTCAGTACTTTAGAAAGTTGAGGAACAGAAGCGACAAGGGAACAAGTAACTGACGTAGTTGAAGGCAAAGAAGAA
>comp10087_c0_seq1
AAATCTTTTTTGGGTTTTCAGTTTATGTTATTTTGCTGAACTGAAGTAATGAGTTTATGAGCACCTAGAGTAAGAAAAAGGGCCAAAACTTTCAGGGCGGTGGAACAGCTGCTCATCTGATGCTAGACTTGTGGCCTTCATTGCAGCTAGAGGGCTGGGAAATTGATGAAATTTTGATTGATAAAGCAAGAGAGTATCTCTGGCTGTCTGATCTTGAGATGCACACTCAAGATGGTGGCATTCTTCATGTTCATGTTGGTGATGCAGTTTCCCCATTAGTGACAGTTCCTGGAGGATATGCTGGAATTGTTGTCGATTTATTTTCTGATGGAAAGATTCTGCCACAATTGCAAGAAG
>comp10087_c0_seq2
CCAAAAGCAGCTATTGGAGGGTCGGAAACAGCGGCAAGTATGGCTCTGTTGACATTGTTGAACTCATTGCTTCCCCCGAGTTATCGTCATCATCATTTGGGCGGACGCGACAGCAGCTGCTATTTTTTCCCGTGGATTCTCTCCGTTTCGTTACCTCAGCCTAACGATGCAGAAGGAAAATTTTGGTGCAAAGCTGGATACAATCCTAATCATTCCCCCAATATCTCTCCGCCGATAGGCAATGGAAACGCCGTGCGGGGACAAGCTTCAAATTTAGCAGAAGAAGGCGATGATGAATTAGAATTTCAAGTGTTGACGGCCGTGAGAAGCAATTATAACGATATAGTAATTTTGGACACTCCAAAATCAAGAATGCTGCTCCTCGACTCCAGTCAAAATGTTCACAGTATTTTTAACAAGGGACAGAAGTGGACTCAGGCCTACTGGGATGAGTTCGCTAGCTTGCCGGCTATTGTTCCGAAGGGTCCCATTGCAATATTGGGCTTGGGCGGTGGAACAGCTGCTCATCTGATGCTAGACTTGTGGCCTTCATTGCAGCTAGAGGGCTGGGAAATTGATGAAATTTTGATTGATAAAGCAAGAGAGTATCTCTGGCTGTCTGATCTTGAGATGCACACTCAAGATGGTGGCATTCTTCATGTTCATGTTGGTGATGCAGTTTCCCCATTAGTGACAGTTCCTGGAGGATATGCTGGAATTGTTGTCGATTTATTTTCTGATGGAAAGATTCTGCCACAATTGCAAGAAG
>comp10088_c0_seq1
ATTTACAACACACCTGGGTGTCACCGACATATTCCAATCTCCAGGTGCACTCAAACTCGATCTTTTTTCGATTTTCCGAAGGTGGGTCGATCTGAATTTGAGTTTAAATTCGTATATTTGATCTAGATTTCTTGTTAGATTGGTGGGTTTTCGTTGAATATTTGACTTTTTTCTCTGGGTTCAATCCAAATGGTCTGTTTCCATAGCTCCATTTCCGTTGACCAACACATAGACATGGCCAAATCTGTGAATTCAACCGACCCGTGTATCAAATTGAGGCAGATTAATCAAGTACACAGGAATAGAAAGACACCCAATTCGCCAAACCAATTTGATATTCCGTCTTGCGGACAATCTCGATGGGCTGTGATCGATGTGATAATCTTGATTGCTGTAATTGGGGCTTTTGGGTTTCTATTATATCCATATGTGAAGCCTTTATCGTTTGGTATCGTGGAAATTGGCGGAGAAATTGTTTATGTGGTAAAAGATGAGATTTTCCAGGCTCCAATGGTTTATGGGTGTTTAGGACTCAGCATTTTCTGTGCTGTGGTTGCTGTTATAGCAATCACAGTGTGTACTGGTAGCAAATGTGGGAAACCGGGTTGTCGGGGACTTCGAAAGGGGGCTGAATTCGATATACAATTGGAGACAGCGGAATGTGTGAAGAGTAATCCAAACAGTGTGGCAAATGATGCTGTAAAGAAGGGATTATTTGAATTGCCTCGCGATCACCATCGAGAATTAGAAGCTGAGCTTAAGAAGATGGCACCACCTAATGGAAGAGCTGTTCTTGTGTTTCGAGCAAGGTGTGGGTGTTCTGTTGGCAGAATGGAAGTTCCAGGTCCAAAGAAGCTTCGAAAAGTTAAGAAGTAAAGTTAGTATGATTGTGGATTTTATAGGGAGT
>comp100890_c0_seq1
GGAACAAAGGTTGACAACAAACCAACAACTGATTGGGTTGCATATAAGAATACTTGGTTTTCCAGAATACTTTCTCTTTGATTGATGACTTTTGGATTTGTAAAGATGCACGACTTTTGTTTGCTAGCTCCTATCTTATGCACTAGGGTTTAGTCATATTGTCAAGCCAATGAGATTTAATATATTGAAGAGAGTACAAATGTGATAGATTAGGAAGTTGGTGTTTGTCATGGAAGTTAGAGA
>comp100899_c0_seq1
AATGGCTTATAGTAAAAAAGTTATGGATCATTATGAAAATCCTCGGAATGTTGGTTCTTTTCCTAGCTCAGATATTAATGTTGGAAGTGGTTTAGTCGGAGCGCCTGCTTGTGGTGATGTTATGAAGTTGCAAATTAAAGTTAATTCAAAAGGTATTATTGAAGATGCTTGCTTTAAAACATATGGTTGCGGTTCTGCTATTGCTTCTAGTTCACTAGTAACAGAATGGATTAAGGGAAAATCAATAAAAG
>comp1008_c0_seq1
AAAAGGTATATCACGGGTTCCTGTTATAAATGAAGTGACATTAAGACCAACCCCTGGAAAAGTAAGTATTCTTTGGGATGGGTCTGTCGTGGTAGAAGTTGGCGGTATTGAGCTGGGTCAGGGGCTGTGGACGAAGGTAAAACAGGTGACTGCATTTGCTCTCAGTTCAATTCAGTGTGATGGAACTGAAGACCTCTTGGAGAAAGTAAGGGTTGTGCAAGCAGATACCTTGGGCTTAGTACAAGGGGGATTTACTGCTGGGAGCACTACATCTGAATCAAGTTGTGAAGCTGTTAGACTTTGTTGCAATATGTTGGTTGAAAGACTAACCCCACTTAAAGAAAATTTACAGGAGCAAATGGGTTCTGTAAATTGGGATACTCTGATTCTCCAGGCCAA
>comp10090_c0_seq1
GGCAAGTCCAAACGATTAACCTCATTGATAAGAATCATTGTGGCCATCCCACAAAAGGTGTACCCACCATGAGCTTCAGAACCTGGTTCGCCAGCAATGCCACCTTCATAGGTCTGACAACTTAGGATGTAATTTCCAACATTTTGAAACAGCTCGTCATCCAAAATGTTCAGAACACTTGCAACAGAAATGGCAGTGTAGCAAGCACGGACATCCAATTCTCCACCGTCATGCATCCTGAAGCCCCCACTTGTGTCTTTCATTCGCAGCAAAAAGGTGCATAATTTTACTCGGTTAATTGATGATAAGGATTTATTGCCACCCAATGTTAAAAGTGAGTTGACTGCAGCATAGGTAGTTGCAAGATGAGGCATCTGTCCAGGTCCGCCACCATATCCACCATTTGGATCCTGGCAACGATTTAGGAAGTCAATAGCATCGTTTTCCACTTCAGCTTCAACCGACTCTCCCAATAAAGCTATTGAGTGAATGATCCAGTAGCAAAGCCAAGGTCGGTTAGCATCCAAGACGGCAAACTTGCTACCGAGGTTGCGGAGACCTTTGGTGAGATACTTCATATGATTATCACGTTGAACCTCCAACATGACGGATTGGCATTTGGGAGTTATGGAGTAGAACAATTGGTATAACTTAGAAACCTGAGCCTCCACCTGAGATTGCTCTTCTTGAGTCACCGTGGGTTTCGAAACCCTCGGCGACTCCATTTCAATCACCGATTCAATCACCGATTCACTCACGAAGACGTCGTCCGATCTTGCGTTTCCACTAGCTCGCTCGCTTTTCTACTTTTTCAAGCGTAGTCGCCTACTACTAG
>comp10091_c0_seq1
TAAGTTTTTTGCCGCAGTCATCGCATATGTGTCTAAATGCCAGAGCAGCCGCTGCTGCAGAATCTTCAGACATACTCATGCCACTCACAAGAATATCTATGACTGAAGGCAGGAATGACAGTCCACAAGATGCAGCATCAAGCCATTTTGAATAAGCTCCAACAATTAAGCATACCGTTTGAAGTAATTGGGGTTGCGGAGGAAGTTTTGAAATCAAAGACATAACCTGTGGCATTATTTCAGCCTCAACCACAGAAACATAATCTGATATAGCTCGGATGCAATATAAAGCAGCCTCTGCTGGACGCCATTCGCTGCGCTCATCATTTCTGCCGCTACTAACAGCCTCAACAAGCTTCATGTAAAGAATTTTCAGTGTAGCTTCACCTCCTAAAACTAAAGCAGCATCAATCAAGACATCCGCAACAGCATATCTAGTCTGTTTGAAATCCTTTTGGTCCTCCTTTGAAAGGTCCGAATAATCATGGGGATATTGAACTCTGAAGCTAACCAAGGATACTAGTGAACCATATGATGAGCCAAAAACCTGCAATCGGCGATTTCTCTCTGCTTCAATTGACTCTTCATTATGGAAGGATAAATAGGAATCCCTTTCAATCAATATCATCTGAAGATTATGCCAGAAGTTAAATGTCATGGAAGCAATATCATACTCGGGATGTGAAGCAACTTCCAGTAATGCATGCACTATCAGCATTGATTCATCAGAACCGGTTGCTATCAATTCAACATATGAATCACCCATGTCAGCAAACAAACGAGCAATGGCCTTTACATCCTCCTCATCCTTTGAAGGATCTCTAAGCTGTGCCTTTAGATTCATAACTTGTGGCACAATTACTTGGATTAAGGGCATCTGTTCAGAAACTCCACCTGAGTTTCTAGCTGTCGTGTAATGTATCAATTCAGAAATGACATTTACGGACGCCTCTGAGAGCATGTCAGAATTCAAGCTAGAGAGAGCAGTAAGCACCAAGGGGTGTGAAGCAAGTGTAGATGCAGGGATCCTATGCCTAAGCCGAAGCCAAGAAGCAAATGCCTCAAGCACCTGCTCCTTAAGTTCATTGATACTCAAACAAGCAGTCAAGATGTTAAGAGCAACCTCCATGGCAGACGCAAGCTCTTTCTCAAACTGGCGGCGCCGGTCAG
>comp10091_c1_seq1
AGGTACAGCGGGACTTTGAAGAACTACCTTCTGAAGCTTTTCGCCCGCTTCGGGATTCTTTAAATACCTTATTGAAAGCATTTCACAAGGGCCCCCCTAAAGTTAGAACCCAGATTAGCCTTGCGGTGGCTGCATTGGCTGTTCATGTTCCTGCTGAAGATTGGGGAGATGGTGGTATTGTGAATTGGCTTGGGGATGAGATGAATTCTCATCCTGAATTTATACCAAGTTTTCTGGAGCTACTCAGAGTCTTGCCAGAGGAAG
>comp100929_c0_seq1
GTCGTATTCGGGAGAGCTTACTTCGTGGCGGAGCATTTAGCAATGCCAGCAGCCTGGTGAGGGCTGGCTGTCTGGGGACAGGTTAAGGCAGGGCCTGCTGGGCTTGCTTCTCATGAGATTGGGTGAGGGAATCGGAAAGGGGCTCATAAACCGGGCGGGCTTTTGGGCACACGGAAAAGGGGAAGTGGATGGAGGGTGGGGTCACTATAGTGGCTAGGGTGAGTCTTCCTACACGGCTGGACGCCCGGCTCTAGACGAAGCTGCGGGGGTTACCACCACATCCTCTCCCG
>comp10093_c0_seq1
GTATGATTCTTTGCATTGATTCATCTGTTCTTAAAAAATCATTAGCCTATACAAGTTTTACTGACCACCTTACCCCTCTAATTGGCTTTGATTTCTATATCTACACGGCTACACCAGCCTCTCTATCACCCCTACATCATAACAAACGAGATGCAGATGGGGTAAAATCAAACAAAAAGAAGACTCATTTCGAAAAGCTTTACACCAAAGGGAACCTGTACAAATGATAAGAACCTATGCTAATCATTACTCGTCTATGTGTTGGATCTCACCCATCATTATGCGATTACTTGTAACCTTGAACCCAAGAAGAGCAGGATCAATTTGTTTCCCTTTCTTTCCTTTCTTTTTGCCACTTTTGCCTCCTTGTGTTCCATCTGATGAATCCAAAGCAGCTGCTTGACCATCTGGCAGTGCTGCCTTCTTAGCATTGCTTTTAAGCATATCACTGAATGATGTCTCTGAGACATCAGTATCA
>comp10094_c0_seq1
TTTCTGGAACTTGCATGAATCAGCATGAAATCAGTGTTCGTGATTCGATAAGCAGGCCTTTTACTTGCACGTAGTTGCCTTTCAACTATGTTTTCCCAATGGCATTGTGTGGAGCGATGGTATGCTGCGATTGGTTGTGATTTGGAGCAATGGGTCTCTTTTGGAACTTTGTGTTAGGCATTTTGCTTGATCGGTCTCTCTCTTTGGTAGATGAAAGGAGGAAGATTCCTCCTCTACATCTGCTACTTAGCCTTGGATGGAG
>comp10095_c0_seq1
GCAGCAGAGGAGGAGGTGGAGGATATGGTGGTAATTCACAGGATCGAGGTGGCGGTGGTGGATATCAAGGAGGAGACCGTGGTGGTCGCGGTAGAGATGGTGGTCGAGGAGGGGGTCGCGGCGGAGGAAGCGGCAGAGAAGGCGATTGGCGCTGCCCTAACCCTGGCTGTGGCAATTTGAATTTCGCAAGAAGAGTTGAATGTAACAAATGTGGTGAAGCTGCTCCTGCCGGTGCTGTTGACCGTGGCAGCAGTGGCGGTGGCAATTACAACAGAGGTGGAAGTGACCGGCAATATGGCAATAATCGAGGGGATAGAAGCAGTAATTATGATAGTGGAAGCGGTGGAGGCGGTAGAGGTGGTAATTATGAC
>comp100960_c0_seq1
AATGTGAGAAGCTTGAGGAGATCCCCTCTGAATTAGGGTATATACCCACATTACGGATGATTGAGATTTCCCATTTAAGTCACTCTGCAGCAAATTCTGCCAGGCAAATTATGGAAGAGCAACAGAGCATGGGTAATGATGGGCTGAAAATCACCATCTACCCTCCAAATGAAGGGATCCCCTGAGATGACGTGATCACTCTTGACTTCAAGGTTGAGCACGATTAGAGAACCTGCAAAACTGTGGAATATCCAAGCCAAGTTGGGCTTCGTTGAATGAGAGACACAAGTGGCTGAAAATCCTTATCAATTTCCTCATAGGAATCCCAATGAATT
>comp100962_c0_seq1
TGAAAACCAGACGCTTGGCTCAAGCTGGGCCTTTCGGAGGATGCATGATGGCTGGAAGAACTTCACCGGTTCTGCAGAGTTGCATGCCATCAAGTAGTGGCTCTCTGATGTCAACTTGTGTATTTCTACCAGATGGTGCTAGCATAAAAAATACCAACCGCATGCAGTATTCCTATGGTGACACAATTTATAGAGAAGTGTCACTATTCCATTCCAAGAG
>comp100965_c0_seq1
GGACTTGCACAAACAGTTCAAGTTGGGCTGAGAAGACCCTCAGCTTAGAGGCACTGCCAGATTCTATCTTAGATGATTTGAGATGGGTTCATGATGTTTTGACCGAAATAGAAACAAGTCAAGGCAGTTCTAATCTAGAACATCTTTTAAGCGGTCCAGATGACATTTCAATGAGGACTAATGCAATGAAGTTTCTGCGCAACGCTACCTTGCTTTGTTTAACTGCATATCCACAAAACTACATTTTGGAAGAAGCTGCTCTTGTTGCTGAAGAGCTATACAACACTAGAATGGGCTCATGCAGCTGTTCAGCCACCCCATGTCGAGCT
>comp100983_c0_seq1
AATGTTTCGGCCTGTCGTTAGATGGCTGGAAACTCTTGCAAATCCTGCTTTGAGGGTCTATGGTGTACATGTTGATATAGCGTGGTTTCAAGCTACAAGTGGTGGTTATTGCCAGTATGGACTTTTGGTATATGCTGTTGAAGAAGAAACTGGGTGTAGATCTTTCGGAACTATTGTTGGAGCAGCTCAAGGACAGCAACATTCACG
>comp100989_c0_seq1
ATATTTTCCCATATTTCTGCATGATGTTATAGGTGAAGGGATCCACCCGAGGCACAATCTGGTGGCTAAGATTCATTGGCTTGGACCATGCTTCAGTTATCTGCTTCACAAACTCTTTCGTGTCCCCAATCAACAGTTTGTAGGGAGTGCCTCTGATTCCTTGCTGCTTCAACTTCTTCTCAAGCCCTTTTGGTTTCCACCAAAGAGAGAGAAAAGCTCTTAGAGCACAAAAGAGAAGCAGAAACAA
>comp10098_c0_seq1
ATAAGGGCTTACCAGGACACACTATATGCACACTCTATGCGCCAATTCTACAGAGAATGCCAAATCACTGGTACTGTAGATTTCATCTTTGGAGATGGAACCGCGGTCTTCCAAAACTGTCAAATTCTAGCCAGGAAGGGTCTACCAAATCAAAAAAACACCATTACAGCTCAGGGCCGCAGGGAGCTAGCTGAAACCACA
>comp10098_c1_seq1
CTGGTAAGCCCTTATGGCACATCGAAACAAGACAGATAAATCAGAGTCTGATCGGAATGCAACTGCTTGGTGCTTTTGAGGCCCTGCAGTGTTCTCAAATGTCATATCTCGTGCTATGAATCCTTGGCCTTTAACAGCGAATGTTGCAGATCGGTAGGTGGTCCAACCATCAATGAAGCTCCGATTACCAGAAATAACCGTAACATCCATGCCTTCACCAACCATCATGAGATTCCATTTCTTCTTACTAATCTCCACATACTCTCTGTACACACCCTTCTTAATGTATATGACATACCGGCTTAAGCTCTGGTCAGGGGCTGCAGAGACCGCATCCATTATATTAGTGAAGTTTCCAGTCCCATCTGCAGCTATTATAGCATCGGCCAATACTCCTTTTTTTTGAAGGAGTTTCCTCTGATCCTTGCGCTTGACCCAATTGGGAAAATGGCCACTACTGCTCTTGAGCTTCCTCTCCGGGTGATAACTAGCACCACGGCCATTGACAGGGCCACCTTTGGACTTTGTGTCAGGAACTTGGCGTACCATGCTAAGAATGTCAATGATCAACGAGGTTACTTGGTTGAGGCTCTCAGCAACCAAACTTTTGACAATACTATTGGTACCATCAAAGCCTTCTTGGCATGTGTCTTGGTTACCAAGTGCAG
>comp100992_c0_seq1
TCATCAACAAAGATCACAAAATACTGAAAAACAGAAGTATTTTTTGACTCTTGCAGGACCCCAAATGTCTGTATGGACAAATATGGAACGGATTGGACTGACGACTTGAAGAACTAAGTGGAAAAGAACTACGGTGATGTTTGCCTAATTAATTAGTCTCACATTCTAACACAGAAGAATAATTTAAACTAGGGATAACTTGACATAACTTTTGTAAGGAGAGATGATCTAGTCGGAAATGCCACTGAAGAGGAGACACCATAGCACTCAAGGTAGGAACAAAATTGCTAGGATCTAAG
>comp10099_c0_seq1
GCAAAGAATATTATGTTAGATTTGGATCTTGTTTCTTAGCAGTTCAATTGATGAGGCTAGGGTTTGCGAAGAGAAGATAGAAGATGAGACGTGAGGACGATGAGGTCGTCCGGAAGAAGGGACATTGCCGGTGGAGTTGGAACCGGATTCGGTGAGCTGCGTTTAGTTGCCGTCTAATATGTTCAGAGAATAAGAAAGGAAATGCG
>comp10099_c1_seq1
ATTAATTAGAGCATTATTTTGGTTGTTTTCTTTGGATTTGGATTTTAGTTCAGAATAATCAATGACGACGAGGAATAGGACCTTGTTGTATAGAAAGTATAGAGATGCATTGAAGAGCGTTCGAGTTCCAGCGGGTTCTTCGCCGTCTTCGTCGAGCTCCGGTGGGCCCGTGATCGAGTTGGCAACAACGTTGTTGCTTCATCAGAATCGGTCTTATGTTCCAGTCAGTACCGAGGATCCCGGAACTTCCAGGTACATCTCTCTCAGTTCTGGGGCTTGGTTGGATTCGAATTACAAAGTTAAAAAAGTTTTGTTCTA
>comp100_c0_seq1
GCCACATCATCTGAACATCCACGCCATCGCATGAGGAAACTACTGCACCTATCTTTCCTGAAGCAAACAGCTCCAATATCAATCTGACAGATCTTAGCATGGGCAAAACAGAATCTTCCCCAGCATTCTCGAGGCTCTCAACAAGGTCACGAAAAATCCATCTGACAGTAGCATCTGAGAAGTAACAATTACAACTCACTAAGTGAACTCCATTCTCACGAGCATAGATTGGTATTGACAACAGAGACTCTAGG
>comp101011_c0_seq1
GGATGCATCAATGACGCCAAGTGTATGAAGTTCTTGCTGGTCAACCGATTCAAGTTCCCTGAGTCCTCCATTCTCATGCTCACTGAAGAAGAAACCGATCCATATAGGCGTCCAACAAAACATAACATCAGGATGGCAATGCATTGGCTTGTACAAGGTTGTCAGCCAGGAGATTCCCTAGTTTTCCATTATTCTGGCCATGGTTCACAACAAAGAAATTACACTGGA
>comp10101_c0_seq1
GTTAATAGGAAACATTTTAATGCTATTGAGACACACCCAGTTGTTGATGCTTTGTATTTCTGCATTGTGACAATGTGTACAATTGGGTATGGTGATATAACTCCTCATAGTAATGCAGCAAAATTGTTTTCAATTATGTTTGTGCTTGTTGGTTTTGGATTTATTGATATTTTGCTTTCTGGGATGGTTAGTTATGTGCTTGATTTGCAAGAGAATCATCTGTTGAGG
>comp10101_c0_seq2
GTTAATAGGAAACATTTTAATGCTATTGAGACACACCCAGTTGTTGATGCTTTGTATTTCTGCATTGTGACAATGTGTACAATTGGGTATGGTGATATAACTCCTGCTAGTACTGTAACTAAGTTGTTTTCGATTACGTTTGTTCTTGTTGGTTTCGGGTTTATTGATATTTTGCTCAGTGGGATGGTTGGGTATGTGCTTGATTTGCAAGAGCATTATCTGCTGAGGAGAATTAAGGGGGGACCACATGACCCAGGGTCTTATATAATTGATGTGAAGAAAGGGAGGATGAGAATTCGAATGAAGGTGGCATTGGCATTGGGGGTTGTGGTTATTTGTATTGGAATTGGG
>comp101022_c0_seq1
GGTAATTTTCTCCTACGATTCTTAGCTTTTGCCGTGTGGCTGGTTTGAGAACTTGAAATAAAGTCTTCGTAATCACTCGAGCGACCAGAGGAAGCCGTATGACAATCAACAAGCCAAGGCGGTTGGGATAATGATCTTGCAGAAGTATAGCACAAGATCTCATCATTTGCATGGGGAATCCCAGTGGAGATAATCCCTTGCAATCCATCACAACTGTGATTCTAGGATTTTCTGTATGAACCAAGTTCACA
>comp101026_c0_seq1
GTCGCAGTTAGTAATGCATTTCCATTACCATTGATGATATGAAACTGTCACAAAGAAAATATCATGGCAGCTCTTGACTTGCACAGTTGATGGGGTATAATTCTATTGATCCAGACAAATTTAAGAAATGGCAGAACAATGAGCATTCTCAACTTCTCTAGCGGCCCTAGACTGACAGGATAGGCAAAGGGCTGGGATGCAGGTGATG
>comp101027_c0_seq1
GCGTGGGCCCATTGAAAGCCCAGGGAATAATTCCTTAAACAGATAAAAAATAGTAAAGTCCAAGGGGGTATGATCCCAATAAAGAAAGAAAGAAAGATAGGAAAGAAAGAAAGATAGGATGGATTTTCAGTAATTGTGGACGAAGCAGCGGGCATACCAGAAATGGATTGTCAGGAATGGTAGATGGAACAAGGATGCATAGCAGGCTTAAAACACGACACAAGTAGGACGCGCTGAGGCCGAGCTTTCCTCTACTACTCATTGGAGCTAGCATACGAAATTTTCCGTTGAAGGGTTCCACTATCAGGGCGGCCCTTGCGAGCGATATTCACTTTCAAGAGTCATGAGCCTACGCCTATACTCTCGAAGAGTTCATCAAAGAGCTAAG
>comp10102_c0_seq1
GTCCGAATTACTGTTGACAAAACAAACCATTGAGAGCAGTGTGATATACTCGTTTCTCTGCCAAACCAATATCTGACAGTATCAAATTACCCTCACAAGCCATCAACCTTCGGACGTTATCAGCATAAATCTTTGGATCATCCTTTTCTTGCTGTGAGGGGTAGTAAACAGGCAACCGTGTCACCTCGATGTGATTTACACATTGACAAAAAAGAAAAATCACATGGC
>comp10102_c0_seq2
CCCAGGTGGAACTGGCTAGCTTTTGAGCCAGGATGTGAAATTATCAATCGTCTTTCTGATGCAAATCAGAAGACAGACTATTATTACCATTGAGGGCAGCGTGATACACTCGTTTCTCTGCCAAGCCAATATTTGAAAGTGTCAAATTACCCTCGCGAGCCATTAACCTTCGGACATTGTCAGCATAAAGACGTGGATCATCTTTTTCTTGTTGTGAAGGATAGTAAACAGGTAACCTTTTCACCTCAATGTGATTTACAAATTGACAAAGAAGAAAAATAACATGGCGCACCCCAGATATGGAATCCCA
>comp10102_c0_seq3
GGAAGCTCTTAAACTGGATGCTTTTATATTTCCACAGGAACATCAACAAAGTCTGCTCACTAGCCATTGTTCCGGAAATGAGAGAATATCATGGGTATGATAACACAGCATTATTTTCTCGTTTAGAGGGTGGAAATGACCACCCCTCAGTTCCAGTATGTTGAAAGTAAACACTACGTGAACTAAAAATCCCAAGTTGGAACTAGATATCTTTTGAGAGCCCAAATATCAATCGTCTTTCTGATGCAAAACAGTAGGCAGGCTATTATTACCATTGAGAGCAGTGTGATATACTCGTTTCTCTGCCAAACCAATATCTGACAGTATCAAATTACCCTCACAAGCCATCAACCTTCGGACGTTATCAGCATAAATCTTTGGATCATCCTTTTCTTGCTGTGAGGGGTAGTAAACAGGCAACCGTGTCACCTCGATGTGATTTACACATTGACAAAAAAGAAAAATCACATGGC
>comp101038_c0_seq1
GTCCTAAACGATTCAGAATTATTTGATCGTCTAGCGTACATTCAGAATTCTTGCGGTATCATGTCGTCGCCTTTTGACTGTTATCTTGTCAACCGTGGCCTGAAAACTCTGCACGTGCGCATGAAGGAGCACATGAAGAACGGATTAGCCGTAGCCAAGTTTTTGGAACAACATCCGCTCGTTGAACAAGTGCTGCATCCAGGTTTGCCGTCGCACCCCCAACACAAGGTGG
>comp10104_c0_seq1
CTATGCACATGGCGAAGATAAACCAACCTTTGTTCGGAGGTGTTACTGGCTACTTGATAAAACACTGGAACACATTGTCCTTGTTCATTATCGAGAAACTCAAGAGTTGCAGGGTTCTCCAGTTGCACCTGTGAATTCCAATTCTTCTTCAGCTAACTCTGATCCCTCTGCTTCTTGGCCTTTATCAGAAGAATCTGATTCTGTTGTTGATCAGGCGTATTATACAAGTGAGAGAGAAAATTTAGAGCCTAACAACAGCATCACTGTCAAAAATCATGAAATGAGACTTCATGACATTAACACACTTGAATGGGATGAG
>comp10104_c0_seq2
CCTCACCAAATTATATGTTGGTTGACTGATGTTGCAGTTGCAGGGTTCTCCAGTTGCACCTGTGAATTCCAATTCTTCTTCAGCTAACTCTGATCCCTCTGCTTCTTGGCCTTTATCAGAAGAATCTGATTCTGTTGTTGATCAGGCGTATTATACAAGTGAGAGAGAAAATTTAGAGCCTAACAACAGCATCACTGTCAAAAATCATGAAATGAGACTTCATGACATTAACACACTTGAATGGGATGAG
>comp101063_c0_seq1
GTTGCTACTACTCCTTCCTAATGAAGTTCCAACAGGTTTGCCCATCTAGCCCTCTCTTCTTCTTCTTCTCTTCTCTGTTTCTCTTCTTCTTCTTCAACAAAAAGCTCATCTGCTACTGTTTTTGTCTTCTTCTTTGACAGAAATTCAAGCTATTTTTCTTTTCTCTCTTTCTTCTCCTCTTCTTTTCTTTGTACAGTGCGACTGCTGCTTTTGTTTCTACTTCGAAAACCAAGGTATGTTCTTTTCTTCTGCTTCTGTCTTCTTCTTCCACAGCCAATATGTTCTTTTGCTTACGGTTCTGCTGCTTCTACAGTTCTACTATTGAT
>comp10106_c0_seq1
GTGGTTCAAATATTTCAAACTAAGTAAAGAAGGATTGATCTCACCGCCTAGCGCGTGTACTGTTTTATCGGTCTCATAGCTATCAGGAAATGAGTTGCGGAGTTTAAGCTTGATGACGTGTCCACTTTTGTTGCTGCAGTTTACTCCGCTCCATCTACAACAATAGGGTCCAACCCAAGAAGCGAGTCGCCCTGAGGGATCTGTTAGACTTTCTTTGAACTTGAGGAGCGCTTTCTTCTCGGCCTCTTTGCAACCCACTTTGAGATCGCCATTGCAGGAGCTAAGTTTAAAGGTCTCAAGGGACAAAAAGCCGGAAAAGAGAATGAGAAAGAGAAGTTGAATGGAGATAAAGTTCATAGCCATGCCTAGGTGAGTGTTATGTCCAGTACAACTTAAATGGGGACGTGTATATATCAAGCTCTTTGCCTGCTTAAAGGGCATGATCTGATGTCCATATCATACAAGCTTTTGTAAGCGGAGGTCATGCACAGGATCCGGTCAAGTACTGAACCGTAACCTACAAGTTGGACTGGAAGCATGCGAAGATGG
>comp101070_c0_seq1
CACGTCTGAATTCTGATGGAGAAAATTTACAATGTTTGACCTTTTAGTTTCCCCCAGCAACGCCCCCACCAAAAAGAACTCTCTTCATCGCTGGGACAGAGGAAAACCCTAACTAAATCTTTCGGTGATCGATCGGCTGGGTCAACCATGGGCTTGTCAACCCCCAGTCGACAAAGCTGTGGTTGTTATTTAGCCATAATTGCCTCAGGATCACGCTCTTTGGCCTTAACGTTAACCCCGATCGTTACCGCGATATAGAAACATCTCTTGGATGAGGCTTGGTCTCCGCGAATCTCCATGATCCCCTTCTAAGTAGGGAACTTGATTTTTTGGTGGTACAATGAATGTACTACCTTCAGGGCGTGCAGCCATATCTTTCCCATAATAACGTTGTAAGGTGAGTCATAATCTTTCACCACGAACTCAACAGGG
>comp10107_c0_seq1
CCAGGATTGATTAATAGCCACTGCCCCTGTTGCAGCGGCTGCAAGAATTGCAAGTGCCTTCAGCAAATCTGTCTTTGGCTGGTAATTCGCTTCAAATTCCTGTGTACTCGTTTCATCGACTGAACATAAAGGATCACATGCTCCAGATAAGGGTGTCAGGTCCTGAAGCTGCTTCTCTGAGTTGGGTTGGTGCTGTTGTCGAGCCGGAGATGCAGAAGAGCCTCGGGCCTTGTCTTCAGCTCGGGCAAGAACACCATCGCGGTGCAATGATCTTTCACCATTGCCGAATCTCAAGAAAGATGGACTTAAGCAAGGATAGAAGAGAAGGGTGGGAGGTGGAGAGAGAAGGGAGCGTTTCTTGAATTGGAAAGAGGGGGATAGGTGGTGGGTTCTGATTGGCAGCAGCGAAGACATTTAAGGGCTACTAGGGTGTTGCTGAGAACCGGTCGAATGTGTAGAAGGTGGTGGTGGTGGTGGTGGTGG
>comp10107_c1_seq1
CAGGATATTGCCATGGCACTGCTATTTGGAATAGGATATGCAGGCATAATTTTTGAAGAATCTCTTGCCTTTAACAAAAGTGGAGTGGGATTGCTGATGGCTGTGAGTTTATGGGTTATACGGAGCATTGGAGCTCCTTCAACTGACATAGCTGTTTCAGAGTTAACACACGCATCTGCTGAAGTTAGTGAAATAGTATTTTTCTTGCTCGGCGCAATGACCATTGTGGAGATAGTTGATGCCCATCAAGGATTTAAACTGGTTACTGATAATATTACTACTCGCAAGCCAAGAACTCTGCTTTGGGTGGTAGGTTTTGTGACCTTCTTTCTTAGTTCAGTCCTTGACAACCTGACCTCTACCATTGTCATGGTCTCCTTATTGAGAAAACTGGTACCTCCGTCAGAATTCCGGAAGTTACTAGGCGCTATTGTGGTGATAGCAGCAAATGCTGGTGGAGCATGGACTCCTATTGGTGACGTTACAACTACAATGCTGTGGATTCATGGTCAAATTTCGACATTGCAGACAATGAAGGACTTATTTGTGCCTTCAGCCATTTCTTTAGCTGTCCCACTGGCTCTTATGTCACTCACGAGTGAAGTCAATGGGAAGGGACAGGATTCTCCAAATGTTTTGGCATCTGAACAGATGGCTCCTCGAGGACAGCTCGTTTTCTCGGTGGGAATTGGGGCCTTAGTGTTTGTTCCAGTTTTTAAAGCTTTAACAGGTTTGCCTCCTTACATGGGCATGCTACTTGGACTTGGAATTCTTTGGATCCTAACAGATGCCATTCACTATGGTGAATCCGAAGGACAACGATTGAAAGTACCACAGGCTTTATCACGCATCGACACTCAAGGAGCCCTTTTCTTCCTCGGAATCCTTTTATCCGTCAGCAGCCTTGAGGCAGCAGGGCTTCTTCGGGAATTGGCAAATTACCTTGATGCCCACATTCCTAATGTCGAACTGATTGCAAGTTCAATAGGGGTCGTGTCTGCAATTATAGACAATGTTCCACTGGTTGCAGCAACAATGGGAATGTATGATCTTTCCTCATTCCCTCAAGATTCTGAATTCTGGCAACTGGTTTCCTTTTGTGCTGGCACTGGTGGATCCATGCTGGTTATTGGCTCTGCAGCTGGAGTTGCATTTATGGGAATGGAAAAGGTGGACTTTTTTTGGTACTTGCGGAAGGTGAGTGGCTTTGCTTTCGCTGGTTATGTTGCTGGTATAGCTGCGTATTTAGCTGCTCATAATCTCAACATCTCCCTCCCCACAACTGTAGCTCAG
>comp101082_c0_seq1
GGGGATAAAACCTCTTTGTACACAATAAGTGTGATCTCACTAAGCTTGCATTAACGGTTTCTGCTCTTGTACCACGTCGAACGACTGGTAGTATTTGTCTAAAGTCTCCACCGAATACGATAACCTTTCCTCCAAATCAATCGGAATTGCTCATTATGTCCTTTAAGCTCCTATCGAGTGTCTCAATGGCAAACCGCTTAGCCATGGGGGCTTTATCCCATATAATGAGTTTTGCTCTGCG
>comp101083_c0_seq1
GAAATAGTTTGACAATGACACCTTTAGAGAATTCTGTTTTGACTTGGGGATTTGGAACCGTTACTTGTCCCCTATTCACCCTCAAGCCAACAAACATGCTAAAGTCACCATTAGGACCATTCTGAAAGGATTGATGACAAGGTTAGAAGCTTTAAAAGGTCCATGGGCAGAAGAACTCCCAAGCATCCTAGGGGCATGTAAGAAGGTACCCCACAGGACAAACCCCTTTCTCCTTAAAGACTTTGGGACTGAGGTAGAGAAGCTGGTTAAAATGGG
>comp10108_c0_seq1
AAAGGAAACTCAGCTGCTCGGCAATGTTGCTTTAGGTCTTGAGGTTGGCAGGGAAGATGTTTCTATTCCCATTCGAATCGTCTCCCCAAGGGAACCAGTTACAGGAAATTCAGATGAAAATAAAGACATCGATCCAAATACTCTGAAGCTTAGTGGGGATCAAGAATTTCAGGTTAATGCACAAAGTCAAGCGGACCCACCTGCTGCTAATGAGCCAGATAATCTTAAGGAACTTTCAGTTGAGGGCATCTGGAATGAACCTGGCACGCCCCATAGTTTAAATGGAATATCCTCTTATGAGGAGTTCTTGGAACATCTGGATCAACAGCTCAACAAAATGGAAGCAGAGCTTGCCACAGTATTAAGGTTCTCAACTTTGGTACTGGAAGGTGACGAGAAGCCGAAAAATTCAAAGTTGCAGCAAACAGTGGAGATTCTTGGTGGTATTCGTGGCATCAGAGGGAGAATTGCAGGTATGATGCAGTCAAAAGTGAGATAAAATAAAGCTTCATTTGAGTGTTGAGAAAGGAAATGCGCGTTTAGGCACATAAGAGGTGATATTTCATGCCGAGACCATGGAAAACTACATTGTAATTGTGGCAAAAGTTGCCATCTTGTTTCTTTCATCATCATGGGTTGTCAAAAGCAATGATCATGGTGTTTGTTTTTCCCCAATTTTGTTGTAAGTGGAG
>comp10108_c1_seq1
GCCGAGCAGCTGAGTTTCCTTTACAGATATTGCCTCATTAAGCTTTGTGGAAAGCTCATCAAGTAAATTAATTCGACTCTTTGACTTCTCCAAAGCCTCCATAACCTTCTTCTTTTGAAAAAGTAGGTCCCTTGCATCCTTTTCTTTTCCAGTTTGAATACTAATAGCTGCCTGACGTCGAAGCTTTTCTGCTGCTTCAGACAACCGCATCAGCCTTAACCTTGCATTATTTGCTTTGGC
>comp101095_c0_seq1
GTTGATTGTGGATTTGATTTGAAAGCTTTGTGGGTGATTTTCAGAGATTTATTAGAACCCATCGTGACACTTGATGTACTCCAGCAACAACCGCAACCTGTGACAATGCTTTTTGAGCTATGCCAAAAGGATGGAAAGCAGGTTGATATAAGGCATTGGAGGAAAGGGGAGAAAAACATTGCTAGTGTTTACGTCGATGGGACATTTATCGCCTCGGG
>comp10109_c0_seq1
GCTAACAAAGACAAAACACTAGCAAGTACTAAGATTTAATCTACTCCTGGTACAAGTAACTTCCATTGGCTTTCGTGTTCCGCAAAGGCAATTTAGCAGCCACTTAAAGTCAGGATAAGTAGCTTCCATTATCAGGTAAACAGGATATAGAACAGCTCAGATAGTCGGTGCATTGGCTGAGGGGCACATTAGTTTGAATATCATAGACCACAAGAAGCATTTGCTAACACTCTTCACTGGATAGATGCCATGCATGAACAATGAGTTCCAAATAAGATAGCTTTCAGG
>comp10109_c1_seq1
GGTTGATAAACATTTGACTGAGAAATTTGGGAAATCCCCTTTAAGGGTAATGCAAATACAAATGGTCAAATGGGTGTAACTTCTCAAATTGAAAATCTAATCTAGGCTAACATGATAGTTCGAACAAGGCAGAGAACAGGCATTTGCAAACTTTTACAACAATTCACAAATTGTAGAAAAGATATACACTAAAAGATGTAGAACTGACTGACTGCAGAGACATTCTTACTATTCTG
>comp10109_c2_seq1
ATAAATGTTCCGGCCTTGTTAGATTCTCGATCAAAGAGCGTAGAAGAAGAAACGTTCTATTGATGCCATGTTCTTTGTTTAAGTTAGTGAATTTGTTTTTGTCATGGGTTTCTCTGCCTGTAATATGTTCTGTTCGTCCAACCCTTGTGGATTAAGCCAGGCAATTAGACAGACCCTTCACTCCCATTTGTGGGGAAACTTGTTTTTGCAAAAACCCACAACTTTGGGATATCGTAGATTCGATTTTCTACGGGTATTAGTTGTTAGCAATGTAGAAGAGTTAGAGAAAGTTGAAACCAGAGAAGAAGAAGAAAAGCCAAAGATTAGGTGGGTTGAGATAGGCTCTGATATTACTGAAGAGCAGAAGCAGGCTATATCTCAGCTATCACCAAAGATGACAAAACGATGTAAAGCCCTCATGAAACAGATTATTGGTTTTTCTCCTGAGAAAATTAGTCTATCAGTTTTGTTGACTGCATGGGTGAAGAGTATGAAGCCTTCAAGAGCTGACTGGCTTTCCGTTCTCAAAGAATTGGACAGATTGGAACATTCGTTGAATCTTGAGGTTGCAGAACTTGCCCTCCTAGAGGAATCGTTTGAAGCCAATGTCCGTGACTACACCAAGATAATTTCTGGTTATGGAAAACAAAACCGTTTGCAAGATGCTGAAAATATCCTGTTGGCCATGAAGAGAAGAGGCTTCATATGTGATCAGGTGATCCTTACGGCTTTAATTCATATGTATAGCAAGGCAGGAAATCTTAAGCTGGCCGAAGATACATTTGAAGAAATGAAACTTCTTGGCATACGGTTGGATAGAAGGTCATATGGGTCAATGATCATGGCCTATATTAGGGCTGGAATGCTGAAACACGGAGAGAATTTAATTAGAGAAATGGAGGCCCAAGAAATTTATGCTGGTAGAGAAGTCTACAAAGCATTGCTGAGAGCATATTCCATGATTGGTAATAGTGAAGGATCTCAAAGGGTGTTTGATGCAATTCAACTGGCTGGCATCACACCTGATGTGAAACTGTGTGGGCTGCTTTTAAATGCCTACGTAGTGGCAGGTCAAAGTCGTGAGGCTTGCATTGCGTTTGAAAATCTGAGGAGGGCTGGTCTTGAACCAAATGATAAATGCGTGGCTCTAATTTTGGCGGCTTATGAAAAGGAGAACAAGCTTAACAAGGCGCTGGATTTTCTCATAGATTTGGAAAGAGATGATATCATACTAGGGAAAGAATCTTCAGAATTATTGGTTGGTTGGTTTCGGAGGTTGGGGGTGGTAGAAGAAGTGGAGATTGTCTTGAGACAATATGGTTTGAAGGAAACAAAATGTGCAGTACCTCCTTTCTAATTCATCTTGAAGCTCTTTCCTAGATACATTTAACTGGGAAACAGCCTCAATCACCAATTCAAATATACGCCATTTGGTTGTGGAGAAGGTGGAAAAAATATCAGGATATAATATATTGTAATGCCCTGAAAGCTATCTTATTTGG
>comp101104_c0_seq1
GTTGGGCTGAAGCTTTGCGTGAAATTTCTGGTCGTCTTGCTGAAATGCCTGCTGATAGTGGTTATCCTGCGTATTTGGGTGCTCGTTTGGCTTCATTCTACGAAAGAGCTGGTCGTGTAAAATGTCTAGGTAATCCTGAACGAGAAGGGTCAGTTAGTATTGTTGGAGCTGTCAGTCCTCCTGGTGGTGACTTCTCTGATCCAGTTACATCAGCTACTTTAGGTATTGTACAAGTGTTTTGGGGGTTGGATAAAAAATTGGCTCAACGTAAACACTTTCCTTCCATTAATTGGCTTATTTCATACAGTAAATATACAAGAGCTTTGGACGATTTTTATGACAAGAACTTCCCTGAATTTGTACCTTTAAGAACTAAAGTT
>comp10110_c0_seq1
GTCCAAAATCACGCCCCTACCTCCAAAGTGTGAGAGGTTTGGCTTTTCCAAGCAGAAATTTCTTTCACTGGATCTTCGGTTTTTTAATCTTCACATAGGGGAAAAAGCCCATGAGGTACTTAACTTTTGGGTCCCATCCTCGTTGCTGAGCACGGCAGAACATCAGGAATGTGTTTGCAAAATATGAGTTAAAACCCATGAAGACATGCCACAAAGCATGACCTTGGGGATTGAAGTACCAGCAAGAAATATTCTTGCAGAACAGACGATCACATAGCCAACAAAGACTCCCAAGCAATAAGGTGATCAAGTACAACTTTGCAAGCCGTTTTGCAGATCTATCTTCTGTATGAATGTAATACTTGTACATCCGAGGGATGCAAAGCAGGCAGA
>comp10111_c0_seq1
AAATACCTGATGCAATAAGATACTCTCCATCTGGAGTTGCCTTAATTCTACTTGTAGCAGTTTCAAACCTCAAATCTTGAATCAAATCCACCCTTTGCATATAGTCTTTGTTTTTGCTAAGAGCTCTGAGCTTCTTGGGAGGGAGCCATGTGGCTACGGAACGGTTTTGGCCCGATACTGAGTACATCTTCACCCCGTTCATGGAGGTCGACTTCAAGTTTCCTCCTTGGTACGCCATGATTGAACCGAGTTACCAACACTCAGTTCCGCCGGAAAGAGAGAGAGAGAGAGAGAG
>comp10111_c1_seq1
CCCTCCCCATCCTTGGAATCCGCAAACTGTAGTGACTTCCATATTTTGCATGTAGACAAACAGAACGATCAGCACAAAGAAACGCAATCTTTGAATAGTCATCACCCAACACCTGAAAGTTAACAATCTCTGAGACTAAATGTCTTTCAAACTTCAGTGACAATTCCCTCAACTCATATACCTTGATTTGTGGTGGATAAATACCTGA
>comp101126_c0_seq1
CAAGAGAGTCACCCTGAGGAGTTTTTCATTCCGTATGTGTGGCAGCTAGTTGTAACTCGCTGTGGTCTCAGTTTTTATCCCAAAAGCATAAATTTGTTCCAAATTGACCCGACTATAGAAGATGATAATTCAAGCGGTGAGGCCAAGCAGCAACAACATGGTGAGTTGAATGGGCATAGACCTCAGTAGAGACATTGGTATAACGGAATATAACCGGAGTAAAAGACACAGGTGTTGATGTGTATATACCCTTACACATGAAAAGCATAAACCCATTTAAGTCCTCTCATTCTTTTTTGTTTATATTTCTGAAATGGTTGCTGGG
>comp101128_c0_seq1
GAAGAGTATTCGAGTCATACAGTATTATTTTTGTGTCTGTGTCATATTTGAACATGTAAGGATAATTGAGGTGCTTCGTGGATTAGTGATAAGTGGTAAACTTTACACCCCTTGACATATGCAAGCTCAGAAAAGTCAAAGGAGATGAAAAATCCATGTCTCTGGCACTAGCCAGTTGGAAGAGCTGAGTTCACTGACTTATGAGTTATAAGATAGGAAAAATACAGTCGACTTCCTCTGGTCAAAA
>comp10112_c0_seq1
AGCTGTAGCTACAATAAGACGGCCTAGATGGTGCGGGAATTCATTGACAAGCCCTTGAGAAACAAAAGCACAAAACAAGACTACTGGAACTACGATTAGAGACAATGTAAGGAAAAGCGACCTGACATCTGGACCAAATATAAATCTGCCTCCGAGAAAGAATCTATTGCTTCCTTTCCAAACTTGATAAACTCGGATCGATGGCCCATTGCTATCGATAATTCGCCTGTTGGAGTCGGAGAGGTGGTGGTGAGGAGGAGGAGGAGGAGTGGGATACATCTCTCCTCGCATTAGGTCCCTTTCTT
>comp10112_c1_seq1
GCTGTCTCCACTACATGCATTGTAATTCTTCTCTTCCTCGTTTCTGGAAGGGATCCTGGAATTATTCCTCGAAATCAACATCCTCCAGAACCAGATGATGAAGGTGATACCTCTAGTATTTCCACAGACTGGGCAGGAAGTCAATGTGGTGTGCCAAGTTTACCACCTACGAAAAATGTTACTGTGAATGGGATAGTTCTCAAGGTCAAATATTGCCAAACATGCATGCTCTATCGCCCACCAAGATGCTCACATTGCTCAATATGTAATAACTGTGTTGAGCGGTTTGATCACCATTGCCCATGGGTGGGGCAATGTATTGGAAAGAGGAATTACCGATACTTCTTCATGTTTGTGTTCTCAACAACCCTCCTCTGCCTGTATGTTTTTGCCTTCTGCTGCGTAAACATAATGAAGATTATGGAGGCATACCATTGTAATATCTGGATGGCCCTCATGAAGTCCCCTGTTTCAGGAATTCTTTTACTGTATACATTCGTGGTTTCGTGGTTTGTTGGAGGTCTCACTGCATTTCATATTTACTTGGTTATCACAAACCAGACAACGTACGAAAATTTCCGATATCGGTATGATAGGAAGATGAATCCTTATAACCTTGGATGTGCTCGCAATATTAGGGAGATCTTCTTCTCTAAGATACCCAGTTCTATGAACGACTTTCGGGAAAAGTTGAGAGGTGACTCATCTTCTATCTTCAACACTTCGTCGTATCTGGGCCGGCCTATGAGCCCAGAAATGCCCAAAACGAGCTTTGACGTAGAGATGGGGAAACGGCGGGCTGTTGATGCGGATGACTTTGAAGAAATACAGAACCAGATTGAGAGCATTGGTGGCTTAGAGAGATGTGGCACCCAGCCAAGGCATAGCAATTCAAATGAAAAAGCCAACTGGGAGATCACACGTGATATACAAATGTTGGCTGCTGAGTTCGGAATGGAACATGGGATAGGAGATAGAAATAAGATTCATGGTGGCCATTGAAGTTGTGGTCTTTAAGGCCTGTAGTTGAATTGGGAAAATATTATGTTTCATTGTGGAGGCCAAAAAAAAAGATGCGCTAGCTCTCGGGTGACATAAAATGGTTGATGACATTGCCTGTCCTAGAACAAGATTGCCATGTGAAAGTGTGTTTGGATCCCACTTTTTAAGAAGGGAACTGGTATTTAGGTGACTTATGAAGGGGTACCTACTCAATGACTGCTTTGATCATTACCTTTTGGGATGAATGGCGCATGTTTGTTTTGTGTTTCTGGAGCATTGATAAGTCGGTTATTCCATACTGTGTCAATCCATCGAAAATCAGG
>comp101130_c0_seq1
GTTTGCTGTTTGGTAACCATTTTGTTAACGTTATGTACATTCTCTAGAGATTTTGAGTTGAGGACTATTGAAGTTCATCTTTGAAGAGAGTTCATGCTTAAAACGAATTGTTTTAAAGCTGCCCACAATGTGTTTGATGTTTGGCCTCAAGGGACTTTGCATAATATTATGGGGATGTTCTAATTAGCAGAACAAGTGATGCGA
>comp101132_c0_seq1
ACACTTAGAGCCCAATTATCTCAAGCAAAAAACGTGGCATCCCTTCAACGTCCTTAGGTGTTGACACCCAAAGAGAGGCCAAGAAAAAAGTTTTATCCCACAAGTCATCCCACGGATTCTTCCCATCATAAAGAATCCTCCCATTTCTTTCCCACCATACCATACAAAATAAAGCGAAAACCACACTTCTCTTTAAAATTTGGGTAGCGCAGTGGTGTGGG
>comp10114_c0_seq1
TCCCTCTTTACCTTCTTCATTGGTTGGCTGGTCTTCGGCTCTGAGTGTTCACTGTCATCGCTGGTCTGGGTGTTCTTCAGCCTTTGGTGACTCCTCCTAGTCTTGGGTGTTTGCTCGTCTTCGACTCTGGTCTTGGGTGTTCTTCAGCCTTCGACGAGTGTTCGACTAGGTGTTCTTCAATCGCGATCTTTCCCTCTCTCCCAGTCTCTCGTCTTTTTTTTTTCTTTTCT
>comp10115_c0_seq1
TCTCTCTCTCTCTCTCTCTCAGCTCCAGCTGAAGCCATTCAAGTCGAATTGCTTGCAACTTGAAGCAGCATCATTTTCATCGTGGGCGTTTAGATCTAGTTTTGGAGAAAAATAAGGCAACTTGTATCCTTGCAGCATCTTCTCCATCTCCGGTTTTACAAAATCTTTCCTATCGCTGTTTTGCTCAAATAATTTGATATCTGCATCCATTCCTCTAAATCTTCCCTCCGAGTTGCTGTTGATCATGCCATTCCATTTTCCGCCTTGAAGTCCAATGCTCATCGATAAATTGCGGGAGTTTGTTTTTATAGAAAATGCTTCTTCTGCATCCTCATCCATTGCAGAAAGACACTTGCTGTGCTCCTTCATGTCTTCAGGCCATCTAAGATCAGCATGATTAAATGTTAGTCCATTGTCGATTTGTTTTGTCTCCATAGGTGAATGACGATGCAGAGGTGTCAACATCGGGTTATTGTGTATCTCTTGGTCCCTCAGAGAACCTTCACAGGATGTCAAACAGCTATCTACCGAACAATCTGTTGGCTGTGCTGTTTGTGTTTGCTGTGGACACAAACCTGACAGTTCTTTCGTATTTGAAAATGATGAATTCAGGCATTGGGTGGATGCTCTGGAGACCAGTTCTGATATCTGAACCTCGGTATCCTCTAATCCAACTGTTCCCAAGTCCTGTC
>comp10116_c0_seq1
CAGCAATTAGCCGAGCACAGTCTTCTGGTGTATCTACTCGGCAAGGTGCCTTGTAGCCACTTGCTTCAGTGAAAAATGCAGGGAACTCATCAGTGTTATAAGCAGCAATACAAACACCCTGAGTTTCCAGATACTCGAGCGTTCTGGGAATATCTAGTATTGATTTTACACCAGCAGAGATTACAGCAACAGGAGTTCTTCCAAGCTCAGTAAGATCAGAAGATATATCCATTG
>comp10117_c0_seq1
AAAGAAGGAACGCCCACTACCCACTGTGGGTTTGGAGTTTGAGTCTTTTGATGAAACTTATGATTTTTACAATATCTATGCTAAAGAACTAGGATTTGGCATCAGAGTGAGTAATTCATGGTTTAGATCAAAAAGAAAAGAGCGGTACAGAGCAAAACTTAGCTGCAGCAGTGCAGGTTTCAAAAAAAAGAGTGAAGCAAACCATCCGAGACCAGAAACAAGAACTGGCTGTCCTGCAATGATCGTCATTAAGCTCATAGACTCTAAAAGGTGGAGAATAGTTGAAGTCAAGCTTGAACACAATCATCCAGTGAATCCAGAAGTCAAACGATTTTATAAGTCGCATAAGAAAATGATACTAGCTGCCAAAAAAGCCCAGCATACGGAACCTGTTAAGGAAGTTCATACTATTAAGTTATACCAAACATCCATCATGGATGCTGGATGCAATGGAAACTCAAAAGACGATGAAAGAGATGGTATAAATCCGGTTGATCACTCTAAGCATTTGGAACTTAGAGAAGGGGATGCATATGCAGTCTATAACTACTTCTGTCGCATGAAGTTGACAAATCCAAACTTTTTTTATTTGATGGATCTTGATGATGAAGGACGCTTAAGAAATGTGTTCTGGGCTGATGCTAGGTCCAGGGCTGCATATAATTACTTTTCTGACACAATTGTAATCGACACAAGCAGCTTGGCAAACAAATACGAGATCCCTCTGATTTATTTTGTGGGAGTAAACCACCACGGGCAATCAGTGTTGTTAGGATGTGGCTTCCTTGGACATGAATCAGTTGAATACTTTGTTTGGATGTTTGAGGCATGGCTTGCATGCATGCTAGGACAACATCCAAAAGTCATTGTTACCGATCAGTCCAAGCCCCTGCAAATAGCAGTTTCTAAGGTCTTTCCACAGGCTCGTCATTGTTATTGTTTGTGGCATATAATCCAACGTGTTCCTGAGAAGTTGGGGGGATTGAAGGGATATGAAGCAATCAAAAGGCAGTTGAATAAAGCAGTCTATGATTCGTTGAAGATAGCTGAGTTTGAATCTTCTTGGGCTAACATGATAAATCAGCATGGACTCGGGGATAATAGATGGCTTCAGTCCTTATATGAAGATCGGCAGCAGTGGGTTCCGGTTTATTTAAAAGACATTTCTTTCATGGGAATGATCCCTATAAAAGAAAATGAGGGTTTGAGTGCATTTTTTGATGGTTATGTACATAAACACACATCATTTAAGGAGTTTGTTGATAAGTATGACCTAGCTCTGCAAAGGAAGCACATGAAAGAAGCCTTGGGGGATCTAGAGTCCACAAATTCAAGCTTGGAGTTGAAAACAAAATGTAATTTTGAGTTGCAGCTGTCCAAGGTGTATTCAAAGGAAATATTTAAGAAGTTTCAATCTGAGGTTGAAGGAATGTATTCTTGCTTCAACACAAAGCAAGTGAGTGTCAATGGGCCAATAATAACATACATAGTCAAAGAACGAGTTGAAGTTGGGGGGGGAGAGAAGGAAGTCAGGTATTACGAGGTATTATATGAGACAACTCAAGTGGAAATACGTTGCATTTGCAGTCTGTTCAACTTCAAAGGTTATTTATGCAGGCACGTGTTAAATGTCCTCAATTACAATGGCGTAGAAGAAATACCGTCCCAGTATATTCTACCGCGTTGGAATAAGGATTATAAGCGCAAATTTCTTCCAGACCGTGACCCTAGTGATGTTGATGTAAATAACCCTGTGCAGTGGTATAACAATCTATATAGTCGAGTCACCCAAGTTGTTGAAGAAGGGGCACAATCTCGAGAACATTATGAGGCTGCATTGCAAGGATTAGAGGAGCTATTGAATAAGTTTAGTCTTGTAGACGACGATTTGTTGCAATGGTAACTTTTTAAGAATTACAGTCCAGTTCAGCAATGACCATGTATGTATTTTGCTATCTTGATTCCTGTATCTTTACATGCACACAAACAGCAAGTTATTCACCAG
>comp10117_c1_seq1
GGGCGTTCCTTCTTTGACTGTGTTTCACGAATTTCATCATCATGTTCCCCCATCATACAGCCTCCTTGATCTTCATATTCATCAGCCTCATCAAACACTGGCTCACTGTTGAGACAAACCACCTCCATCCAAGGGAGAGTATTTATTTCCAATGTCCAAACAAGATGACAAAGCAAATGTGTAGATATTTTGCTAGATGCTATGTAAGCCTGCCTCCTTCAATCTAGACACTTGCAAACTCGCTTGACCACTGAATCCGAAAGCCCAGTCTCTGAAGTTGCCTCCTTAAGGGGAGAAAGATAGTACTGTCCACCTGCAACTGCGAGTGGCAGTCATCCTGTGCAACATGTCCTTCTCCAGATTCTTTATCAAATTACAACCCAGTAGAAAACTTCAAAGGCTTAGGGATGTCCATCAATCATCAAATCAGACTGCAACTTCACAACTTTGGATATCTGTAAGCACTTTAGCAAGATCACAGCTACTGGCTCATACCAAAAAGGAAAATCTCCAACTCCTTCTCCACTTCCCA
>comp101188_c0_seq1
CGATGAAGAAGAAGTTTGTAATAAGCCTCCAAATCTGAAATTTCTTTAGCACAAGTGCATAAAACAGCGCTATGTTCCTCCAGTGGTAAAGCTCGAGATGATAGGCGCCTGAGGTCATTAAACAGATAACAGCGAACGACTTGGCCACAGGAGGTAAAGACTGATAGTATTGCATTGGAGTAGACATTGTTGATGGTGTTGGAATGATG
>comp10118_c0_seq1
GTGTCTTCCTCTGGCGCATGTTTACCAAGTCTTCCGTGCCCGTTAGCAAGTACCAAGTCTGACTCTTTTCCTTCATTACGATGTTATTCCTCAATATTGGGTTATTTTCCTCTGCAACTGCAACGCAGGAGCACCGTACCCGCAAGAAAATTTGTAATCCGAGCCGCAAGAACTGAGTCGAAAAGAGTCTCCCTTGGTTTCAGAGCTCCCCATTTCGAGCTTCAAGAGCCGCTTACTTTGAAAACGTGGAAATTGGACGAATTTGAATCATATCCAGCATTACTGGTTATGTTTATTTGCAACCACTGTCCATTTGTCAAACACTTGAAAAAAGATATTGTGAAGCTTTCAACTTTCTATATGCAGAAAGGGCTTGCAGTAGTAGCGATATCTTCAAACTCTGCTGCAACTCACCCACAGGATGGACCAGAATTCATGGCAGAAGAAGCCAAGTTATTTAACTATCCTTTCCCATATCTTTATGATGAGTCACAAGATGTTGCAAAAGATTTTGGAGCTATTTGCACTCCAGATTTTTTCCTATTCAAAAAGGATGGCCGTAGGCCCTTTGAGCTTGTGTATCATGGCCAATTTGATGATTCAAGACCAAGTAATACTGTTCGAGTCACGGGAAGGGACTTAAGCTTAGCAATAGACCGTGTTCTCAGTGGCCAACCAGTACCATCTGTCCAAAAGCCCAGTGTTGGATGCAGCATAAAGTGGCATCCAGAGAGGAAGCTGTAATTAGTAACTTTGCTTGAGCTTCCCTGAGGCTACATGCTGCTATGCCTTCAGTTCACTTCAGTTCTTGGAGTGTGGTTGGCAACGGCCG
>comp10118_c0_seq2
GTGTCTTCCTCTGGCGCATGTTTACCAAGTCTTCCGTGCCCGTTAGCAAGTACCAAGTCTGACTCTTTTCCTTCATTACGATGTTATTCCTCAATATTGGGTTATTTTCCTCTGCAACTGCAACGCAGGAGCACCGTACCCGCAAGAAAATTTGTAATCCGAGCCGCAAGAACTGAGTCGAAAAGAGTCTCCCTTGGTTTCAGAGCTCCCCATTTCGAGCTTCAAGAGCCGCTTACTTTGAAAACGTGGAAATTGGACGAATTTGAATCATATCCAGCATTACTGAAAGGGCTTGCAGTAGTAGCGATATCTTCAAACTCTGCTGCAACTCACCCACAGGATGGACCAGAATTCATGGCAGAAGAAGCCAAGTTATTTAACTATCCTTTCCCATATCTTTATGATGAGTCACAAGATGTTGCAAAAGATTTTGGAGCTATTTGCACTCCAGATTTTTTCCTATTCAAAAAGGATGGCCGTAGGCCCTTTGAGCTTGTGTATCATGGCCAATTTGATGATTCAAGACCAAGTAATACTGTTCGAGTCACGGGAAGGGACTTAAGCTTAGCAATAGACCGTGTTCTCAGTGGCCAACCAGTACCATCTGTCCAAAAGCCCAGTGTTGGATGCAGCATAAAGTGGCATCCAGAGAGGAAGCTGTAATTAGTAACTTTGCTTGAGCTTCCCTGAGGCTACATGCTGCTATGCCTTCAGTTCACTTCAGTTCTTGGAGTGTGGTTGGCAACGGCCG
>comp101196_c0_seq1
GGTATGCTCAGTACACTTAAATTGGCATTTTCTCACTAGCAAATATGATAATCCCAATTTTCACAATAAAACATGCAATTTAACAGGTCGTGAAGCAGCAAACACGGGGAAAGAGGGAAAATGGTTTATACACTCATTATCCTTGTAGGAATTTCACTTCAAAAACAATAGAATGATAAGAGATTCAAAAATGAAGTCAGATCTTCTACATTCATT
>comp101197_c0_seq1
ATTCTCATTTGGATCTATTCACAGGAAGATACTGATTACCATCATTTCGCAGCCATAATGTTGAACGGGTTCTCTTGACAATATCCGTAAAGAGACGATGTCTTTCATACTCCAGCTTCTGAGTGACTATTCCACTAAGTAGCAGCTCTGAACCGTAGACTGCTGCTCCTTTTTCAAGAAAAGGTAGGCAGCTTGTATAATCTTCTTCACAAGATAAAACCAACAGGTCAACAGGAATTCTG
>comp101201_c0_seq1
AAATGATGTGCATATGTAAGTGAGAAAAGAACTTGACCTGAGTTCCTCTTCGTTTGCTTTGCTTCTTACTTGAAAAAAAGCAGATGGCTTTCGGTTGAATTCCTTTTCCCTCATTTCATCCCAACATGTAAGTCTAATCATATATGCTTGCAATAGGTAATTGTTACAATACACTTGTCCACGGACCACGACATATATGTATATATCTGTTTCTATGTGTG
>comp10120_c0_seq1
CCTCATGCAATCAGTGTTTGCACGCTAGCGGTAAACATTAAACAACCCTTCATATAAAAATTAAATCTTACTTCCCATTAATAGACTAGTTCAATTCAGACACATAATCATCTTGACTGGGAAAAACCAGCATACTCAGTCTTACCACCCAACTGAAGATCCAATATGTCCAAGTCCAATATTTCTACTTCACAAGCAAACTGAAGATCAGCTTAAAAGGAAATCTGAAACATTGTGCCGCCCCAATCATAGTTTGGAGCAGCTTCCTGTTCTAAGAGAAACAAATATAAGAGAAT
>comp10121_c0_seq1
GAAGAACAATCAGGGGCTAGCAAGAGAGAGAGAAAACTCCCCTAGAATCTCATTCAAAACAATACCCTCAATACAGAAAACTCCCCTGAAAACCTCTCAAAGAATCCAACTAAATGTATAATAACCCAAATCCGAATAAAAGTGTACCATGATGGCACGGGTAAAAATGATAGCAGCAAGTGAATAAGTAATATGTAGAGACAGAAAAGAGTAAGTGACAGAGTGATGGAGAGACATCCATCTAAAGCAGCAAACAAAGGACAGCCCATCCAAACACCAAGCTTCCAACCATCTTCTGCATGCACCACATCTTCTCTACCCCACTCTGATCCGGTGCTGATGGTGAAGGCGACAATGGAACAATACTCGGCGCCGGGGACCCGGTCGGCGGCGCAGGAGGACTTGATGGCAACGGAGTCGTCGCCGGAGATACTGGCTTCGTGCTAGGAGCCGTAGCTGGAGTAACAGCTAGTGGGGATAGAGATGGAACAGCCAGAGGAGGCGAAGTTACCGGAGGTGGTGGAGTGGTTGGTACAGGAGGAGGAGTAGCCGGTGGTGGTGCGCTCACTGGCGGAGGAGTAGCGGGCGGTGGAGTTGAAACTGTAGGAGGCGGCGTCGCCGTTGGAGGTGGCGTTGTTGTCGGTGGTGGAGTTGCCGTTGGTGTCGGTGGCGCGGCAGTGGTGGTTGGAGGAGGAGCAGTGGTAGTAGGAGGAGCCGGTGTTACAGGAGTTGATGAAGGAGATGTTGCAGGAGCTTGGCCTCCGACACCGGCGACGACAATGCAGACAAAAGCTATACCAAACAATGACTTGCGATCCATCACGAGAGGGGTTTATCCTACGCACTCTCTCAGCTCTTAACCTGCGCACTGGTGGCCGAAGGTTGACAACGTGTA
>comp101226_c0_seq1
CACAGTCTTTTGAAGATGAATTTGATTGTGATTGAGGCGAAGCCTCATCCGAAACCACGGCAACATCCTTCCACAACTCCAATGCCCGATTCATCGACTCTCTTACCACCTTCACCTTATCGAATCTCCGACTCTCCAAAGATGCCACACACGATGCTTTGAACTCTGCCAAAAGATCCTTCTCTGCCAAAGCTAACCTAGCCAATATCTCCGCAGCAGCCTTCCTCGCCGCCCAATCCTCACTGGTCAAGAACTCAACCGAGCAAGAAACCAAAGAGCTCGACACATTTTTACTCGAAG
>comp10122_c0_seq1
CTGATTCTGACCTCTTTGACACATTACTTATCACCTCTCGCCTCAAAACCCTATACCCAATTCAGATCTTCCCTTATTCTCACATCCCTATTCATTCATGTATCCAAACAACCCCAATAAACTCCCGATTCTAGCTTGACATTCCAGTCCATTGCTTCTGTCATGGTAGAGACCCTAACTACGTCGTCTTCATGGCGGTTCCACCACCACAGACTCGAACTCAAACGCTGGATACCCACTTTCTTCTCGTCGCACAGAACCCTCTTCACAGTTCTCTGGATCGTGGGCTTTGCCTCCGTTTTTCTATGGCAAAGAAACATCGTAGATGGGTTATCGATTTTCCGGCGAGATTTTCCGGTGAGGTCGATGCCGAAACTCAGGCCGGTGGCGTTTAATTTGACAGATTTTGGCGGGGTTGGTGATGGTCTTACGATTAATACGGAGGCTTTCGAGAGGGCTGTTTCGGCTATTTCGAGGCTTGGGAAAAAAGGTGGAGGACAGCTCAATGTGCCTGCTGGGCACTGGTTAACGGCGCCATTTAATCTGACTAGTCATATGACTCTGTTTCTTGCTGAAGATGCTGTTATACTCGGCATTGACGATGAGAAATACTGGCCTCTCATGCCTCCATTGCCTTCGTATGGGTATGGGAGAGAGCATCCTGGACCTCGATATGGGAGCTTGATTCATGGTCAAAATCTCAAAGATGTTGTAATTACAGGGCATAATGGTACTATTAATGGACAGGGTCAAACATGGTGGAAGAAGTATCGCCAGAAGCTTCTCAACCACACCAGAGGTCCACTTGTGCAGATTATGTGGTCAAGTAACATCGTGTTTTCTAATATAACCTTGCGTGATTCTCCCTTTTGGACACTCCATCCATATGATTGCAAGAACGTGACAATTAAGAATGTGACAATCTTGGCTCCTATCTTTGAAGCCCCAAATACTGATGGCATAGATCCTGATTCCTGCGAGGATATGGTAATTGAGGACTGTTACATAAGTGTTGGGGATGATGCAATTGCAATAAAGAGTGGTTGGGATCAATATGGGATTGCTTATGGACGGCCTTCAAAGAATATTCTGATCCGAAACCTTATAGTTCGATCTATGGTCAGTGCTGGCATATCAATCGGCAGTGAGATGTCTGGTGGGGTGTCAAATATCACAGTGGAGAACGTACATGTGTGGAACTCAAGGCGTGCAGTTCGGATCAAGACAGCCCCTGGAAGAGGGGGATATGTTCGCCACATAACGTATCGGAATCTAACATTTGACAATGTACGGGTTGGGATTGTCATTAAGACAGATTACAATGAACACCCTGATGAAGGGTTTGACCCCAAGGCTGCCCCAATACTAGAGGACATAACTTACACTTCAATCCACGGTGAGGGAGTTCGCGTGCCTGTTCGTATACATGGGAGTGAAGAAATTCCTGTCCAAAATGTGACTTTCCGGGATATGTCAGTGGGGATAACATACAAGAAGAAGCATATATTCCAATGTGCGTTTGTTCAGGGTCGTGTTATAGGTACGGTGTTTCCTGCTCCATGTGAGAACCTTGATCTGTATGATGAGCAAGGACAGCTTGTTAAACAATCCGTCTCCCAAAATGTGTCGGACATAGATTACGATTTTTAAAACCATGGCAGATTTTTGCATTTCCCAGGGACAGTTTTTTCAGTGAGAAATGGCGTCCGTACGGACGGTCTAACTGGGATATAAGTTTGGGTGAAGAGGCTGTTCACCCGATTCGGTTGGTCCTACTGCCCTGTTATCCATCCTTGTATATTTTTTTCTTCCTGTATTGTTCCTTCGTCTTGAAATTTCGG
>comp10123_c0_seq1
GGATGCCAAATCTCGAGCCTTATCAGCAACCTCTTTCAATCTATCCAATGCAGGTAGAACTCGATCTTTCAAATCAGGTCTGTCACTACGACGAAGCTCTGCACAGCTCAGACCAAGCTTAGACAATTCCATTGTCTCTTCAGTTGGCCAATTCCCAGCCTCCGGATCCAGTACATCCACTAAACAACCATCGTCAATTGCAGTTTCCACCAGATGGGCCAATGCGATGGCTGGTTTTGCAGTCAGCAATTGCAAAATCACCATCCCAAAAGCATAAACATCAGATTTTGGAGAGATTAACCCAGTCCTTTGGTACTCGGGATCTATATAGCAAAGCGTGCCAACGGGGCCTGTATCCTTGTATGTGGTGGATATCGAAGAGTTTTCTGAATTAAGCATTATAGAAAGGCCAAGGTCACCAATCTTACTCACCAAGTTATGATCAAGCAATATGTTAGCTGGTTTTAGATCACGATGGATG
>comp10123_c1_seq1
AATGCTTTCTTGACTTCCACTCCATTATTGCAGAAAGAAGTGTATAATTTTGTATTAGGTTCTTATTTGGCAATGGTAAATTGGTCATTGGTGACTTATCGTTCTCCTCGAACCATTTCTCTATGGCCCTGCGCTCGTATGTGTACCCATCCGCAGCAACACAAGGCTCATCCATTACATCCTTGAGTATGGGGCAAAAAAAATGGTTTGGAGGTGTCGGTTGAGCACTGGATGCCAAATCTCGAG
>comp101240_c0_seq1
GCAGAAGATCGCCAGAATCAATGCAATGAATGATTGTCCATATCCAAGAAGTCCTGCTGCATCGACATAAATAGAAAAGATCTGAGAATTGAAGGGATCCCCAACAGTCATAGGATGCTAAGTCATGGGGCAAATGCAGAACAAAGCTCCAGCTAGAACAAAACCGGAGAGCAACCATTGAAGATGAAAAGTTGAAGAGTGCTACAA
>comp101246_c0_seq1
GTTTTCTGTTTCAAACATGCACTCTTAATTTGTAGAGTGTTTTGAATGTGTTACTAGCAGGGGAGCTGCTTCCTCTGACAAAATTTTACGATGCTGCAGAGGATAGTCACCAAAAGGATTGACTCCAACATATGTGCATAGATATATACCTATTTACGTGGCACTGTATGCGTGTATATTACATCTGGCGTGTTGTGAACATGTTCAAAATCATCCAAG
>comp10124_c0_seq1
CTTTCACACTTTCCGCTTCGGAAACAATGGCTGAGGTCTCTTACCTTAATCTTCACGACAACGCTGACGACGACGAAGAAGACAACGACTCTTCCTTCCAAAACGATGCTATATTGGACCTCGACTCCGTCCCGTATTGGTCTCACGACTTCGACAGCTTCGACGTCGATGTAGAACTCCAGCCGTTCGATCTCCCTCTCCGCCCCCGCCCCCAAATCTCCACCCGCCATCAACGCCGATCAACCCAACTCCCAGACGAAGACGTTTCGGGCCCAGGATCCATAACCAGCGCCGATCTGTTCGACCGCCACAACCAGGTGAATTTCGTAATGGACTTGTTTCACCAACGCGTAGAGCAATCGCAGTCATCGACCCATGTGGTCAGAGGCTCCGATTTGATGGATCCGGATTCGAGTATTGACCCTAATCTTGGGGTCATTGAAGCAAATGAGGAATTGGGTTCGACCCATTTGGAGCTAGATTTAGGGCTAGGGTTAGATTTTTGTACGGAAAATCATCATGATAATAGTGATAATTCTGAATTTGAAGAACAATTTATGGGTGGTTTGAGGGTTGTGGACATTGGGTCGGACTCGGATTTCGAAGAAAATGGAGTTATAGGGATAGATTTGAATGAAAATGATGATTTTGGAGTGGAAAATGAGATTGTGGGTGATAACGATGATTCGGGTCTTCGGATTCGTTGGGATTCTTTTCAGTTGGAAGATCATAGGGATGTGAATGAAGATTTCGAATGGGAAGAAGTGGATGGGAGAATTGATGAGAGAGAAGTTTTGAGCATGTCTTTCAATGGCGAGGCGGATACCAACATGTCAGTGCCTGCCATAAGTCCATCGGTAGAAGAGGTTGGGGTTGAGAGGGTGGATGGGCTGAGAAATTCGGAGTGGGAGG
>comp101256_c0_seq1
GCAGAAGATGGGAATATTGATGACGATGGTCAAAATTTCAACATCAGGAGAACATCCAACGGTGAGGGCAGTAGAAAGCGGAGGGTGGTGTTTGATTTCTCAGATGAAGAAGATGAGTACAAAGATGCTGTCAATCTAGCATCACCAGATCCTCCAAAAAAACCATCTTCTGGGGATTCAAAAGAAAGTTCTAAAACTTCACTTCCGGAGAAAAACAGTTTAAACTTTGAGGAAAAAAAGGAAGATAAACCAAAGGTCAAGGAAGAGAAAGAAACTGCCATA
>comp10125_c0_seq1
GGTTAAACGGGAAGATATCTGCTTGACACATATCATGATTGCCAGAATAGATCAAAGTCGTTACTATACAATGAGCGATCTTGAATCTCCAAATTCGCAACATGCCAATTGATGAGCTGGGATTGGATACATTTACAAACCACCAGTGCAACAGGAAAAATCCACCATTCACTTTCATCCATGTTCCATGGCTGAAAGTTTGGTAGTTTTCTACTTGGCTGGCCACTGTAGTGAATATACCCGCAAACGAAAGCAACCACAACATTAATCATAGAAGCGATATTCCACAAAGCATAAACACGTGCAAGCCCAGCAGATCGCCTAGGTCCATGACTGAATAGTGCATTGATTCCAGCAGGGAATGGAAGAAAAATACCGAGCGGTAAAACAAACAAAACCAGAAAGATGTCCGCCAATGAAATTGAATACAACTGGAGCAGAGTAAGCAAAACTAAGCTAAAATCTCCTAAAAGTAGCATTGAGATGACCAAACCAACAAGATCCTGATGGACAACAGGTTTAGTG
>comp10125_c1_seq1
TGAGATTAATGCTATAGCCGCCTTCCAGTGGTGGGAGGGATCAGTGTTCAGCATTCTATGTGTTCTTACATATCCTCTTGCATGGTCATGGCAACAATGGCGTCGGAGAATGAAGTTACAGCGACTTCGTGAATTTGTCAGGTCAGAGTATGATCATGCTTGCTTACGGTCTTGTCGCTCACGTGCTCTGTATGAAGGGCTGAAGGTAGCTGCAACATCTGATCTAATGTTGGCATATGTGGACTTTTTTCTTGGCGGGGATGAAAAGAGATCTGATCTTCCTCCTCGTCTTCATGAAAGATTTCCGATGTCTTTATTGTTTGGAGGTGATGGAACTTACATGGCTCCTTTTTCTCTTCACAATGACAATATTATCACGAGTCTTATGAGTCAGTCTGTCCCACCTACAACCTGGTATCGGTTTGTGGCTGGTTTGAACGCACAATTGCGCTTGGTATGCCGGGGTTGTCTCAGAGCCATGTTTCGCCCTGTCCTTAGATGGCTTGAAACTTTTGCCAATCCTGCTTTGAGGATCTATGGAGTACATGTTGATCTAGCCTGGTTTCAAGCTACAGCTGGTGGTTATTGTCAATATGGACTCTTGGTATATGCTATTGAAGAAGAAAGTGAGAGTATATTGTTCGAAAATACTGATGGAATGACTCGAAGTGAGCTACATTCACGTGCTAGCAGCATTTTGAAGGAAAATTCTTTGAGGCATCGGAAAGAAGAGATACTCTTAGGCCATAACCACAGAAGCACTGAAATAAGTACGAGGCGGAAAGTTTCTGGTGGGATTTTAGATATTAACAGCTTAAAAATGCTTGCAGAGAAG
>comp101268_c0_seq1
TACAGCTGCAAATGAGAGTTCTAGTAAGAGGGTTGCTGAAAGAGGTCTGGATGGAAGGGCTTCAGCTAAGAGGGCCATGACCAATAATCAAGTTGGTTCTCGACAAGAGGCTGGATCCAAATCTCAAGTACCTGAGAAGGATATACAGTTTTTGACCGTAGAGAGACTCCGTGCTCTTTTGAAGGAGAAAGGTCTTTCTCTAAAAGGAAAGAAGGGTG
>comp10126_c0_seq1
AGTGTAAATAAATGTCTAACAATTACATTTCCCGTGGAGATGGTCCAAAAAAATATTGTCAAAAGAGTGTATTCCGCTAATAGTGACCTAATACAACAATATGCTCATACAACCACTGCTAACACTACACAGAAAAGGCAATGCCACCGAATTTAAAAGAAAGCAATATTCATAACTGTTTTACGCAGAGACACACAAGATCAGGGAGGGAGAGAGAGAGAGAGAGGGA
>comp101279_c0_seq1
CAAGCCAGTATGGCAGAAATCCTCGCCAAGGCAAAAAAGTACATCAACGGCGAGGAAGCACTCCTCTCCAAGGTAGGGAACACATCCACGCACAAGGAGAAAGAGAAGAAAAAGAAGAGAGACCGAACTCCCAGAAAGAAAAGAAGTAGAGATAGATCTTCATAGAGAGACAGGGATCGCTCTCCAAAAAGGAAAGGAGAGGTCAGAGACCGTCTTGGTCCACCACCGTAGG
>comp10127_c0_seq1
GCCAAACAATTTTCTTGTTGCAAATACAATTGTGCCACCTGCCTGGAGAAAAAGGCAGCTTTCCGGAAATAACCAATAGTTCCAAATAGCCGAGCTATTTCAACATACAGTATCAGCCTGTCACTGGCATCAATCAGGGATTTTGCTCCATCTGCAGCAGCTGTCAACAACTCCACCACCTCCTTAGCCAGCTCTCGTCTGCAGAGAAATCTTGCCAACTTTAATGTAGCCTCAAGTTCAAAGCTTAGGGGTGAAACCCTCTGAGCATTGTCTTGTATAAACGACTTTCTGTAATGCACAATGACGCTGTTATACCGGAACTTCACTTCCTCCTCTAAAACTGGATCCTTCTGGCCCATTCGATCTATCAACAAGGCACAGACGCTGCCCTCTAATGCTCCAGCATACCAGAAATAATCACCAGTCAACCTGGCAAGTTCCAATGCAGTGGAGTAATGGGCATTGGCATCAACAGGTGATCCTGCCAACAAACAATAGTCTCCTATGGTTTTCTGTGCCCGACCAAGTCTCCGTTTTTTTGCCTTGATCACCTAAAACATAAACCTCCTCTGAGCTGAGACTGGCTTGAGAATCTAAAGGTGTTTTAAGAATGGTTCCAGAAGATTCTGCTTTGAGAACCCATTTCTCAAATTCCATCAACAGTGAGGCGGCAATATCTTGCACCATCGTTTGTAAGTGGAATTCCTGAGTTTGTCGATCAGCAGGAGGAAACAAAATTAACGTTCTCCCCTTTTTGCTGTCATCCTCTAGCTGAGAATCACCGGGACAAAATGCAAAACAGCGCTGAACAAGAGACGAAGAGTAACCCTTACACGCAGTCCCAAACTGCTCGATAACGGAGTCAAGATCGGGGGAAGATGGGCAGTGGCAAATGCCAATAACGGCGAGGATTTTCCGGTGAGATTGGAAATCTTCCCAGGGACTAGGCGGTGATCCGCCGAGCATGAACTTGAATCGGAGACTACCGGAGTCCCATGGTTGCTGAGAGAAGGGGGATTTTTGGTGCTCGGTGTAGAAGGAGCTAATTGAGGAGAGAGAAACGGTGTGGTGGCGGACGAGACTGGAAGTGTAGTCGCGGAAGAGAGACGTTGGGATTGGGCCGATCGGGACGACGGCGACTCGGATCATGCAGCTCGTCTCGATGCTCACGTCGGGCTCCATTGCTCTGCCGTGAACGGTGGTTGGGAGAGGTGGAAGTGGAGAGAGAAAG
>comp10127_c0_seq2
GCCAAACAATTTTCTTGTTGCAAATACAATTGTGCCACCTGCCTGGAGAAAAAGGCAGCTTTCCGGAAATAACCAATAGTTCCAAATAGCCGAGCTATTTCAACATACAGTATCAGCCTGTCACTGGCATCAATCAGGGATTTTGCTCCATCTGCAGCAGCTGTCAACAACTCCACCACCTCCTTAGCCAGCTCTCGTCTGCAGAGAAATCTTGCCAACTTTAATGTAGCCTCAAGTTCAAAGCTTAGGGGTGAAACCCTCTGAGCATTGTCTTGTATAAACGACTTTCTGTAATGCACAATGACGCTGTTATACCGGAACTTCACTTCCTCCTCTAAAACTGGATCCTTCTGGCCCATTCGATCTATCAACAAGGCACAGACGCTGCCCTCTAATGCTCCAGCATACCAGAAATAATCACCAGTCAACCTGGCAAGTTCCAATGCAGTGGAGTAATGGGCATTGGCATCAACAGGTGATCCTGCCAACAAACAATAGTCTCCTATGGTTTTCTGTGCCCGACCAAGTCTCCGTTTTTTTGCCTTGATCACCTCCTCTGAGCTGAGACTGGCTTGAGAATCTAAAGGTGTTTTAAGAATGGTTCCAGAAGATTCTGCTTTGAGAACCCATTTCTCAAATTCCATCAACAGTGAGGCGGCAATATCTTGCACCATCGTTTGTAAGTGGAATTCCTGAGTTTGTCGATCAGCAGGAGGAAACAAAATTAACGTTCTCCCCTTTTTGCTGTCATCCTCTAGCTGAGAATCACCGGGACAAAATGCAAAACAGCGCTGAACAAGAGACGAAGAGTAACCCTTACACGCAGTCCCAAACTGCTCGATAACGGAGTCAAGATCGGGGGAAGATGGGCAGTGGCAAATGCCAATAACGGCGAGGATTTTCCGGTGAGATTGGAAATCTTCCCAGGGACTAGGCGGTGATCCGCCGAGCATGAACTTGAATCGGAGACTACCGGAGTCCCATGGTTGCTGAGAGAAGGGGGATTTTTGGTGCTCGGTGTAGAAGGAGCTAATTGAGGAGAGAGAAACGGTGTGGTGGCGGACGAGACTGGAAGTGTAGTCGCGGAAGAGAGACGTTGGGATTGGGCCGATCGGGACGACGGCGACTCGGATCATGCAGCTCGTCTCGATGCTCACGTCGGGCTCCATTGCTCTGCCGTGAACGGTGGTTGGGAGAGGTGGAAGTGGAGAGAGAAAG
>comp101283_c0_seq1
CAAAAAATTGACTGATGACATGAATTGCATATGGACGAGTGATTGTAAGATATACCAGACTGCCAACAATAGTACAATAAAGGATAAAGGGTGTTAGGATTAGGAAGGTGAGTGTCATCAGAGGAAGAGTATTGAACATTGAATTCTAAAGGTGTCTCAACTATCCAATTATCTGACAAGTAGGCTCGCTGAATAACATCTGATGCATACTTAGATCGGGAG
>comp101285_c0_seq1
ATAAAGATTAAGCTTATTTAAAAGCGTAAGATCATGTGCGGGTCAGATTTTTTTTTAATAAGATTCAAAAGTACACCATCCCTGTTGTGATACCAAAGTTAAACTGTCAATCCATTTAGAAATTCGAACATTTAGGATAGATGGTGGTTTAATACGAGAATTTAGCATTAATATGATATTTTTTCAACAGAGTCCCTGCTACATGTGGAATGATCTA
>comp101286_c0_seq1
GCTTTACAACGATCCTTTCGTTGTTTATCACTTCTATATTCGTGGTTGGACCACCATATCTCAAGTATACACAATCAAGGATTTGTTAAGAGGCATTTTTGGTTCTGCTTTCAAGCTCAAAGATGATGACATTCCTACGGGGACAACAGAACAATTAGGTGGAGAGTTGTACAGGCGCTTAAAGGATAAACGATATCTGATTGTTATGGATGACATATGGGATATTAGGGCCTGCAGTGGTTTGAGGATATTTCTCCCAAATGACAATAACGGAAGTAGAATCATGTTTACCAGGCGGCTCGCAGACGTGGCTTTGCAAGCTGAGCCTACCATCCCTCCTCATTATTTAGGTTT
>comp10128_c0_seq1
GCATTGTGAGTACCTGCTCACTTATAAGACTTGTAACTGGAGCACTTCCAGTGTTCTCTTTTTGGTCGTTATCCTCTTCTACGTTCTCGTCAGTGTCAACGGATAGTGGACATGCAGAAGTTCCAAACATGGCCTTGTCATGAGCAGCTTTGATTTCTTCTTCTCTCCTCACCGTCACAGCAGAAAACCGAAAGCTTTGACCTATGTGCTTGACTAAGCCTGCATCATCCTCGGCAGCTTCAATTTCCTCATCATCAAGAGGTGCATCCTTGTTGAACTCAAATCGTTCCCATCCTGAGCCCATGCTCTTTGTTTCATCCTTTTCAGCAGTTTCAGAAAGCTGAAGTTTCATCTTGGCTTTAACTCTTTCAGCTGGTGTCATTTTGTC
>comp10130_c0_seq1
GCAACTTCATGCATTGATTGGGTACCCACCTCCTCTTGTTGTTCATAAATTACTAAAATTCCAAACTCTTTTAATCTAAAACACCATTTTGCACACACTGAAACCTCCACCTCGTCGCCGCCTTCCAATAAATCTCCCAAATTGTAATGACTTATCCACACCATACCTTCATTGACTTCTGGGAAAACAACAGTCACTGGGAAATGACTCCATTTAACATGTTTAGTCCTGTACTCTTAATGCTGAACCCACTTGGAATCTTGTCCCCCAGAAGAAAATAGTCGTATACACCACTTTCGTACAATCTCTGAAGAGGAAGCTCCTCTGTATGAGTACTAGTAGCTTAACTTATCATTTTTCACGGCTTCTATGTTCAAGAAACCCCATCTCTTTAACATCTCCATGTCAACACCTTTAATGGGTTCTATTTTGAAGCGGCCCTTAGCCTCGAGTAGATTGTCACAAAGCCTGCACATCAAGCTTATTGATTTGGACAAAGATGGCTCATATGATATCGTTTCCAGGGATGTGCATCCCATTGCACGCAAACTTTGGAGCTTGACACTCGGTACCCTTGTAAGAGATGTGAGCTTTTTACACGAGTCTAGCATAAGCCTTTGGAGACTAGTAAGACCTCTGATACTCTCTGGGAGACTCTGAATTTGGTTTGCACTTAAATCCAAGCTCTGCAGCAAGGAAAGGTTACTAAAATCCAATGGAAAATCATCATCACATAGATTGCAGCCCGCAAGACTT
>comp101315_c0_seq1
GACCCCTCTTTTTCCACCTCTCCTAAACTCAAGCCCAGCTCAATTCAATTCAAACATCCCACAACCAGGTATTATCATGACTTCAGACAGACCCTTGTCTTTCTACCTCTCTCCTAAACTCAAGCCCACCTCAATTCAATTCAAAACATCCAACAATCAATTATTATCAACGCTTTATCAATTGAATAGGACCAAAAAAGTAGGCCACCAAACCTCGAAAACAAGAAAC
>comp101317_c0_seq1
ATTTTTTGGAAGAACACTAAAAGGACTAATGTTATTGTGTATTAGCAAACTAAATGCTATGAAAATTATGGCAGAGATCCATGAAGGAATTTGTGGTTCTCATCAATCAGGTGAAAAGATGAGGTGACTAATCCATAGGTATGGACAATATTGGCCAACTATGAGAAATGATTGCATCACTTATGCAAAGGGATGTCGGGCCAATAAGAAACATGAACCAATTTAGAGGGTCCTTGCTATTAAATTACATTTGATTGTCAAGCCATGACCATTCAGGGGTTGGACAATAGATTTGATTGGTTATATTCACCCTAGCTCATCAAAACAACATTTCTATATAGTAG
>comp10131_c0_seq1
AGACAATCAAACAAGGATATCTCTTAAAACGATCTTCAAGTTTGAGGGCAGACTGGAAGAGGCGATTCTTTGTACTCGACAGTTATGGGACTTTATTTTATTATAGGCATAAGGGTACCAAACCTGTGGGCACTCCATCATTTTATTCAACTACTTCGGTAGAACACAATAATCGTGTATTTGGCAGATTTCGATCAAGGCACCATCGGGAGGTATCCCTTGGCGAGGAAAACTTAGGCTGTCGTACTGTTGATCTTCATACCTCAACAATAAAGCTTGATGCTGAAGATACTGATCTGCGGCTATGCTTCAGACTGATTTCTCCATTAAAAACTTACACATTGCAGGCAGAAAATGAAGCAGATAGAATTGATTGGATGAACAAGATCACAGGAGTTATTGCATCCCTCTTGAATTCTCAACTGCAGCAACTACATCCAGGGAAACATAATTTGGTGGAGAATAGCACTCCTTCGAGTGATATTTCCCTTGATCTTCGGCCACCTGATAACCATGAAAGTACAGCAGCTGACATGAAAGTCAATTCAGCTAATGGTGTGTCTAGGATTCTCAGAGAAATTCCTGGAAATGATCTTTGTGCTGAATGCTGTGCTCCTGAACCTGATTGGGCGTCTCTAAATCTTGGCATTTTGATGTGCATTGAATGTTCTGGTGTTCACAGGAATCTTGGTGTTCATATATCAAAGGTGAGGTCTATAACATTAGACGTCAAGGTTTGGGAATCTACGGTCTTGGATTTATTTTCCACATTGGGTAATACTTATTGTAACTCTATCTGGGAGGAATTGCTTTTACGTCAAAATGATAAAATGGATGGATCTAATGCTTTCTTATCAATCACAAAACCTAGCTCCACAGCTACCATTCAGCAGAAGGAGAAGTACATTCAAGCAAAGTATGCAGAGAAACTGCTGGTGAGCAAAAAAGCAACTGAATCTGGCATTCCTTCTCTTTCAACCAGCATTTGGGAAGCAGTTAAGACTAACGATCTGCGGGAAGTGTACCACCTTATTGTGGTATCAGATGTGAATATTGTCAATACAACCTACAATGAGGTGGATAGTTCCAATTTGTGTCATGATGTCTATGAGCATCACTCAAATAGTGGCTTTCATAGTTTGGAAAAGCAACAGTGTGATCCGGCAGCCTGTCCTATTGAGCCAGAAAATTGTCTTCAAGGTTGTTCTCTGCTGCATCTGGCATGTCACTGTGGTAACCAAGTAATGCTCGAGTTATTACTGCAGTTCGGTGCTGATATAAACAAGTGCGACTTCCATGGAAGAACTCCGCTGCACCATTGTATCTCCAAAGGAAAGAACCAATTGGCAAAATTTCTACTTAGAAGAGGTGCACGGGCATCAATTAAAGATGATGGGGGCCTAGGTGCTCTGGAAAGGGCTATGGAGCTGGGAGCAATAACTGATGAAGAGCTTTTTATCTTACTTGCTGGGTGCGAGTAGACTAGCAGATCGTTTCATTTATGA
>comp101326_c0_seq1
AACTACTCCTTATCACATGAGGTATGGTATACAAAGTTTAATACTCTTTATTGCATTGTACTTTCAGTTCCGTGTGAGGGTCCCATCTAGGTTTAAGTACATGATGTCGTTTTCACCGTCTGATCATGAAGTTTCTTTCTATTTCATTTTGTGGGGTGTCAAAATTTATGAAGTCCTTTTGGTGTTTTGAGAATGCTTCAATGATCGACGG
>comp10132_c0_seq1
GGTTTGTTGCCTTCTGGGATCTGGTCTTCACATGGTCTTAGATCGCTTGATTTGTCTGATAATTTGCTAGGGGGTGAGATGCCCAAGGGTCTTGAAGATTCAAACAACTTGAGAACAATAAACTTGAGGAAAAACCAGTTTACGGGTCAGATTCCGGATGGGATTGGAGGGTGTTTGCTGTTGAGATCAGTTGATTTGAGTGAGAATTTACTTTCTGGG
>comp10133_c0_seq1
CTCTCTCTCTCTCTTTCTCTCTTCCTTATCTCTTGTCTAACTCTCTCTCCTTACCTCACCCAGCAACAACGCCCTCTCTCCCGTGAACAACCAACACCCAATCACCCCATATTCCAACAGCATCGCCAGCAACTGCAAACAACTAACACCCAACCTCCCCATATTCCAACAACACAGCCATATTTCAGCAACACCGTCGGCAAGGAGTCCAGGTATCTCCCTTTTGGATCTTACTATCTCTCTCTCTCTCTAACTGTGCATGTGTTTTGGGTTTTTTATGTGTTCAAGTGTGTGTGTGCCTGTGTGTTGTTGTGTGTGTGTGTGGTTG
>comp10133_c0_seq2
CTCTCTCTCTCTCTTTCTCTCTTCCTTATCTCTTGTCTAACTCTCTCTCCTTACCTCACCCAGCAACAACGCCCTCTCTCCCGTGAACAACCAACACCCAATCACCCCATATTCCAACAGCATCGCCAGCAACTGCAAACAACTAACACCCAACCTCCCCATATTCCAACAACACAGCCATATTTCAGCAACACCGTCGGCAAGGAGTCCAGGTGGTGATTGCATTGAGATTGGGAAATGGTGCTTTGGATTGAATTTTAGAAATCAAGGTGA
>comp101340_c0_seq1
GGTCCATTGGTGGAGCAGTTATTTAAGTTTGTGTTGTAATGCTGTGCATTTTCTGCACACATTTTCATATGCCTTTTTTGGTGTTCCCTCAACTTACTCTGAATGTGGACTTTTATTCCTATCGATTCCATCTGGTGTTCCTGCTGTGAATTGTACTTTCATATTTGTTCCATTGGGCTGGTTCATTTATAAGAGTTTGGTTCCTCTAAGGTTTTTCATCATTTTT
>comp10134_c0_seq1
AGAGGATGAGGAGTTGATGAACTTGCTGTTCTCCTTTCTGGAACCAGAAAAGCCTCATAGCACTCTACTGGCTGGTTACTTCAGCAAGGTTGTTATATGCCTATTGTTACGGAAGACCATGCCTTTTATGAATTATATTCAAGTTCATCAGGAAATTATCCGGAAGCTGGTTGACCTTATAGGAATTACATCCATCACCGAGGTTTTAATTCGTCTGATTGGT
>comp10134_c0_seq2
CTCTTCTTCATTACCTGTTAGACTATGTCAAATGGTATATAGTTTGCACAACATTGTGACTTTCCTTTTTCGTTTTGACGTGTAAATGTCATGGGCTATCTGTGCATCATGTGCTCGTTTAGGTTCATCAGGAAATTATCCGGAAGCTGGTTGACCTTATAGGAATTACATCCATCACCGAGGTTTTAATTCGTCTGATTGGT
>comp101355_c0_seq1
CCTCTTCTTGATATTATACTGCTCAACTTCAGGAAGGAAATACTTCCATTTATTCCCAAGACAGAAACAAATTCGAAGGACGAAACTGATGAAGATTGCTCGGATATTCTTGTTGTTAGTGATTCAATGGCTTTTGTAGCTCATAACGAGGACGCCAATGTTGCTCTTGTTGGCCACACGTATCTGATTAGGGGAACTTTGTCTAATGGACTATCCTTCACTGCATACACCTATGCAGGAGAGCTTCCAAGCTGTGCGTTTGGGTTTAATACTCATGGACTGGCATTTACGCTGAATTCAGTACCGCCTTCCAAAGATGAGGTGGTGGCTGGTGCCATTGGTCGGAACTTTATCTCCAGGG
>comp10135_c0_seq1
GCCACGTGTCCGGTGAACAGAGAAATCAAACCCAAAGCAAACAGCATTATCCCACACACCACCGACCACGAGATCGGTCGCCTCGTCTGCGACGAAGACGACCATCTCCAACATGAATGCTGCTGCTTCTGCGGATGAACCAAAGCCAGATTAAGATTATTACAACCCCAAACAAACACTCCCCCACTATATCTCCAAGCTTTGGCCACATCCATTGCAAATGCACTCACAAACACTCCTCAGAATTCTCATTTTACATCACCACCATTCTCAAACTCTCCCTCTTCACATGCCTCCAGTCTGTCTGATAGGGACATAAATGCGACTCTGGAAACCCAAACTCCAAAACCCTAACTGATACTCAATTAGGGTTCAATTAGAGTTTCAAACGTGTGG
>comp10135_c1_seq1
AACAAGAGTTTGTTCCATAAACTGGATGGGGGTAGTCGTACACCAGTTGATGTTTGGAAATCACAACTTTCGAAGTTCTACTTTGGTTGCAGTGAAAGAAGTCGCCATTTTGCTCCTGCTGTACGTGAGCGATTGTCAAATGGTTATTTACTTATAGCGACAAGTGGAGGGCTGAACCAACAAAGAACAGGAATAACTGATGCTGTTGTTGTTGCACGGATTCTCAATGCTACATTAGTTGTACCTGAGTTGGATCATCATTCATTCTGGAAAGATGATAGTGATTTTGTTGATGTATTCAATGTTGATTGGTTTATTTCTTCCCTTGCAAAAGATGT
>comp101365_c0_seq1
GGCACACTTTCCTTCTTCCAGAGGTTTTAAGGTCGAATTGAACCTGGACTCCATAAAAATCCTCCTCAAGGGAGAGAGAACCCCATTCATTGTTTACACTCAATTCGCATATATTTGCCACAGGGTAGGGAGAACTCCATTTGTTGTTTAGACTAAACTCAAAGACCTTTGCCGCAGGGTAGAATTTAAAACACCAGGCGCAAAAGCACATTCTCCAATTGAATTCAATCTACTTTAGGTACTTCCATCCCTGATGAAAAAATCAGGAACAATTCCG
>comp10136_c0_seq1
GTGAGATGGTGAAGGCAAAGCCGTGGTCGTTTGGAAGTCCCAATTTAGGAACTATGGCAAAGACAAAATAGGTAGAAAATGAAAGAGACTGAGTTGATCCAGGTGAGGAGTTGTTAAATTTCACAGGAATTTGGTAGAAAGCATGGCCAGTGTCTTGCTTTGAAGTATCGGTAAGCTGCAACAAGCCGTTGGGACGGATTTCAGCGAGACCATCAAGATACAATTTGGCTCCACGGAAGCCATGGTAGATG
>comp101374_c0_seq1
ATACCATCGTGTCAATCCGGTCGAGTCCAGTCGAAGGAGAACTTCTGAAACTATTGTGAATTCCTTGAATTATAATCTTGAGGAAAATGGGTTGTTACAGAGTAATTTGAATGCAATTGGAAGCCCCTCTGCCTGCACTGGTTTGTATAAACACGAAGGTTACTCGACCAAATGTGAATACTTGAGAGCCAATCGTGAATGTTCATCAGGAGGCTTTTTCAATTACCTTATGTTCTTTTACTGCG
>comp10137_c0_seq1
TCTCCTATTCTCTCCACTTTGTAACCAAATACTCATGCAGGTAGACTAATACTGCTAATTCAACTCTGAGGCAGTCCAAAAACAACTCTCTAATTCCCTTGCTACGGTTGCAATCCATTCCTGATGGACTCAAGAATCTGAACAACCTCAGCCATGTTTGGTCTCCTCGAAGGCGTTTCAGAGAAGATGGTTGAGTTGGAGGGCCTGGTGGAGGAGTAGTTAATGCTGGTGGGACAGCAGAGGGTGAAGAATTTGGAGGTGGTGATGTTGTCTCCATCAAATCAGTATCCAATTTCATGAAGAAAGTTTAAAAATGTCATCAAAA
>comp101383_c0_seq1
CTTACACATGTCTGCTGCCTGCTGTGAGTGCTACTCAGACCGGTTTGCATGTCTTCAACATGCGAATCTGATATGTTCCTGTGAACCAGATCATAAATTCGTTCTCCTCCGCTACACCATTGACGAATTAAAAAAACTAGTTGAAGCATTGGAAGGGCAATTGGATGCTGTAAAGGCATGGGTATCAGAAGATCTACAATCAATTTCTATAAATGGTGAAGATAGGACTGATACTAAGCTGGATCAGGGGAGAGAG
>comp10138_c0_seq1
ACAAAGAAAACAGTATCCCATTAACCCATCACCCTAAACTTTCCAACAAAATGCTCCTTTGCCCCTTAATTTTCAGCTTCGTCGGGAAGTCCACTTTCAATATTCTCAGCACTTTGGGGACGAACATCAACCGAATCAGTCTTCCTCCAGCTCTTCTCAGTCCTATCTTCCGGCGAGCTGAGCCTCCCACTACCACTCCCGAAAGACCTTTTCCCAAACGACTGTCCATCAGTTAAACCCCCATCCTTTATCTTCATGGACTCTAGCTTCTCTTCAGTTTCCTTCCAATCTTTCCCCTTTTCCTTCAAAACCTCCTCTCTCGGCCTCGCATCTCCAAACGGGTTCGAACCCTTGGGTTTCATTACACTTTCCGTCCCAATTTGTTGCCCATCACCTACCGGCAAACTCCGCGGCTGCAAATTCAGCCTTGGCCGCGTACCACCGCTTCCTTCCTCTCTCTTCTTTCCCCAATTGTCCGAATTTGCATTCAATGCCGTTTCTTGACCCCCTCTTCTCTCTCTGATACTATCAAAAGCACTACTAGCAGCACCAAATCTTCGTCCCTCCTCTTCTCTCTTCCTCCCCCAATTATCCGAAGCCCCACCACCACCGGTAGCACAAAATCTTCGTCCCTCCGATGGAACAAAAGACTTGTTCGAAACCCAACTCTCCGAGTCATCGGCCCGAGACTGGGAATCAGAGAAAAACCCTCCTCTCTCTCCTCTCTCTCTCCTCTCAAATCCATTACCTACAGTCGATTTCTTCGCTTTTGCCCAATCATCAATTTCATCGGCACGGGAAGGTTCGAATTCTCTGTTGGAATCCCAATTAAACCCTCCCTGTCTACGCGGCTCATCCGAAGAAACCCTAGAAGACGACCTATCATACGAACCGTAACCATTCGTACCGTAGGATCTGAATCCACCGCCAAGTTTGGACCGGTCGAGCTCCTCGGCGGTTCTCTGGCGAGGACCGGTGGGAAGCACCATGAGATCTTCGGCGGTGAGGCCCTTCGAACCGGCTTGGCTCGACTGAGCCTGCTTAACCGAGCCATAAGTGGAG
>comp101391_c0_seq1
CAATGTATTTCTGCCCGACTTCTCCTTGAGTTCCATATAACAATATAGTGGATGATGCACGACTTCTCCTTGAGTTCAATTTCTTTAAAACCTTTTTCACCCATCCCAGAGGAACGTTCGTTAAGCCAATTAGCTCCTTGGTTTTGAAATTCACCTCATGTGCATCAACATTTATCAACCCTGGAAAGAACAGTGTCAAGG
>comp10139_c0_seq1
GTTAAATCAGATTCCTCAGGGTTTTGATCCAGTGCAAATTGTGTATTCCGCAAATAACACCCAGAAAGGTTTCCTCCGGGTTAGTGTTCGGTTAAGACTTTCTTATGCTTACTGAAGTTATGTGCCACAGAAAATAGCTCTCTTGCATTCAAAGAGGAGTCATCTTTGTTTCCGAGACCCAGTATGACGTTGGCTTCCTCTCTCAGCTTCTGACATATTTTGAGTGCCGCGAGTCCGTCCTCTATGAATAGAAACTGGGGAGCACAATCTCTTGCCCCGGGGAGATAGCCTTTGAATAAACTCCTGTGCATGATTATAAATGCTCAGACGGTGTCTATTGCAGGCTGTGAAGAAGGCTACAAAACCATTTAAAATACTCCGAACTGCACGAAAAATCTGGGAGAAAAGATCATTCCAAAGCGAACGCCACATAGAAACCTCATATGTGCTAACCGTTGCCTCAGCATTTGAAGCAAACTGGAATATGCTACTCACAAACAGCCATATGTCTCCAACCATATCATATATGCCAGTACAGATGAAGGTCACAAGACTAGCCAGTCCAATAACCAGGCGAATTGGAGCATAGAGTGCTTCCCACAGGATCCAGAATATAGGGTATATAATGGACATTGCAATACTCCAAAAAACTGATAGGATAAACCAGATAGGCAAGAGAACAATCTCAACAATGTTCTCCACTAGACTGCAAGAAGACCCAATCACAATCCAAATGACTGAACTGAAAGTCTCTGCTACTTGTATACAGATATTTGAAAGAGGAATAAGGAACTCCAGAAATGGCCCTGCCATTGGTTGTGTGAGAACCGAAATAAATGATCGAGTGGTACGCGTAATTGTCAAGGACCACTGAACAGCCTTTTCAAAATTATGCAGAAATAACATTGTCCCCAAGTATTTAATCCTTGATATCATCTCCCATGTTTCTATCCAATCAAAAAGAGGCCCAAACAATCGGGATGCAGTTGCCTTGAGAACTGGGACATTTTTGTATAAATCATAAAATCCAATGAGAACTGTGATAATCGAAATCAGAACATATAAACCTCTCGCTAGAGGGCACATCCATGGCCGATAAAGATGGCAAAACCCTGGGTACGACTGAAGGAATAAAACCCAAGATGGAAGCCCAGACTCCAATAATCTAAGCAATCGCAAATCAGACGTAATTATTTCCCTTAACTTAAATGGAAGGTCATGATCATTAAACCGAAACAAAAGCAAAACATCCTTGTACTTCGTATCTTCAATTGTTTCCTCACAATCACTTGCATACGAGCTCTGAGAACCTGTTGGTGAGCCAACAATTTCACCCCGGGTTCCTTCGGAATATGTATCATCTTCAACTCTGCCCCTGATAGACATCATTACTTTTCTTCTCTTGTAGGGCCCATCAGGAGGAGGTGGGGTGTGCAGAATACTTGTTCCATCTTCCATGTTTGAAGGGTAAGGAGACTCACCCTCTGTGCACAACTCAGTACTGCACATATTTTCATCATCAACACTAGAAGATCTAGGAAAATTTTCATGAGCATCATAGAACACCTCTCCTATCGTGGAGTCCAGATGCTTTTTCAGTAGAAGCAGCTCATTGCGTGTCCCTGGAAACCATGAAGATATGCATCTTTCAGCTTGCGCTATGCTATCAAATTCCCATCTTCTCATGAATTTAGCCTCAATAGCCAGAGATGTATCGGTCTGAAGCTCATTCAAATAGTTGATTCCACGAACATCAGTCCATGCAACTTCGAAAACTATAAAACCATACAAGGTCCTACGCAACTTGCTATTTAATGCCAAAGAAGTTCTCAGTTTCTTTACAGGAAGCAAGGCCCTCTTCCGAGATAATGTCACAGCATCAATCAATGTGAACCACCTTTTATACTTTTTTGAATTGCTTGTGTTTGATTCAGAACTATCATTCAGATCAAAAAACTCCCTAGCCTCCTTTTTCCCCTTCCGACCTCTGGTGTTTGCAAAGGGGGACAACCTAGACTTAGTGACCATCAATTGCCACAAATGTGCAGGCCGTGCAAGGTCTTCCAGCCATGGTTGGTTGTCAACCAAGATATAGAATTTCTTACTTTCGGGAGCCAGAAAGAGGTTAAGATGTGACAGATAAGACTGCAAATCCCCAATTTGCAAACTTGTTAAAGGGAAAACAAACCGGCCATTGTTGCCACTGCCCATGAAATCCACGATTAATTCCTGGGAATTGATCAAGGGAATTCCATTCCAATTGAGAGAGAAACAGAGACGATGAATAACAAAGGGAGACGAAGAA
>comp101403_c0_seq1
ATGGTAACACGAAGGCTACTACCAGGCACGCCATCAGGAAGTTCCACAATGGCTGTCCCTGCCAACATCCACACCTCCTTTCTGATGAGGTAGTACCATTACTACTAGATCTCCTCTCGTTCCATTCTGCCATAAATCTGTCATCTCCAACACCAATAACATTTTTTGCAGTCACGCCACATATTTCGCACAATCTATTCCCTTTGACCTTAAACCAGGCCTCTGCACAATGAGAATG
>comp10140_c0_seq1
AAAGGGAAAAAGGAAGAAGAAAGGATATGATAAATGATGGGTGTTGCTCAACTACTGAAAATAATTTTCCTCTGAGACTTCTCTGGAATGTCAAAATCGAGGAAAATAGACAAGGATTCAATGAGAATGGCCAATGTTAAACAGATAACAATAGTGTCTTGCCATCGATATTTGGAATAAGTTAAAGTGTAACAGATGTGTAACTAATGTTTAAACTGTATAACTGGACAGGGCTGGTGGATGGG
>comp101416_c0_seq1
ATAGCATCTGTAAAATGAAGAATGATGGCCAGGATAAGCAAACCAAGCCCCATTGAGATCCATTGCTTGAGCCTCTCAGCATGGCCCTTGAAATGAATCAAGACATGCCCATAATGTATACCAATGGTGCCGGAGAGGATAGCTGAAATTGTACTCAACAAGCCTTCGGGTTCAAATGGACCATGACACCAACTAGGGGCGTCTGGACGAAGTGGACCAGAACTTGGAG
>comp10141_c0_seq1
GAGATAATCAAGAACTATGATCTTGTTGCTGCTGGAATCAAAGCAAGGAATGGCTTTGATGCACTTCACATTGCTGCCAAACAAGGCGATTTGGAGGTGGTGAAGGTGCTAATGGAGGCACATCCACAGCTGTTTATGACGGTCGATGTTGCAAACACCACGGCTTTGCACACGGCTGCAACTCAAGGGCATATAGAGGTGGTAAATTTTCTCTTGGAGTCAGAGAGCAGCCTGGCCACTATAGC
>comp101428_c0_seq1
ATCTGCCAACTCAAATCAGATTATGTAACATTTTCTGCCACCAAACAGATAAACCCAAGGTTCTTTATGAATATGATGATCACATAATTTACGTCCTGGGGTGGATAGTTATCCACAGACAAATTGACATCATGTCTATTCCCTACACAGGCTCCAGCAAAGCACACATTTACATGGCAACCCACAGAATAAAGTTTATTTGAGCAGACTGGCAATCACAAAAGCATAGAAAGAGAGACTACAGTTTGAACAAGAAATTCTTGTGAACTGTGTCTGAGTATAGA
>comp10143_c0_seq1
AGGCCAAAAGGATCATAACCATAACTGCATGTACAGAAAGGAAAGCATCACCATGACCTCCATTATATATATTCTTACTGAGGGTTAAATGGTACTCCAGCGACAACTTATGTCACAGTTTATGGGCTAACAATTGAAGTAATCGCTATTTCACGTACTAATTAACAAATTCGTGAATAAAATAAAAAAAAGAGCTGTAGCCTGGAAGCAGATAAAAATCTTACTCTCCAGGAACTTCTCCAGTCAAG
>comp101440_c0_seq1
GTGCTTCCTACCTGCGGGCTGGCTGAAGTTGAATACCGATGGCTGCTCCAAAGGAAATCCAAGACTAGCTGCTGTAGGAGGACTCATCAGGAATGATCAAGAGCTATGAAGAGTTGGTTTCTTTGGATGGATTAGTGAGCCATCCACTACACAAGCTGAACTGTGGGCTATACTCAAAGACTTCAACTCATCCTGGAAAGGAATATTGAGAAGGTGGTATTAGAG
>comp10144_c0_seq1
GTGCCATTAGCAGACTCAGAAGGGTCAAAAGCACCTGATACAACTCATGGGGTTCCTACTCAACCCGTACCTGATAGGATTATCAAGTACACATTCCAAAGGAAACGAAAAAGAGTCTCTTTGACTAGCATTGAGGGGAATAATTCTCTTGAAACAAGCACTTTTGAGGGAAAACCTGAGGAGAAACAAACTGGTTCCGTTGAGCCACAGAAGTCCAGTTTGATAACAGAATCATCTAGGGACAGTCGGCGACTAGCCCAGGTTGCTCGTCAGCTTATATCGTTGTCAGAGAAAAAATGGTGGCAGTAATTCTGTTACTTCATGCATTCACACAGTAAGGTGGATGAACTTGGAGGCAATGTAACTGAAGATGGTGTTTCGTCTAAGAATCCAGTCGAGGGAATTGCAGATCCTTGAGGTAGTAATTTATGGGCATCATATCGATTATGTAATGATCATTGGCGTATTGTTTCAGGGTCTCTCTCTCATTCACAGGACCATAACTTGTTGAAATTGACTGATTTTTAGTGGTGGTTTCCACCTTTGAGTATGTTTTATTGGGGAAAAATTTTCCACACACACACACACACA
>comp10144_c1_seq1
GGAAATATAGAACACTCGCTTGCAGGTTTCTTCCTGAACAATCTATGAAGATGGCTCAAGCACCTGCTATACCCTGCTTGGGTTCAATTCCAGTTAATAACAATGCTCCCTCCACTGAAAACTCTTATGAGATGGCCCCGAGATTAACTTCAGATAACACTGGAATGAGCATACAGCTGGGATGTGCAGAAACTAATGGAAGTGATGCAGAGTTTGTTAAAGCTTGTGATTTTCAAAGCACAATGGTTAATGATGATATATTGGTAGATAAGTTGTTGACAATGAGACAACAAATTGGATCTACTGAGAGTTCAGGTGCTCCAATTGGTAGAATGAATATTGAGGAAGTTGATGTGCCATTAGCAGACTCAGAAG
>comp101459_c0_seq1
CGCTTATAATACTCGGCTTGCATCGGAGGCATGACACTCGTATCCATTAACATTATTCTCTCTTCCTCTCTTAATTGCTCCATGTGCATCCTTGCTTTCTCTTGATCTAGTCGCTCTTGAAGATAACATCTTTCAAGCATTTTGACCTTCTTCTCATTCATTATCTTCTTCTCTTTCTTCATATCTTCTAACAATTTCACAAAATAAGAACTTG
>comp101462_c0_seq1
GTCTTGATAGAACACATCTCTTTGACTTAAGGGAGTAACCTACCATTAGTCAAGGGAGCTCTCTTTGCATATTTTCCCCTCTCAGGGCATTATCTCCTATACCATATCTTGATAGAGTAGACTGATAGTATTCAATCCTTGATTGAACCTCAGCAGCAACTAGCAGATCTATGGTGCTCAATCCTTCAATGAATCTGGTAG
>comp101464_c0_seq1
ATCCATGCCCAAAGGAGAAGCAGCCTGCATCACCGCTTAGAAATTAGTGCAAAAATTTATTCTTGGCTTCATGCCAATGTGGCTATAAAAAGACAATTGTGTGTTCCTCATTGATGCAGTTCTCATTCACTTAGTTATGTTAACAATAGCACTAAAAAATAAAAATACGCAAATTAGCATGATGGGGGTTGTTTTTAAGAGAGCATGGGGGGTTGTTTAAGAGAG
>comp10146_c0_seq1
ATCCCATCTGCCTTGCTTCAGAGAGCTTACGATCAGGTAATTCATGATGTAGACTGCCAGAAGATTCCAGTGCGTTTTGTCATTACAAGTGCAGGATTGGTAGGGTCTGATGGTCCAGCACATTGTGGAGCATTTGATATAATGTTCATGTCATGTTTGCCAAATATGATTGTGATGGCACCATCTGATGAGGTTGAGCTTGTTCATATGGTGGCTACTGCAGCCCTTGTTAATGACAGGCCAGTTTGCTTGCGCTATCCTAGAGGTGCCATTGTTAAGATGAACAACTTGTTATGCAATGGTGTTCCCCTTGAGATTGGCAAAGGAAAAATTCTTATTGAGGGTAAGCATATTGCTTTGCTTGGTTATGGAGTTATGGTACAGAACTGTCTTAGAGCTCAGTCTCTTCTTTCAAAGCTTAGCGTTGAGGTAACCGTTGCCGATGCAAGATTCTGCAAGCCGCTTGACTTAAAGCTTGTAAGACAACTATGTGAAAACCATGCCTTTCTGATAACTGTTGAGGAAGGATCTATAGGAGGATTTAGCTCGCATGTTGCTCAATTCATTTCCCTTGATGGCCAGCTCGATGGACGAATCAAGTGGCGACCGATTGTTTTACCAGACAGCTACATTGAGCATGGATCTCCAAATGAACAACTTGCTAGTGCAGGGCTGACTGGACACCACATTGCTGCCACAGCGTTGAGTCTTCTAGGTCGCACTCGTGAAGCCCTCCTTTTGATGGGTTAAAACGTAATGTCATTTTCTTCTTCTTCTTCTTGCTGCTGTCATTCTTCTTGTTAATCAGGACGGTAGATCAAAGGCCTCTCACAAGGAAAATGAAGGCATTTTCGGATTACTGACATCTGGGTTGGAGGGGAG
>comp101473_c0_seq1
GAATGGAAGAAGATTGGGTGCAAGAGGAAAAAGTCCATTGATGTTTGAATGGTATGGTGAAAGGTACTGGGGTACTGCACATGGATTGGCAGGGATTATGCATGTTTTAATGGATTTAGAACTCAAGCCAGATGAGCGTGAGGATGTCAAGGGCACTCTCAAGTACATGATTAGGAATCGGTTTCCCAGTGGGAATTACCCTGTAAGTGAAGCAGATAAAAATAGAGATGTTCTTGTGCACTGGTGTCATGGAGCTCCTGGGATAGCCCTTACATTTATCAAAGCAG
>comp10148_c0_seq1
AAGAGAAAGAAATTAAGAATCAAGGATCAAAGTACTGCAAAAACCAAACAAGTAACTTCTAGCATGGCAACAAACCAAAAAAATGTTAACCCATACCACAATAGAGTATTTTGCCAAAACATTCTTAGCATTATGAAAATGCACCAACTGAAGGTATAAAAAACTTAAAATACAAATGCACTGCACTTAGAATATGAGTTTAACTACAAACCCACGATTTTATTTTTCAGTAGAAATTCCTACATTTCAAATTAGTTTTGGGTTTCACTACAACATGTATCATGCA
>comp10149_c0_seq1
GAACCTCAAGCTCCTTCAGAATCTTTCCGAATCTCCTTGTTTATTACAAGATTGCCCTTCTGATCTCCATGACCGTCTCTTGGCTACAGTCGATTCTACTAGCTTCTTGAATCAACTTAAATCCCTCCATGAGAAATCGGCTGATGGAACTGGCTGCGAATTTCTTTTTAAGGAGGCCTCAGGAGCTGATAAACAGTCGGCTGAAATTCTAATCAATGTTGATCTTGAAGAACCAAGTTGGTGGGTGTGGGTTACTGATGAAATGGTTCCTAGTAATGTTGAAGAATGGAGTGGAATCGATAATGAGAATTATGTACTTATTAGCGAAGAACATGTGGTGGATGGGGTGGCCAACTTTATGGCTAGATGCATGC
>comp101505_c0_seq1
AGAAATTAAAGGTATTCCCTTTGATCCCATGATTTTGATCTTCAAACTATACCCATGCAAAACTCCCTTCTCAAGCCTGTGAAGCTTCTTGTACCCTACCGTGGTCCCACTAGCCACCCGGGCCCCGTCCACGTAAATTTCATGCCGTTTGATCCTTTGACCTAGGCCGATCGCCTCTTGAATCCTTACCACATTGAATTTCAACTTTTCATTCGTTGCCCTCAATTCAATCCAATGATCTTCTTTATCTTCATCATTCGGAGCCCAATATGTCCATAAATGGTCATTATCTATCACATTTTTGGGTCCGAAACCACCATTTTTACCTCCTCTTTGGCTACTTGCT
>comp101509_c0_seq1
ACAAAAACTAGATGATTTTCAGGAATTGATTGAACAGGCTCGGAGTGCTGTGTCTATTAGTGGAGAGCCTATCCAGCGTCTTGGTGCATACATGGTAGAAGGGCTGGTAGCAAGGAAAGAGGCATCAGGCACTGCCATTTATCAGTCCCTCAGGTGTAAGGTGCCAGAAGGCAAGGACTTGCTTTCTTACATGCATATCCTGTATGAAATA
>comp10150_c0_seq1
GGCCAGTTGCTGCAATTAAAAATTGCACAAGTTGAAAGAATGCATCAGTACACAAAACTTATCAGTAGTCCATGCTGGGCTTTTGTCCTCCACAGTTAGGAATACGAAGCCAATTACCCCCCTTGGGTTGAAGCATGACTCAACTGAATCCAGCGGATTACTTCTTTGGTTTTAATTGGAGAAAATACTATTGAAGAGGAGCCTTCCCTATCTAACTATCATAAATCATGCATTAGAGGCAGCAAGTGGTAGTGATACAATGTTAGTTCTAATAAGCATCTAATAGTTTGAGAAACCCAATTAGCTTAAATATGAGCAGGCATCAAATGCTGATAAAGTTTTTAACCAGGTTTTGGG
>comp101515_c0_seq1
GCATCCCTGAGGTGTTTATCATGCATTCCTTTGACAAAATTATAGAACATGGCGTCTGGTCAACTTCTGGGTGCAGCAGCGGTGGCTGTCGTTTAACGATTGCTGTCGTTTGGCAGGGGCTTTGCTTCGTAGTAGAAGGCAGCGATAGAGCTCTGGATGTGAGAGAGAGCAGTGGGTGGCGATGGATTTGCTTCGCAGAAAAGGGCAGCTTTAGAGAGTTGGACATGAGAGATAAG
>comp101518_c0_seq1
TATGGACTCTGGAATTATACCTTCTAGAAGATTGCCATCAATTGCAAGGAAGTGGAGATGGGTACTATTTGTCAGAGATGTAATGAAATCGAGACCACTTTCGCCAGAGCTAATGATCTCATTGAATCCAATGTTGTACATTTGAAGGTCTGGAAGATTTCCCAATCCTGGTGGTACCGTCCCATGTAACAAGTTGTGTGCCATGCGAATGACTCGTATCTTTGTGAGATTGTGCAAAGACCCTGGAATAGTGCCAGTGAATTTATTGATGCAAAAATTGAAGATTAGAAGGTTTGGGAGTGTAACTCCAACATCGTTAGGAAGATCTCCCCACAAATCATTG
>comp10151_c0_seq1
CACCACCACCACCACCACCACCAGCGCCATCTATCCAACCATACTCCGCTATGCCTCCGACGGTACCGTCTTTCCGACCGGCGGCGCCACCAGTTCCGGTCCCTTCTATTCCGCAATTTTCGCCTCTTCCGAACCCTAATTTGCAGGCTCCTCATAATTATCAGAATCCCGGAGTTCCGCCACCTGGTGTTAGTACGATGCCACCAGGTATGATACCGCCGGCGGCAGTGAGCGGTGCTCCGCAGGTTGCAGTGTCGCCGGTGCTGCCATTTATGCCGCCATATGCTCAGCCAGGTCAGCCTCCAAATCCGGCAATGAGACCATACTCTCCGATGCCGAATGGATACCCAGTTCCTCAAGGCACAATTCCTCCTCCGGTTTCTTGATTGATAACGGTGAGAAAGGTTGGAAGGCTTCATATTGCTGTTCTTTAGAGACTGACTACCACTCTACAACTCCCCTTTTGGTATGCACCCGTTTGCTTTGTTTCCTTGATTATCAAGTTTAGAATTGTCTTGCTGGGAAAAAAAATTACTGTTTTATGCTCAAACTGGCCTCTGAGATTTCAAATTG
>comp10151_c0_seq2
GGGGATTCGTGTTGGTTGTATAAGGGGTATCGATGACGGGATCTTTTCTCCTACAGTTTCTTGATTGATAACGGTGAGAAAGGTTGGAAGGCTTCATATTGCTGTTCTTTAGAGACTGACTACCACTCTACAACTCCCCTTTTGGTATGCACCCGTTTGCTTTGTTTCCTTGATTATCAAGTTTAGAATTGTCTTGCTGGGAAAAAAAATTACTGTTTTATGCTCAAACTGGCCTCTGAGATTTCAAATTG
>comp10151_c0_seq3
CACCACCACCACCACCACCACCAGCGCCATCTATCCAACCATACTCCGCTATGCCTCCGACGGTACCGTCTTTCCGACCGGCGGCGCCACCAGTTCCGGTCCCTTCTATTCCGCAATTTTCGCCTCTTCCGAACCCTAATTTGCAGGCTCCTCATAATTATCAGAATCCCGGAGTTCCGCCACCTGGTGTTAGTACGATGCCACCAGGTATGATACCGCCGGCGGCAGTGAGCGGTGCTCCGCAGGTTGCAGTGTCGCCGGTGCTGCCATTTATGCCGCCATATGCTCAGCCAGGTCAGCCTCCAAATCCGGCAATGAGACCATACTCTCCGATGCCGAATGGATACCCAGTTCCTCAAGGCACAATTCCTCCTCCGGGAATCCCTCGCTATCCTTATCCATATACAGCAATGGTTCGACCAGCATTTCCTCCACGTCCTCCAGGACCAGCTGGCATCCTTCCACCACTGTCACGCCCTCCAATTCCCGGGTTTCGTGGTCCAATCCTCCCTCCTATTGTTAGACCTGTGGTCATTCCAATTGTTACGCCAACAGAGAAGCCACAAACCACTGTATATGTCGGCAAGATTGCGTCAACTGTGGAAAATGATTTCATGACGTCTCTTCTGCAACTTTGTGGTCCTGTCAAGAGTTGGAAACGTGCCCAAGACCCTTCAAATGGAACTTTAAAGGGCTTTGGGTTTTGTGAATTTGATTCTGCTGAAGGGGTTCTTCGTGCACTCAGACTACTCAGTAAATTAAACATTGATGGTCAAGAGTTGATGTTAAATGTGGATCAAGCAACAAGAGAATATCTGGAGCGTTATGTTGAGAAGAAAATAGAGAATGTGAAGAATCTTAAACTAACTGAAGCCGAAGGGGACGAAAAGGAGGAAAAAGCTGCAGCAGATGATGAGAAGAAGGAATCTCTGAAACCCCCCGCAAAGGACTCGGAGGAAAATGAGAATACCATTGAGAACAAAGAAAAGCATGACAGTGCCAACTTTGGCCTCGTTACTGCTGAAGATAGGGAAGCTGACCGGGAGGCTACGGAGAAACTTACTGGCATGATAGAAGAGAGGATAAAGACCAAACCTCTACCACCTCCTCCCCCGCAAACAGCTGCTGAAGGGTCTGGTAACTCTAACTCAGAACTTCCTGCTAGGTCAAGGGGTGGGGATTCAGATGTTGACATAACGAAAAAGGATGCAGCAGAAGATAGAAATGATGAAGAGATGACTAGTGAGAGCAAACCTCCAAGTGAACATGATAGACCCGAAACAAGTTCACCCGACAGGAGCAGAAGGAATGATAGGAGGGGCAGAGACCGCGAGCGAGATCTGAAACGGGAAAAAGAAAGGGAACTTGAAAGATTTGAGAGAGAAAGAGAGCAAGAACGAGCTAAGAGAGAGAGGGACAGAGAATATAAGATCCGGGAAGATGAGCGCAGGTATAGGACACGTGTTAAGGATTGGGAAGATAGAGAAAGAGAGAGAGAACGCAAACGGAAGATGGAAAAAGAGGAGGAGAAACAGAGGCAAGAGGAGCGGAAACGGGAAATAATGGATCAAGAGTACGAGAGTGATGATGGTTATTCCAAAAAGAGAAAATATAAGAGCAGTGTGGAGGAGAGGAAAAGGAGGTTAAGGGAGAAGGAAGATGACTTGGCTGACCGATTGAGAGAAGAGGAAGAGATTGCTGAGGCAAAGAGGAAGGCTGAAGAGGAACATCAGCTGCAAAAACAAGAGAAAGATGAATTAAAGCTTTTGTCTGGTGATGCAACTTTTGGAAATAACAAGGTTGTGTTCCCTGATGAGACCAATATTGAAGTAAAAGATAAAGCTGTTGATCACACTTCTGATGGTGACTTTGACCACGGAAACCATATGGGTGATGCAATTCTAACAAATGGAACTGGTGATGAAGCTATTGCTATGTTGGATACGCGGCAGAGTGGCAACGCTCCAGGTAGAAAGTTGGGGTTTGGTCTTGTAGGGTCAGGAAAACGAACTGCTGTCCCTTCTGTTTTCTATGAAGAGGAGGACGAGGATGCACACAAGGAGAAAAAAATGCGGCCTCTAGTTCCTATTGATTACTCAACTGAGGAACTGCAGGCTGTCCAACCTACCATTTCTGGGGCACCATCTCCAAACTTGGCTGCAGCAGCAGAATTTGCAAAGCGTATCTCAAAGGTCCCCAAGGAAGAACGGCCGGATTCAGAAAAGGAAAGAAGTAGACGTTCTCATGGTAGATCTAGCCAGAGAGATCGAGACAGGAATGATGGGGAGTCTGGTCGCACCAGAGAAGAAAGCAAAAAGGATATTGTTGACAGGGCAAGGGATAGAGATCATGGACTGGATAAAGTGAAGACACCAGATAATCAGAAGCTTTTGAATGCGAAACAGTTGATTGATATGATTCCGAAGACTAAGGATGAGTTATTCTCATATGAAATAGACTGGGCCATTTATGACAAGAATGAATTACATAAGAGAATGAGACCATGGATATCTAAGAAGATTACAGAGTTTTTGGGTGAGGAAGAGGCCACATTGGTCGACTACATTGTGTCCAGCACTCAGGAGCATGTTAAGGCATCCGAGATGCTGGAGAGACTCCAGGCCATTCTGGATGATGAAGCCGAAATGTTTGTGCTCAAGATGTGGAGGATGCTCATCTTTGAGATTAAGAAAGAAGAGACTGGTCTTGCTTCGAAGTCCAAGACCTGATGGAATTCAGCTTGAAATGTTGCTTATCTGCACAATTTATTGCTTATAGGAAATACTTTTGCGATAATATTTGCTTCGTCAATCTCTTGTTATTCTAGGAGGAAGCAAAAGTGCCATCAAGGGCTAATTTTCGTCATTTTGTGATGCTTAGATCTACTCTGTTGTCAACTAGAGTTAAAAAAGCCATTTTTCTGCCAATCCTCTTAGAT
>comp101521_c0_seq1
TCCCCATAGTGTTGTAGGAAGAACCAATATTGGTGCATCAGTATCTAACAATTCTTCCAAGGAGTAATACTAGCTCTCTGTCTCGGTCAACGTGAACGAGCAGTGGAAACCTCTGAAATCCTTTTAAGATGCTGCAACCTTGCTGCCATTGTGAGACGGTGAGATCTATCGTTATGAGTGTGAGACGATGAGAGATATTTATTGTTATGAGTGTGAGAGGATGAG
>comp101526_c0_seq1
CTGTGAGCTTCAGAGAGGATAAAAAATTGTTTAAGTTCAGTTCGTTTTCTAAACGAACTCGATCTTGAATGAACCTATCCGAACCCAAGTCGAGCTCTAGTAGCTCGGTTTAATTATCAACCTTAATTGTATGTTACTTCCAAGAAATCCTAAAACTTGGTAAAAACGTCAGACATGACACTCAGAAATTTACATAATAAGGATATATGGGGATTATGTGTAAATTATGGGATGTGATGACCACGTTGCAG
>comp10152_c0_seq1
GTGGGAATGACAGTATAGGTTTTCGTGTTCATAACATTAGTTGTCCATGGACATTTACTATACACATAAATGTTCTACAGCGTGGTGTTGTGCACTCTAGCTTTCACAATACCACATTTGCATACCTTCGATCAACGTTTCAATGGTCCCGTGCTGGATGTGGACATATTTTTTGTATGCCTGGTAGTATATTCTAAAGATCTTCTGGGACAACTTGTATTCGTATTGTGATCTTAGATATCCTGCGGCTTTTTTTTCCTCAAATTTCAGTTACAAACCCTTTTGACCCCTTAAAGTTGCTTTTGAGGTTTTAGATTTTATTCCACATGACCTTAACTTGGTATACTGACACTGATATGATGATATGATTCTGATGGCCTTCTGCTTTGATGGCTGTCGTGATATCTTTCTTCCTTTCGAAGAGAAAATTTCTTGCTTTTGG
>comp101530_c0_seq1
GAAAGGTGCAAGCTTCCAGAAATATCATCAGTGATCGGAGAGTTAAAGGACCTAGAAATTCTCAGCTTTAGTGGATCTGAAGTTGTGGAATTACCGCGAGAAATCGGACAACTCATTCGTTTAAGGCTCTTAGATTTGACCTATTGTTCAGGTTTGAAATTAATTCCAGCTGGTGTCATAGCAAGCTTGACCCGATTGTAATGCTTGTACCTGAGAAATA
>comp10153_c0_seq1
GGCCTCAACCGAGACTTAGACGATGTGCGGGGACGAATAATTGGAAGAAAACCCCTGCCTTCCATTTTCGAAGTTTTTGCTGCTGTTCGCCAGGAAGAAAGTCGCAGGTTTGTGATGATGGGAGGAAATCAACCCACTCTATCTATCGATAAATCTGCATTGGCTACCAACTCTACTCTAACAACTCAGCAGCGTTACAATCGAAGGAGTGACAACAGACGCCCTTGGTGTGACCATTGTCACAAAATAGGTCATACCAAAGAAACCTGTT
>comp10154_c0_seq1
CAATGAACATAATCATCTGGGAAAGTACAAAGCTGAAATTACATTACATTACATCACATTATTTTAATGAAAATTCTCTTCACTGGGGAACCTAAAGAAACTCAATCTCATCAAGCTGAAACTCATTGTCAAAATCAACAGTGTTGATCAAAGTATCAATCTCCAAACCATGAGAACTAGCCGATGCTGCATTCGAATAAACACTAGAACCCATATCTTCATAATCGGATCCCATTTTCGGACCCAACATCATCCCAAGTCTGGATGATTCCAAGGCCATTAGATCTGGCCACCAAATTGAATCCATCGATGATACGTTGTCGGAGAGCTCACTATGTGTATCTTCCTTAGATTCTTCTTTCAAGGAGGGATGATTCTGTTTGTTGCTTGGAATATTATTTGATTCAAAATTAAGCAAATACGATTCTGCAGGAGGATCCGGATCCGAAAAGATTAGTTGTGGACCCTTCAATCTTGCTTTACAGGTATGATGACCAAAGTATGTGGTTTGATACTTCATAGGGTCCTCTTCTGTCCTTTGAACTTGTTTAGTGGCTCGACAGCCTTGATCATGCTTGTGTGTGCACCTAAAGTAACACCTTGGATATTTGGCATTGAGGATCTCCTTTTGTCCATATTTCCTCCATGCATTGCTGTCTTCCATTGTGTGGGAGACGATTATCCATGAGTCTGAAGTCTTTCTTCTCTTGTAAGAACCTCTTCGATCCTTTGCGGCGGGGTTGGTCCGACTATCGCCGCAATCTTGAGAAGCTCCATCACTGTAACAAGTAGAACCCACATGGGCAGTTGGGTGAATCTGAACTAGATCACCGTCACAAGAATTCAACACAGATAGGGTCTCTGTAAAAGATGTCAAGATTTTCTCGGCAAGTTCTTCAGCTGATGAAACATACCCATGATCTCCATGGGGTTTTTCAAGTAAAACTTGAAGTTGAGTTGCAAATTTACGGCCATTAACTAGCTCTTTGATAGCCCTTTTCCTCTTGGTGCTACTGAACTTTTCAGGCAATGGTGTGCCCATTATCCTTATCCAAAATTAAAGTGGGTATCAGAGAGTGAGAGAGATGAAGAGAGG
>comp10155_c0_seq1
GAAGATTTTGTGCTTGAATGTTCTATTAGAGTTTCCATGAATGTTTAGGACCGAGTTTCCTGTAAATGAATGTTGCAAGAATCAGATCTGATTCTGATTACGCTCGAATTTGACTTTGGTGTCCTCCTTGCATCTTGAATTGGCCTTCTGTACTTAACTAATGCTGAACTATAGATCATTGAGCATCATTCTTTTTTATTGCTACTATGTGTTTAGACTATGTTACTGTTGGTAAAATACAGGTGACATAAATAAAGTCTTGGATGTATGTCTAGATTGACAAAGAGAATGCCGGTGTTCCTAGCAAATTGCTTTATGAACAATTACATGAGAAGGAAAATTTAAAAAACCTCCAGGGTATTCAGTGCATTATTTGTTTGATTGTTGTTCGTTGAAGGACCTTGTATGGTGGCTGTTTTGGTTTCAGAGCAAATGGAAAAAGTTATACTTGCTTTGATGTTTTTTGGGACAAATTTTGACCTTGTGTTTTGTTGTTGGAACTGATGATGGAATTGTAGATGGATCTGTGC
>comp10155_c1_seq1
GCTTCTTTAGCACAATAAAAACCAGGAGGACGAATGCATGGACATCTGAACTCCAGATGACACCAAAGTACGCATTAATGGTCAATTCAAAGACATAAATTAGAATGTCACAGGTCCAAGCATCAATTACGATTAAGGTTTTCCATATACCCCACAAATGAAATAAACACAGAGACCAAGGCAGTTTAACTCAGAATTCATTTAGTTCAATGAAGATTCTG
>comp10156_c0_seq1
GATCAGGAGGGGGAGAACAAGGTGATGGCGGGGGAGGTTGTCGACGACGACGACGACCAAATAGTGGCCTTCTTGCAAGCACTCCTTCAGACAGAGTTTCCACCTTCTGATCTTCTTCATACAAGACTTCATCGTTCTCTACAACCAGAGATCGTGCCATGACGGAAATATGACTAGGATCGTCGTCTGGCGGAGTCGAGTTCGAGGGTGGATTTGGTGGTGGTGGTGGTGACTTTTTGGTAGGACCTTTTGGTGGTTTTGCCTTAACTTTTGGTAGCGGTTGTGGTGGTGACCCTCTGGGAGGACTCTTCGGTGGTTTTGACTTCACCTTTGGTGCTGGTGGTGCTGGTGGTGACCCTCCGGGAGGACTCTTTGGTGGTTTTCTCTTCAACTTTGGTACTGGTGGTGGTGGTGGTGCAGGTAGTGGTGGAGGTGGTGGTGGTGCTATGGGAGGACTCTCTGGTGGTTTCCTCTTCCTTCTCCATTTGGGTATAGATTTTTCTCCATCACTGAGCTCTTCTTCTTGATGGGCTAGGAGTGAGTTGGGGTTGAAATCAGCGAAGCTGGGGGTGGTGAGGAGAAC
>comp10156_c0_seq2
GATCAGGAGGGGGAGAACAAGGTGATGGCGGGGGAGGTTGTCGACGACGACGACGACCAAATAGTGGCCTTCTTGCAAGCACTCCTTCAGACAGAGTTTCCACCTTCTGATCTTCTTCATACAAGACTTCATCGTTCTCTACAACCAGAGATCGTGCCATGACGGAAATATGACTAGGATCGTCGTCTGGCGGAGTCGAGTTCGAGGGTGGATTTGGTGGTGGTGGTGGTGACTTTTTGGTAGGACCTTTTGGTGGTTTTGCCTTAACTTTTGGTAGCGGTTGTGGTGGTGACCCTCTGGGAGGACTCTTCGGTGGTTTTGACTTCACCTTTGGTTTTGGTGGTGGAGGTGTTGGTGGTGGTGGTGGTGACCCTATGGGAGGACTCTTTGGTGGTTTCCTCTTCCTTCTGCATATGGGTGGTGGTGAGTCTGGTGACCCTCGGGGAGGACTCTTT
>comp10157_c0_seq1
CACGGCTTATGGCAAATCAGAAACAACTCTAATGTATGCCATCCAAAGATCTTAAGTTATCAACCCAAAAAGTTCACAACTTTGTCACCCTGTTTCTTCTTTAATTTCAGAGAACTGCCTTTCAAATCAGACACAGCGCCACCTTTAGACTCGTCGGACTTAGCTTTTTTATCACTGTTTGTGTCCTCTGTCGTAAAGTCATCCTCAAGATCGTCACCGCTGAAGAACTTGGTGACTTTTCCTCTTGGCCTTTCTTCGAATTCAGTTGATGTTTTACCAACGTCACTAAATGCGTTAGGTCCTTTGCTGTTTTTATTAGGACAATCTTTGGCCAAATGTGTCACACCACCACAAATTTTGCAACAACCACCCTTCGGATAGATCCCACGAGTATTCTGGGGGCAATTCTTACTCAAGTGGCCACGCTCATTACAAATAAAGCAATTTGCAAATTTTGTTCCCCCATCTTCAAGAGGTTGCGGACATATAGCCAGAGAATGCCCAGTTGCCCCACAATTATAACAGAATTTCGTATCCATAATCTCTTCACTCTTTTTTGGGCAATTTTTGAGACTATGGCCACGATGCCGGCAAAACAAACATATCTTGTTCTTTTCCCATTGAGCTTTTTCAGGGCAATGTTTGGCAATATGGTCTTGAGCTTTACATATAAAACAGCTCTCACCAGGCTTCATACCAGGGACTCTAAGTGGATGTTTTCTAAAAGTTGATTTTTTGTGGTTGTTTCGATCATGGGGCTCCTTGGAATCAGCTCTTTTCCGCTTGAATTTGGTTTTCTTTTTCTTCTTATTTGGATCTTTGGGTGGTGTTGGCTCTGGCTTTGGGAACAGTTCTGGGTGTGCTTCTTTATATCGCTTCCTAGCTTGTTTCTGTCTTTTGTTCGCCATTGGGTAGTGAGAAAAGCGAATGGAGGTGAGATTTACAGGGAAGAAGCTAATACCAGG
>comp101584_c0_seq1
TTGATGAGAGAACTGGAGCTTCAAGAGAAAGCTGTAGAGGAAGCAGCTGAGGCAGGCTTGGACATACTCGTCGGGGTGGAAGACCTTAAACAGAAGCTGCAACATGAAAAGGAAGCAAATGACATGCGTGCTGGTGAAGTATATGGAGAGAGGGCCATCCTAGCTACCGAAGTGAGGGAGCTTCAATCTCGCGTGCTTAGCTTGTCAGATGAAAGGGACAAATCTCTTGCAATTCTTGCTGAGATGAGTCAAACAGTTGAG
>comp10158_c0_seq1
ATGCAAAATAGTCCCCCACCAGAGGTTCGTTATAAATAGAATTCCTCTATTTGAGTCTATAGCTACTGGTTTTGTCTCTCAACCTAGTGATCAAAACCACCCTGCTGTTTCTGAGGACTCTGGGAGTGTGGTGTCTCACACGTCACCATCTTCGGTTTTTGACTTGGAGTCTTTGGCCTTGGCCTCTGCATCAACTGAAGAA
>comp10158_c0_seq2
TTTTCTTCCAAACACAGTTTTTCTGGTATTTTCTGAGTATAGATTAATAGAAAATGCCAGAGCCTCGTAAACAGCCACCATTGAATCAAAATAACCTCTGCAAAAAATCAAAGAGCAGAGCAAACTCTGTTCAAGCCACCAAAACCATGAGAAAAATTCGGATAATTAATTATGATCCATACGCTACTGATGCATCAGACGATGAACGAATCTATGAGGGACCATCCCTTAAACGTATTATTCGAGAGATTAAGATTCCAATTGATACTTCTCATGGACCAACCAAATCATCCAAACCTTCTAAGAGTCCAGAAATGGAGAGTTCATGTCAAGATAGCAACAATGGCGAAAAACCCTTGAACGAGACGAAGGTTTTGAGGAAAAATCCAAACCCAAGTTCAAAACGACGACGACCGTCTTCATCGATGTACAGGGGAGTTAGGCAGCGGAAATGGGGCAAATGGGCGGCAGAGATTCGAGACCCATTTCAAAGGAGGAGGATTTGGTTGGGGACTTATGATACTCGTGAGGACGCAGCTAAGGCAGTTGATATGAAGAGGCTTGAATTTGAGTCTATGGCCTCCTCAGAATTTGTCTCTCAGCCTTGTGATCAAAACCACCCTGCTGTTTCTGAGGACTCTGGGAGTGTGGTGTCTCACACATCCCCTTCTTTGGTTCTTGATTTGGAGTCTTTGACCTCTGCCTCAACTTCACAAATCAATGGAAAATCTGATAATATGTTTGAAGATGTTTGCATGGAAAAAATTCTTGATAATGTTGGTGTGGAGGCCAATGGAGTTGAGGGGCAGGTTGCTGATGCGGTTTTGTTGGATGATTCTTCACTGCTGGCTGAGGTTGGGCAAGGATTGAATTTGGGGATGGAGCTTGATTCGCTGTTTATCGATGATTTTGGGCAGGCTCTTGACGATTTTTGTGGACTTGATGACCTCCAAATTGTTGGGTTTGAGGATGATGGCCCGTGTGATCTGCCTGATTTTGATTTTGATTTCAATTTGGAGGTTGGGAATGAAGTGTTGGCTTGGATGGATGAACCAGCTCCCATTGTGAAAGAGCCA
>comp101599_c0_seq1
AAGTTCCTTTATCTTGCATCGGTTGAGAAGGGTCATGATCTTGTCTCATGTCTGAAATGGCAGATTGCACCAGAGCTGGTGATGGGTTAATGTCACCGGTTCCGATAATTGTAGTGAGGCCTGAAACCATGGTGGAACTATCCTCTTCTGCCCTAGCTGATGAGTAAGCAGCGGGTTCAAAGAAATGCTGTTCCTTTTTCTCCTCCGATGCTTCCAAAGGAAGTGGCCGCTTGCCATGCCTTCGATCCACTTTCTAAAGCTTTTGAGTTCGTTCGTGACAATCGGTATCACTTCAGCTCATGAACTAGTCCAAAATGGAAGTTATCGTTCAGATCGAAAA
>comp10159_c0_seq1
ATTTTCCCTTGACCGTTCACCAACAATTCCACCACGTCTACTTCACTCTTCCAGATTGGACTTTCTTTCACACACCAACCAGAAGAATCAATCCCCTAAAGTTACTTTCATCTCAAACTCAGAGTGAGAGAGAAATTTGAGGAAAGAAAAGATTTTCAGAGAGAGATGTTGGAGTGGTGTTACAAGCCATTTGAGACGTGTTTTGGCGGTGGAAATGGTGGGGATGGACTTTTGTGGCACATGGACTTGAAGCCACATGCCTCCGGTGAATATTCGATTGCAGTGGTTCAGGCCAATTCTTTACTTGAAGACCAGGGTCAAGTGTTTACCTCTCCCTCCGCCACCTACTTTGGTG
>comp10159_c0_seq2
ACGAAGACATTCCATTTCATACAGAGAGAAAACTAGAACAAAGTCAAGATTCTTGAGAGAGGTAGAGAGATGTTGGAGTCGTGTTACAGGCCGTTGGAGAGATGTTTCGGAGGTGGTGGAAATGATAGGGATGAGCTTTTGTGGCACATGGACTTGAAGCCACATGCCTCTGGTGACTATTCGATTGCTGTTGTTCAGGCCAATTCTTCACTCGAAGATCAGGG
>comp10160_c0_seq1
TGTTAATCCTTTATTCTGCTCACTGTAGCTTAATTCCGCTTCAAATCTTGGATCAGAACGACAAAAACTTACTGTAATTTTCGCCGTTAAAGCCTCTAATTACACACCTACTACAAAATCCACTGTATTATCTGATCCACAACCCCACAAACATAGCTAGAAAACGCCATTAATTCATGCCCAGAAGTTTCACTGTTTTGTTCGTCTTCCAAGCTTCTCACTGTAGCTTGAACTTAAATCTTGAAACTTGAAATGTCGTTCGTTTTGGGTCTGGTTATCGGAATCACTGTGGGCTTGGCACTCATAGTGGGATTTGTTAAGTCCGAAAATGCACGATCCAAACGGCGTTCTGACCTAGCGACTGCGATCGCGGCGTTTGCGAGGATGACAGTGGAGGATTCGAGGAAGATTCTTGCGCCTGAGTACTATCCGTCTTGGGTGGTTTTCTCACAGCGACAGAAGTTGACATGGCTTAATCTTCAGCTTGAAAAGATCTGGCCCTATGTTAATGAGGCAGCATCTGAGCTTATAAAGACCAATATGGAGCCAATTCTTGAGCAATATAAACCGGTAATATTGGCTTCTATGAAGTTTTCCAAGTTAACTCTTGGTACCGTTGCTCCACAATTTACAGGAGTTTCCATCATTGAAGATGGAAGTGATGGTATTACTATGGAGTTAGAGATGCAGTGGGATGGGAATCCAAGTATAATACTTGATATCAAGACTTACCTTGGCGTGGCATTACCTGTGCAGGTGAAGAATATTGGGTTTACGGGGGTTTTCCGGTTAATCTTTAAGCCGCTAGTGGAAGAGTTTCCTTGCTTTGGAGCTGTCTGTTTTTCATTGAGACAGAAGAAAAAGCTGGATTTTACGCTTAAGGTAGTTGGTGGCGACATATCAGCAATACCTGGCATTTCTGATGCTATCGAGGGGACTATACGGGATGCTGTTGAAGATTCTATTACATGGCCAGTTCGAAAGGTTATACCCATTTTGCCAGGGGATTACAGCGACCTTGAGCTTAAACCTGTTGGAATGTTGGAGGTGAAACTTGTGCAAGCGAAAGAGTTGACAAACAAAGACATTATCGGGAAATCTGATCCTTTTGCTGTTTTATACATTCGCCCCTTACGCGATAGAATGAAAAAGAGCAAAACGATTGACAACCAGTTGAGTCCAGTCTGGAATGAACATTTTGAGTTTGTAGTTGAAGATCAATCCACACAAAATTTGGTGGTAAAAGTTTATGACGAGGAAGGGCTTCAGGCAGCTGAACTTATTGGATGTGCTCAAATACGGCTGAGCGAACTCGAGCCCTGTAAAGTGAAGGATGTGTGGTTGAAGTTGGTGAAAGATCTGGAGGTTCAGAGAGATAACAAAAACAGGGGGCAAGTTCATCTGGAGCTTCTATATTGTCCTTTAGGCATGAACAATGGGTTTACTAACCCTTTTACTCAAAACTTTTCAATGACCTCCTTAGAAAAGGTTCTTAAAAGTGGTGGGGAAGCTGCTGAAAATGGAAGTGACGTGAAACCGAAAAGAAGGGAAGTGATTATAAGAGGGGTACTTTCTGTTACTGTGATTTCTGGGGAAGACTTGCCACCGGCAGATCTGATGGGGAAGGCTGACCCGTTTGTTGTGCTTATTATGAAGAAAACTGGGACCAAAAACAAGACCAGGGTTGTGAATGAAAGTCTGGATCCAGTTTGGAATCAGACTTTTGACTTTGTTGTTGAGGATGGATTACATGATATGCTAATTGTGGAACTCTGGGACCATGACACATTTGGGAAGGACTATATGGGAAGGTGTATCATGACGCTGACAAGGGTTATATTGGAAGGGGAATACAAAGACAGCTTCCAGCTAGATGGGGCTAAATCCGGAAAACTGAACTTACATCTCAAGTGGATGCCACAACCAATATACCGCGATTCCTAAAGGTCGTTGTTGTGTATCATATGTTGAATTTTTAGCTTGTGAAAGAATATGTCCATGTTCCATAGAAGCTATTGGTCTGACAGCCACCTGCAGCAAAGTTGATTAATAAGCCTCCAGGGATCAAATTTTAGAGGTTAGATTGTGTACATAGGCTGTTTCAATATTGCAGAGAAGACTGTAAAGGTGCGGGAACTTCTGGTGAAGCTTTGGGGAAATAAACGCAAACAGCTATAGGG
>comp101617_c0_seq1
GTAGGGGTTGTCTCCTTGAGGTAAGAAACCATAGAAGTTAACTAAATGAGAACTAGAGAAGTTCCCATAGCTCAGAAAGCATTGTTCACCCGCATTGCATGGTCTTGACAAAGGGAAATTCAGGGAATTTGTAGTAGAATCTACTTTGCCATAGTGCATTATGTGTGGGCATATCGAATGATTGAGAAAGCCTGCCACAGGAATCAAGCATGTCCTTAGCTTTCCATCAG
>comp10161_c0_seq1
GCTTCTCTCTCATCCTTCCCCAGAACTTCCACCTCAATGAAGAGGTTTGATAAGACTAGCTATGACGAAGAAGACATCGGTGATACCTATACGTCACGTGTTCTGGTTTGGTTGGAAGCTTGTGGTTATACTCTCAGTCACGCTCTTCTCCTTGACTCTTCTGAGACTTCACCGCAACTCTCGATCACAACTCTCTTCACCACCTCGCAGATCTCGAATTTCGAACGAAATCTTCGAAGGACCTCCAAAAGTCGCGTTCTTATTTCTCGCTCGTCGAAATTTGCCTCTCGATTTCCTATGGGGAAGCTTCTTCGAGAATGGAGACGTGGCAAATTTTTCGATTTATGTTCACTCGGAGCCTGGTTTTGTGTTCGATGAATCGACTACGAGGTCGGCCTTCTTCTATGATCGGCAATTGGAAAATAGCATTGAGGTAGCCTGGGGAGAGTCAAGTATGATTGAAGCTGAGAGGCTGTTACTTGAAGCGGCTCTCCAGGATCCCGCAAATCGGAGATTTGTTCTATTATCAGACAGCTGTGTTCCTTTGTACAACTTTAGCTATATATACAACTATTTGATGGCTTCTCCAAAGAGTTTTGTGGACAGTTTTCTTGACAAAAAGGAAGCTCGCTATAACCCAAAGATGTCACCTGTCATACCAAAAAACAAATGGCGAAAGGGATCACAGGTTATGCACCTAACCATTTTCTTTAAATTCATCATGAA
>comp10161_c0_seq2
GCTTCTCTCTCATCCTTCCCCAGAACTTCCACCTCAATGAAGAGGTTTGATAAGACTAGCTATGACGAAGAAGACATCGGTGATACCTATACGTCACGTGTTCTGGTTTGGTTGGAAGCTTGTGGTTATACTCTCAGTCACGCTCTTCTCCTTGACTCTTCTGAGACTTCACCGCAACTCTCGATCACAACTCTCTTCACCACCTCGCAGATCTCGAATTTCGAACGAAATCTTCGAAGGACCTCCAAAAGTCGCGTTCTTATTTCTCGCTCGTCGAAATTTGCCTCTCGATTTCCTATGGGGAAGCTTCTTCGAGAATGGAGACGTGGCAAATTTTTCGATTTATGTTCACTCGGAGCCTGGTTTTGTGTTCGATGAATCGACTACGAGGTCGGCCTTCTTCTATGATCGGCAATTGGAAAATAGCATTGAGGTGATTTGTGTTTGAAATTTTAGTTCGGTTGTAGATTGATTGGTTGCTGAGG
>comp10161_c0_seq3
GCTTCTCTCTCATCCTTCCCCAGAACTTCCACCTCAATGAAGAGGTTTGATAAGACTAGCTATGACGAAGAAGACATCGGTGATACCTATACGTCACGTGTTCTGGTTTGGTTGGAAGCTTGTGGTTATACTCTCAGTCACGCTCTTCTCCTTGACTCTTCTGAGACTTCACCGCAACTCTCGATCACAACTCTCTTCACCACCTCGCAGATCTCGAATTTCGAACGAAATCTTCGAAGGACCTCCAAAAGTCGCGTTCTTATTTCTCGCTCGTCGAAATTTGCCTCTCGATTTCCTATGGGGAAGCTTCTTCGAGAATGGAGACGTGGCAAATTTTTCGATTTATGTTCACTCGGAGCCTGGTTTTGTGTTCGATGAATCGACTACGAGGTCGGCCTTCTTCTATGATCGGCAATTGGAAAATAGCATTGAGGTAGCCTGGGGAGAGTCAAGTATGATTGAAGCTGAGAGGCTGTTACTTGAAGCGGCTCTCCAGGATCCCGCAAATCGGAGATTTGTTCTATTATCAGACAGCTGTGTTCCTTTGTACAACTTTAGCTATATATACAACTATTTGATGGCTTCTCCAAAGAGTTTTGTGGACAGTTTTCTTGACAAAAAGGAAGCTCGCTATAACCCAAAGATGTCACCTGTCATACCAAAAAACAAATGGCGAAAGGGATCACAGTGGATCACTTTGATTCGAAGGCACGCAGAAGAAGTTGTAGATGACGAGGTCATTTTTCCAGTCTTTAAGAAGTTTTGTAAGAGACGCCCACTTGTGGATGACAGTAAGGGAAAGCAAAATCTTAAACTTCAGAAGCAGCACAACTGTATCCCAGATGAACATTATGTGCAAACATTACTTGCAATGAGTGATCTTGAAGGTGAACTTGAACGAAGAACAGTGACCTACAGTTTATGGAATCTGTCTGTGACAAATATGGAAAGAAAAGGGTGGCATCCTGCTACGTTTAGCTATGCAGATGCAGGGCCTCAACAAATTAAAAAAATAAAGGACATCAACCATGTATACTATGAGACTGAGTATCGGACAGAATGGTGCAGGAATAATTCTACATTAATTCCCTGCTTCTTATTCACGAGGAAATTCTCTCAAGGAGCTGCCATGCGTCTTCTAAGCGAAGGAGTGGTCGGTTCCTTTGATGCCTCTGCACTACTAAGTACATTGCCCTGATTTCTCACCACACTTTAGCTACTACTTTTCCATGTTTTAACAGCATCTTTAACCGGAAACATACCCACAGAATATAACTCGGGCAGCAAGTGGAGCGCCCATTAGAATTTTACTGATTGTATTTCACAACGATACCCGTGAAAGTTTTTGATAGCACACAACCTTAAAATGTGACGACGACACAGGAGAAATAGTGTGTGATAGAGATTTGCAGGGGTTTAAGCTATAAGTGCACCCGGGACGAGTTGTAAATTGTTGATATGGTCG
>comp10162_c0_seq1
AGATGTCCATATTGATTGTTGTTTTGACCAAAAGTTACCAGATCATTTTTCTTGCAGATTGCTGCATTGTCTGTGGCACTATTGAGAGCTCTGAATCTTACAACCCGGTTTGTGTGTATTTTGGATGTGGCCTCCTTGAAACCTGACGCTGACAATTCTGAATCCATTGGCCAAGGTGCAAGCAGAGTGGGTAAGGGGTGTAGGGGCATATTTAACTCGTCGACTTTGATGGTGGCTAGACCAGAGCAGGTTACTGTGTCTCCTACTAAACAATCAGCATCAGATGGCAAGGACAATGTCTGTGAGAATTCTCCAAGGCATGCATGCAGAGCCATGGTTAGCAAATCAACAAGAAACAACTCTCGTTTTGAAGACTCTTCAATCATCAATCCGTTGAGTGATAGAACGTTGGATTCATTAGCATGTGAGGTTCAAAATGGTATACCTGATGTGTGCTATACTGAAAAATCAGAGGGATCAAAGAGGAAAGGGGATCTTGAGTTTGAGATGCAATTGGAAATGGCTCTTTCTACCACAAGAATTGGATGTTCTACGAGCAGTATGGGTTCAGATAAGGACCGACCTAGTAATTTTTCAAATCTCTCTCCTCCTCTCAAGAGAGTGAAAAAGATTGCAAGCGTAGAATCTTTAACTTCCTCCTCCGGAATTTCTACTGCTCTTGGATCGAAAAAAGTAGGGGCTCCTCTCCATTGGGCTGAAGTATACTGCAGTGGAGAGAATCTGACAGGCAAATGGGTCCATATTGATGCTGTTAATGCAATGATTGATGGAGAGCTGAAAGTGGAAGCTTCAGCTGCTGCATGCAAAAGATCTTTGAGATATGTACTTGCTTTTGCTGGGCATGGGGCTAAAGACGTGACCCGCAGGTATTGCATGAGGTGGTACAAGATTGCATCACAACGCATTAATTCAATTTGGTGGGATGCAGTCTTGGCACCACTGAAGGAGTTGGAGTCAAAAGCAACTGGAGGTCTGATTCATTTGAAACAAGAGGCTTCAAGTAACTATGATAAGGTAGAAGCAGCAAAATTATCTGATCATCCAACTTGGGAGTGTCTGCTGGACTCTGTGAGCGTGGCTGGGAAGTCAACTGTGTGCGTCTCAAAAGAGTCTGTTGAGAAAAGAGATGCAGAGTCTTCTGAGCGGTTTTCTTTTGTTGCTACCAGGGCCTCTCTTGAAGATATGGAGTTGGAAACTAGGGCATTAACTGAACCTCTACCAACAAATCAACAGGCCTATAGAAACCATCAACTATATGTTATCGAGAGATGGCTCACCAAGTACGAGATACTTTACCCAAAGGGGCCTGTATTGGGATTTTGTTCTGGTAATCCAGTTTACCCACGAACTTGTGTCCAAACACTCCACACAAAAGAAAGATGGCTGCGTGAGGGACTCCAAGTCAAAGCAACTGAACTTCCAGCAAAGGCGTTGAAGCATTCTTCAAAGCCTATCAGTGCACAAGTTTGTGAAGCTGATGATTGTGGAGAAGGGGCTTGTGAACGAACTGTTGTACTTTATGGGAAGTGGCAAACAGAACCTTTGTGCCTGCCTCCTGCTATAGATGGGATTGTTCCAAAGAATGAGCGTGGCCAAGTGGATGTCTGGTCTGAGAAGTGCCTTCCACCAGGAACTGTCCACTTGAGGTTGCCAAGGGTGGCTCCTGTTGCAAAGAGGCTCGAAATTGATTTTGCACCTGCTATGGTTGGATTTGAATTTCGAAATGGTCGGTCTATTCCTGTATTTGATGGTATTGTGGTGTGTGCCGAGTTTGAAGATGCAATTTTAGAGGCATATGCAGAAGAAGAAGAAAGAAGGGAGGCTGTGGAGAAAAAAAGGAAAGAGGTGCAAGCACTTTCTAGGTGGTATCAGCTTTTTTTGTCCCTGGTTACACGGCAAAGGTTGAATAAATACTATGGGAATGGTGCATCATCACAGGCCTCCATTGACATGCAAAACGCAGATGATAAATGTTTTGCACCAGTTGGTGGCAGTGAGGATGACAAGCAATCCCCTGGAAGGCGGGAAAATAATATTCGGGATAATCAGCCGGATCCTCTCCCATTTCTACTCTCGGAAGACCACGAACACGTGTTTTTGACAGATGATCAGACTTTTGATGAAGAGAGCTCAACAATGACAAAACGTTGTCGCTGTGGATTTTCGATTCAGGTGGAGGAGTTGT
>comp10162_c0_seq2
ATCGTTTCAATCAGCTTTGGCATCTGCTCTTGAGACCCATGAAGGGACTGCAGAGGAGATTGCTGCATTGTCTGTGGCACTATTGAGAGCTCTGAATCTTACAACCCGGTTTGTGTGTATTTTGGATGTGGCCTCCTTGAAACCTGACGCTGACAATTCTGAATCCATTGGCCAAGGTGCAAGCAGAGTGGGTAAGGGGTGTAGGGGCATATTTAACTCGTCGACTTTGATGGTGGCTAGACCAGAGCAGGTTACTGTGTCTCCTACTAAACAATCAGCATCAGATGGCAAGGACAATGTCTGTGAGAATTCTCCAAGGCATGCATGCAGAGCCATGGTTAGCAAATCAACAAGAAACAACTCTCGTTTTGAAGACTCTTCAATCATCAATCCGTTGAGTGATAGAACGTTGGATTCATTAGCATGTGAGGTTCAAAATGGTATACCTGATGTGTGCTATACTGAAAAATCAGAGGGATCAAAGAGGAAAGGGGATCTTGAGTTTGAGATGCAATTGGAAATGGCTCTTTCTACCACAAGAATTGGATGTTCTACGAGCAGTATGGGTTCAGATAAGGACCGACCTAGTAATTTTTCAAATCTCTCTCCTCCTCTCAAGAGAGTGAAAAAGATTGCAAGCGTAGAATCTTTAACTTCCTCCTCCGGAATTTCTACTGCTCTTGGATCGAAAAAAGTAGGGGCTCCTCTCCATTGGGCTGAAGTATACTGCAGTGGAGAGAATCTGACAGGCAAATGGGTCCATATTGATGCTGTTAATGCAATGATTGATGGAGAGCTGAAAGTGGAAGCTTCAGCTGCTGCATGCAAAAGATCTTTGAGATATGTACTTGCTTTTGCTGGGCATGGGGCTAAAGACGTGACCCGCAGGTATTGCATGAGGTGGTACAAGATTGCATCACAACGCATTAATTCAATTTGGTGGGATGCAGTCTTGGCACCACTGAAGGAGTTGGAGTCAAAAGCAACTGGAGGTCTGATTCATTTGAAACAAGAGGCTTCAAGTAACTATGATAAGGTAGAAGCAGCAAAATTATCTGATCATCCAACTTGGGAGTGTCTGCTGGACTCTGTGAGCGTGGCTGGGAAGTCAACTGTGTGCGTCTCAAAAGAGTCTGTTGAGAAAAGAGATGCAGAGTCTTCTGAGCGGTTTTCTTTTGTTGCTACCAGGGCCTCTCTTGAAGATATGGAGTTGGAAACTAGGGCATTAACTGAACCTCTACCAACAAATCAACAGGCCTATAGAAACCATCAACTATATGTTATCGAGAGATGGCTCACCAAGTACGAGATACTTTACCCAAAGGGGCCTGTATTGGGATTTTGTTCTGGTAATCCAGTTTACCCACGAACTTGTGTCCAAACACTCCACACAAAAGAAAGATGGCTGCGTGAGGGACTCCAAGTCAAAGCAACTGAACTTCCAGCAAAGGCGTTGAAGCATTCTTCAAAGCCTATCAGTGCACAAGTTTGTGAAGCTGATGATTGTGGAGAAGGGGCTTGTGAACGAACTGTTGTACTTTATGGGAAGTGGCAAACAGAACCTTTGTGCCTGCCTCCTGCTATAGATGGGATTGTTCCAAAGAATGAGCGTGGCCAAGTGGATGTCTGGTCTGAGAAGTGCCTTCCACCAGGAACTGTCCACTTGAGGTTGCCAAGGGTGGCTCCTGTTGCAAAGAGGCTCGAAATTGATTTTGCACCTGCTATGGTTGGATTTGAATTTCGAAATGGTCGGTCTATTCCTGTATTTGATGGTATTGTGGTGTGTGCCGAGTTTGAAGATGCAATTTTAGAGGCATATGCAGAAGAAGAAGAAAGAAGGGAGGCTGTGGAGAAAAAAAGGAAAGAGGTGCAAGCACTTTCTAGGTGGTATCAGCTTTTTTTGTCCCTGGTTACACGGCAAAGGTTGAATAAATACTATGGGAATGGTGCATCATCACAGGCCTCCATTGACATGCAAAACGCAGATGATAAATGTTTTGCACCAGTTGGTGGCAGTGAGGATGACAAGCAATCCCCTGGAAGGCGGGAAAATAATATTCGGGATAATCAGCCGGATCCTCTCCCATTTCTACTCTCGGAAGACCACGAACACGTGTTTTTGACAGATGATCAGACTTTTGATGAAGAGAGCTCAACAATGACAAAACGTTGTCGCTGTGGATTTTCGATTCAGGTGGAGGAGTTGT
>comp101631_c0_seq1
AATCAAGTTGGCATGCCTCACCAAAGTTGCTCAACAAGACCCAAAGCCTTTGCAAACTGCCATAAGTCTGTTCGGCTGTACCTATGCTATCACACTTCTTGTCCGATACTTGAAGGTTTGTCCCATCGAGGCAAGAGGTACTCTAGTACCTCTAGTTTGTCACATCAGTTCATTTTCCCAAGGCAGACCTTATGCACATGATCTTTGGACAAGTGTCAAGCTATCACAG
>comp10163_c0_seq1
ATCACGGCCAGCTGAGGCAGAGTAATGAAGTTATGCAAAAAGAGCTCCTTGCTTCTCAGGAGAAGATTGCTAAGCTTGAAGCTGCTAGTAGGGCTTCTCAGGCTAAGCTTGTGGTAACTCGTGAGAGGGCCACGCTCAGTGAGACAGAGCTTTTAGCATCCCATGAGCTTGAGGCTGAGCTTTTAGCGACCCGTAAGAGGGACACGCTTAGAGAGGCTAAGCTTGCAGAGGCCCTTGAGAGAGCAACTAAACTTGAGACTAAGCTTTTGGCGACCCGTGAGAGGGACGCGCTCAGAGAGGCTGAGCTTGTGGAGGCCTGTGAGAGGGCCACGCTCAGGGAGGCTGAGCTTGCAGAGACCCGTAAAAAGGCCATGTTTAGAGAAGCTGCCACAGAGGTAAAGGTAAAAGAGGCTTATGAGAGAGCTTCTCAGGCTGAGGAGAAGACCACCATAGCCAAGAGTGATCTGGAG
>comp10163_c0_seq2
CCACATCTTCTACCCCCCTGTTCGTCGACTCCTCCTGTGGAAACTTCTACAGTGGCACCGATTCAGACTGGCCCCCATTTTTACAGCCAGCTGAAGCTTAGTCATAAGGCTATAAAGAAGAAGCTTCTCGCTGCTCAGGAGAGGATTGCCGAGTTTGAAGCTGCTGGTAGGGCTTCTCAGGTTGAGCTTGTGACGACCCATAAGAGGGTCGCGTTCAGGGAGGCTGCCTGCCTAAGAGCGGAGGCAGAGCTTTCGGCATCCCATGAGAGGGAAGCTAAGCTTGAGGCTGAGCTTTTGGCGACCCGTGAGAAGGACGTTCTCAGAGAGGCTGAGCTTGTGGAGACTCGCGAGAGGGCTACGCTTAGAGAGGCTAAGCTTGTGGAGACCCACAAGAGGGCCGCACTCAGAGAGGCTGCCTATTTGAGAGTGAAGGCAAAGGTGAAGGCAGCTCACGAGAGAGCTTTTTGGGCTGAGGAGAGGGCTGTCATAG
>comp10165_c0_seq1
ATTAGATATATATATAGAGAGAGAGATACGTAGAGAGAGTTAACTGTATGCCTTGTACGAATGGCGAAACCTCGGAAGGGAAAGAGCGAAGACCAGAAGGGCGAAAATTCAGAAGCAGTAGTTCGGCATCAGAAGCTATGCCTATCAATCGACATGAACAAGCGTCGAATCTACGGTTACACGGAGCTTGAAGTAGTTGTACCTGATAATGGAATTGTTGGATTGCATGCGGATAATTTGGCCATTGAGAGTGTTACAGTTGATGGAGAGCCAGCAGAGTTTGAAGTCTTCCCACATTATTTGCATTTGGATAATGGTGATAGATGGTGCTCAGTTTCATCAGCCAGTTCAGCTGCTGATGCAGCGGGTTCAGTTTATCTATCATCTCTGCAAAGAGAATTGGTTCCAAATTTGCTGATCATGTGTACCAAATCTGTCAAATCAGACAGCGAACAGCAAGGACAAGCCCTCTTGGAAAATGGAGTGCAATCATCAAGTGAACCCAAGCAGAATGTGAAATTGGTTCGTATTGACTATTGGGTAGAGAAGGCAGAAACTGGAATTCATTTTGAGGATAATGTTCTGCACACTAATAACCAGATAAGGCGGGCACGGTGTTGGTTCCCTTGTATGGATGACTGTTCGCAGTGTTGCCGTTATGATCTGGAATTTACAGTTGCCAATGATCTTGTAGCAGTTAGCACTGGTACCTTACTTTATCAGATCTTAACCAAGGATGATCCTCCATGTAAAACATATGTCTATAGATTAGATGTTCCAGTCACTGCCCAGTGGATCTCCGTGGCGGTTGCACCATTTGACATCCTTCCCGATCATCATACTGGTCTTATATCACATATGTGTCTACCAACCAACTTGTCAAAGCTTCGGAACACAGTTGGATTTTTCCACAGTGTTTTCAGCCATTATGAAGAATACCTTTCTGCATCATTTCCATTTGGGTCATACACACAAGTTTTTATTGCTCCTGAGATGGCGATATCCACATTAAGCTTGGGAGCCTCCATTAGTGTCTTTAGTTCGCAAGTCCTTTTTGATGAGAAGGTTATTGATCAGACCATAGAGACGAGGATTAAACTTGCTTATGCCCTTGCAAGGCAGTGGTTTGGAGTATATATCACTGCAGAGGCACCAACTGATGAGTGGCTTTTGGACGGTCTTGCTTGGTTTCTAACTGATTCCTTTATTAAGCGATTTTTGGGAAATAATGAAGCACGCTATAGGAGATACAAGGCAAATTGTGCAGTTTGCAAAGCAGATGACAGTGGTGCAACTGCTCTAAGCTCCTCTGCTTCTTCTAGGGATTTATATGGAACCCAGTGTATTGGTCTATATGGAAAAATACGATCATGGAAGTCTGTGGCAATACTTCAAATGCTAGAGAAGCAGATGGGGCCTGAGTCCTTCCGGAAAATTCTGCAGATGATTGTTTTTCGTGCTCAAGATATGGCTCGCCCTTTGAGAACTCTGAGTACGAAGGAGTTTCGACACTTCGCGAATAAGGTTGGGAACCTTGAACGCCCATTTCTGAAAGAATTTTTTCCCCGATGGGTGGGATCTTGTGGCTGTCCAGTTCTACAGATGGGATTTTCCTATAACAAACGAAAAAATATGGTCGAATTGGCTGTCTTGCGAGCATGTACTGCCACACCAGATGTCAGCGCGGGTGTTCCCAATGGTAATCCTGATTCCGGAAACGGTGAAGGAGATGTTGGATGGCCCGGAATGATGAGCATACGGGTGCATGAACTTGATGGCATGTATGATCATCCAATTCTACCAATGGCTGGAGAAACTTGGCAGCTGCTTGAGATACAGTGCCATTCAAAGCTAGCTGCAAAACGCTTCCCAAAGCCAAAAAAGGGTTCTAAACCTGATGGCTCTGATGATAATGGTGATGCTGTATCTACTCTAGATATGCGCTCCAATTCTGATTCGCCCCTGTTATGGCTCAGGGCAGATCCAGAAATGGAGTATCTTGCTGAAATTCATTTTAATCAACCTGTGCAGATGTGGATAAATCAATTGGAGAAGGACAGAGACGTTGTTGCTCAGTCACATGCAATACAGATATTAGAAGCGCTGCCACAGCTTTCATTCTCTGTTGTTAATGCTTTGAATAATTTCCTCAGTGACTCCAAGGCCTTCTGGAGAGTTCGAATTGAGGCGGCATTTGCATTGGCTAATACTGCATCTGAGGAAACTGATTGGGCGGGTTTATTCCATCTGGTTAAGTTTTATAAAAGTCGGAGATTTGATGCGAATATTGGACTTCCCAAGCCAAATGACTTTCATGATTTCCCAGAGTATTTTGTACTTGAGGTAATGCAATGAGG
>comp10165_c0_seq2
ATTAGATATATATATAGAGAGAGAGATACGTAGAGAGAGTTAACTGTATGCCTTGTACGAATGGCGAAACCTCGGAAGGGAAAGAGCGAAGACCAGAAGGGCGAAAATTCAGAAGCAGTAGTTCGGCATCAGAAGCTATGCCTATCAATCGACATGAACAAGCGTCGAATCTACGGTTACACGGAGCTTGAAGTAGTTGTACCTGATAATGGAATTGTTGGATTGCATGCGGATAATTTGGCCATTGAGAGTGTTACAGTTGATGGAGAGCCAGCAGAGTTTGAAGTCTTCCCACATTATTTGCATTTGGATAATGGTGATAGATGGTGCTCAGTTTCATCAGCCAGTTCAGCTGCTGATGCAGCGGGTTCAGTTTATCTATCATCTCTGCAAAGAGAATTGGTTCCAAATTTGCTGATCATGTGTACCAAATCTGTCAAATCAGACAGCGAACAGCAAGGACAAGCCCTCTTGGAAAATGGAGTGCAATCATCAAGTGAACCCAAGCAGGTTATGTTGGGTGCAGAATGTGAAATTGGTTCGTATTGACTATTGGGTAGAGAAGGCAGAAACTGGAATTCATTTTGAGGATAATGTTCTGCACACTAATAACCAGATAAGGCGGGCACGGTGTTGGTTCCCTTGTATGGATGACTGTTCGCAGTGTTGCCGTTATGATCTGGAATTTACAGTTGCCAATGATCTTGTAGCAGTTAGCACTGGTACCTTACTTTATCAGATCTTAACCAAGGATGATCCTCCATGTAAAACATATGTCTATAGATTAGATGTTCCAGTCACTGCCCAGTGGATCTCCGTGGCGGTTGCACCATTTGACATCCTTCCCGATCATCATACTGGTCTTATATCACATATGTGTCTACCAACCAACTTGTCAAAGCTTCGGAACACAGTTGGATTTTTCCACAGTGTTTTCAGCCATTATGAAGAATACCTTTCTGCATCATTTCCATTTGGGTCATACACACAAGTTTTTATTGCTCCTGAGATGGCGATATCCACATTAAGCTTGGGAGCCTCCATTAGTGTCTTTAGTTCGCAAGTCCTTTTTGATGAGAAGGTTATTGATCAGACCATAGAGACGAGGATTAAACTTGCTTATGCCCTTGCAAGGCAGTGGTTTGGAGTATATATCACTGCAGAGGCACCAACTGATGAGTGGCTTTTGGACGGTCTTGCTTGGTTTCTAACTGATTCCTTTATTAAGCGATTTTTGGGAAATAATGAAGCACGCTATAGGAGATACAAGGCAAATTGTGCAGTTTGCAAAGCAGATGACAGTGGTGCAACTGCTCTAAGCTCCTCTGCTTCTTCTAGGGATTTATATGGAACCCAGTGTATTGGTCTATATGGAAAAATACGATCATGGAAGTCTGTGGCAATACTTCAAATGCTAGAGAAGCAGATGGGGCCTGAGTCCTTCCGGAAAATTCTGCAGATGATTGTTTTTCGTGCTCAAGATATGGCTCGCCCTTTGAGAACTCTGAGTACGAAGGAGTTTCGACACTTCGCGAATAAGGTTGGGAACCTTGAACGCCCATTTCTGAAAGAATTTTTTCCCCGATGGGTGGGATCTTGTGGCTGTCCAGTTCTACAGATGGGATTTTCCTATAACAAACGAAAAAATATGGTCGAATTGGCTGTCTTGCGAGCATGTACTGCCACACCAGATGTCAGCGCGGGTGTTCCCAATGGTAATCCTGATTCCGGAAACGGTGAAGGAGATGTTGGATGGCCCGGAATGATGAGCATACGGGTGCATGAACTTGATGGCATGTATGATCATCCAATTCTACCAATGGCTGGAGAAACTTGGCAGCTGCTTGAGATACAGTGCCATTCAAAGCTAGCTGCAAAACGCTTCCCAAAGCCAAAAAAGGGTTCTAAACCTGATGGCTCTGATGATAATGGTGATGCTGTATCTACTCTAGATATGCGCTCCAATTCTGATTCGCCCCTGTTATGGCTCAGGGCAGATCCAGAAATGGAGTATCTTGCTGAAATTCATTTTAATCAACCTGTGCAGATGTGGATAAATCAATTGGAGAAGGACAGAGACGTTGTTGCTCAGTCACATGCAATACAGATATTAGAAGCGCTGCCACAGCTTTCATTCTCTGTTGTTAATGCTTTGAATAATTTCCTCAGTGACTCCAAGGCCTTCTGGAGAGTTCGAATTGAGGCGGCATTTGCATTGGCTAATACTGCATCTGAGGAAACTGATTGGGCGGGTTTATTCCATCTGGTTAAGTTTTATAAAAGTCGGAGATTTGATGCGAATATTGGACTTCCCAAGCCAAATGACTTTCATGATTTCCCAGAGTATTTTGTACTTGAGGTAATGCAATGAGG
>comp101660_c0_seq1
GCTCAAAATTTTGCTTTTCCTAGCTAGGACGTGAAGCTGCAACAAGTGCATCAAGGCATGTGAGAAGTGTGGTTTCGCAGCAAGTCAATGAGCAGAAATCAACCACTTTGAATTGTAGGGTTCCATCCTTGAATTGTCTGTCCTGATGACGGGCTCTTCATCGCCTTCTGGATGCGGCAACATTGTCTAAGACCCTTTGCTCAAGGCAACAAGAAGCCTATCGAGTGGGGATTGATCATAGGTGTCTCCATCATGTATAGCAGCTGTAAGTGAGCTATAAGAAATAGCAAGAAACCGATGCCAGAAAAATTGCAGTAACCTGCTCTTTCTGTTACACAAGTCAGAGAAAAGTGTGCTACGTGCATGGATTGCAAGGCATAAGCTGCTGTCAATTCCCCATTTTACCCACATCTCTTTTACCATTTTTATGTCTCTGTACAGCACCACGGCTGTATT
>comp10166_c0_seq1
CAGGGATTGAGATTCTTTCTGGGGGTATTATTAGGTTACAAGTTTCAGAAGCAGAGATCAACAACATATCCATACGTTTCCTCGATAAGACTGGTGAGCCAACTGTAGGGAAGACAAGGCCAGAAACTATACTTCGGCAACTTACTACTAAGAAGGGACAGGTCTACAGTATGCTTCAAGGGAAAAGAGATGTTGATACTGTGTTGACAATGGGCATCATGGAAGATGTTAGTATTGTTCCGCAGCCTGCTGGAGAGACTGGCAAGGTTGATTTGACAATGAATGTTGTTCAGCGTGAAAGCAAAGGCTTCTCTGCCGGTGGTGGGATTTCAAGTGGGATAACAGGTGGCCCTCTAGCAGGACTGATAGGAAGCTTCGCATTTTATCATAGAAATCTTTTCGGGAGAAACCAAAAACTTAATCTTTCATTAGAGAGAGGCCAAATTGACTCAATATTTAGAATAAACTACACAGACCCATGGATTGAAGGAGATGATAAGCGGACATCAAGATCAATCATGGTTCAGAATTCAAGGACCCCTGGCACGCTTGTTCATGGGAATCAACCTGACAATAGTAGCCTGACCATTGGCCGGATCACAGCTGGCATTGAATACAGTCGGCCATTCAGGCCGAAATGGAATGGAACAGCTGGAGTTATTTTTCAGCATGTTGGTGCTCGTGATGATAAAGGGAATCCTGTTATAAGGGACTTTTACAGTAGCCCACTTACTGCAAGTGGCAATACCCATGATGATATGTTACTTGCTAAACTTGAGGGTGTATATACTGGTTCTGGTGACCCCGGGTCTTCAATGTTTGTATTCAATATTGAGCAGGGACTTCCTGTATGGTCAGAGTGGCTAGTTTTTAACAGAGTCAGTGCTCGAGCGAGGAAAGGTTTTGTAATTGGTCCTGCTCGCTTTCATTTAAGTGTGTCTGGTGGTCATGTGGCTGGTAATTTCCCTCCCCATGAAGCTTTTGCCATTGGTGGAACTAATAGTGTTAGAGGATATGAAGAAGGTGCGGTTGGCTCAGGTCGGTCTTATGTGGTTGGCTGTGGAGAAATTTCTTTTCCCCTGGTGGGACCAGTAGAAGGGGCTACTTTTGTCGATTATGGAACTGATCTTGGATCAGGACCTGCTGTGCCAGGTGATCCAGCAGGGGCAAGGCTAAAACCTGGAAGCGGTTATGGGTATGGGATTGGTATTCGTGTGGACTCTCCTTTGGGGCCTCTTCGACTTGAATATGCCTTTAATGACCAACGAACAGG
>comp101677_c0_seq1
CTACAGGAAATTTCTGCCTGTTCTGTAATATGCTTTGATTGGCTCCCAGGTTCTAACTGGGTACTGCAGCAGTACATTGATTCCTCATCAGCTTCTGAAGCAGAGCAAATTTCCATGCTACTATTGTTTGTAGTCAACGGGAGAAATGCTTTCCTTCTGAATGGAGAAAGCATTCTACTAACAGCAAGATCAATATCAGCCCCAGTTTGTGG
>comp10167_c0_seq1
CTGGAATTTTTTTTTGTGTTGGAAAGTACAGAAGACCCAGCGTACCATGCTGTATCTCGTCTCTTAGCCGATTTTAAGGATGATGTTGATGCAAAGGTTGTTATAGCGGGTTTGTCAACTACTTGTAGCCAGAAAATTCACAATCAGTTGGTCGGTGTGGAGAAAATGCATAAAGACAGCAAGTATGTTTTATTTCTAGATGATGATGTTAGGCTGCACCCTGGTTCAATTGGAGCCCTCACTGTTGAGATGGAAAAGAATCCGGAGATTTTTATTCAAACTGGATACCCTCTTGATTTGCCATCTGGAAGTCTGGGAAGTTACTGCATCTATGAATATCACATGCCTTGTTCGATGGGGTTCGCTACTGGTGGAAAAACGTTCTTTCTGTGGGGAGGGTGCATGATGATGCATGCGGATGATTTTAGAAATAACCGTCATGGTGTGGTTTCAGAGCTTCGAGATGGGGGCTACTCCGATGATATGACTCTTGCAGCTATAGCTGGGGCTCATAAAAGGCTCATTACGTCACCACCGGTTGCCGTTTTTCCCCACCCTCTTGCAAGTGATCTTAGTTTTTCAAGATACTGGAATTACTTGAGAAAACAAACATTTGTTTTGGAGTCATACACCACAAAGGTTAACTGGATAATGAATCGTGCATTATTTTCTTCCCATTGCTATCTGTCATGGGGATTCGTAGCACCATACTTCATGGCTGTGATTCATGTTGTGGCAGCACTCAGATTCTATTCTTCCGAATACACACTTGAGGAAACAGGGTTTACTTTTGGTGGGTTATTATTAGCAGGTTGCCTAGCCATATGCACAGTTGTTGAACTCCTTTCTATGTGGAATTTGACAAGAATAGAGGTTCAGCTATGCAATATGTTGTCCCCTGAGGCGCCTCCACTGTCACTTCGTTCTTATAACTGGTGCCTTGTATTTATTGCAATGCTAG
>comp10168_c0_seq1
GTCAAATATAACATACAATCGGGAACGTCGATGTCTTGCCCTCATGCTGCAGCTGCTGCGGCCTATATCAAGACCTTCCGTCCCAAATGGTCACCGGCTGCAATCAAGTCTGCTCTCATGACCACTGCAACACCTATGAAGATAAAGACGGTAGACGTGGAATTGGCCTACGGCTCAGGCCAAATAAACCCCACAAGAGCACTGCACCCTGGCCTTGTATATGACATCAACATGGACTCCTACATCAGTTTCCTATGCAAGGAAGGCTACAACAGCACACTGATTGGTTTAGTAACAGGCAGCAAGAAGAAGTACAACTGCTCCACCCTCCCGCACGCTATGGGAACCGATGGCCTCAACTATCCTTCCATGCATCTCCAGCTCACAAAACCTGAGTCCACCAGCTTTTCAGCAGTTTTCTACCGAACTGTAACCAATGTTGAATCCAGGAGGTCGGTGTACAAGGCCAAAGTGAAGTCACCTGAGGGTCTCTCTGTCACCGTCATTCCAATGACAATGGCGTTTGAAAAGCCCTACCAACAAAGGTCTTTCAAAGTAGTGGTGAAGGGAAAGTTTATCAAGAATGCCAAGAGACTATCAGCATCACTGGAATGGAGTGACTCTAAGCACAGAGTCAGGAGCCCTATCCTCATCTATAGAACCCCTCATTCAAGATGATTAGTAACTTCCACATGTGGTGAATTGCTAGTATTTTCCATCTCATTTCCTTTTCTTGCAAGCACATGATCAATTATGGTCTGAAAATATTCAAGGTAA
>comp10168_c1_seq1
GCCAAGGCTGTCATATACAGATCAAAAACTGTGAAAATGGCTGCACCATTCGTAGTTTCGTTTTCGTCTAGAGGACCCCAGACAATCAGTCTCAACATCCTCAAGCCCGACATTGTTGCACCAGGACTGAGCATATTGGCTGCATTCTCGCAAATGACAACAGTGACAGGGTATGACGATGACAAACGGATAGTCAAATATAACATACAATCGGG
>comp10169_c0_seq1
CCCTTGTGCCCCTTATACTGTTGGCACAAGTTTTGTTTCAGCTACTTCAAATTGGAAGCAATTATTGGATGGCTTGGGCTACTCCAGTGTCGAAGAGTGTGGGTCCTCCTGTTGATGGATATACTCTCATAATTGTTTTCATGGCTTTGGCAATTGGTAGTTCTTTTTGCATCCTCATCAGAGCCTTGCTTCTTCTCACAGCTGGGTACAAGACAGCCACACTGCTTTTCAATAAAATGCATTCACGTATTTTTCA
>comp101708_c0_seq1
AGATACCACATGAAGATATTATGTTCCAGTTATCAGCGTTGCTATAGTATGTACTTTTAGACTATTTGGTTACTTTTTTCATGCCGTAAAGCTCCAACGCCTAACGCAGTCAAAATGCAGACATTAAACGGCCATCTTGATTTTTGGGATTGAAACACTAGGGGAGAAGCTCACTCATAAAAGTTTGTTGTGTTCTTAGTGAAATTCTACTTAAAACTGGTGTGAAGCAGGTCTCATTTTTGTCTGGCAAGAATCAAAACTAGATCAAGGAACTTGTTCTGAATGATAATGACACAAAA
>comp10170_c0_seq1
AAAAAAAAAAAAATCCACCGACTGCACCCTCATCCGTGCAAGATCAAGCTGCAAATAACTGTATACAACAACAGGTGTCCTCTCTTTTCAGTATCTTGCCCCACATGTGGTGATAGAGCTAGAAAAAAGGGCGGTCGAATGCATGAGACTTCCGTCATTGCAGCTGCTGGCTCTACTGGCAACAAGATGACAAATTCTTGATCAGAGCAACTTATCAATGACATGGTGCTAATCTTGTCATAAGTGGCCCGCTTAAATCATCTTTTTGCCCACACTTCCTCGGAAGAGGAAGCTGTTACTGATCGAAGCACCATGGGACTGAGGCTCAACCACATTAAGGTATCTGTAATCTAGGCTGCAGAAGACTTCACATCATCGGAGTCCACTTTTACCAGATTGAGATGATTTAGCAGAGCCCCATGCAACAACTTTTTCAGCTTTTCACATTGATCAATCATGTGACCTAATCTAATTGATTCCTGGAGTTGACACCACAAGCGTTCAATCGCTGTATAGGGCAACCAAATTGCAGATGGCCTTTTCCGACAAATAACGTCTGTTGGTCTCAGCATTGCAAAGGATTCGATGTACTCGAGCAGTAGATTGGTAGCTTCTGCGTATCGACCATAATCAACATAAAGTTGAAACAAGGACGCAGAGTTCAATTCATTGCCAGTCATCCCCCAAGTACTTTCACTTCGAGCACTCTTGAACATATGCACCAACCAAAGAGGCAATACAATCTGAGGGTCAGCACAAAGAAGAGTCTCCGCCACAATTATAGGCAATCTAGGATGAAATCCTACATATTTTTCAAGATAGCGTTCAAGTGTTTCCAACTGGCTATTCCACTTGGGTGGTTGTGTTGAAGGATCCACATCAAGTGAACTATGAACAGTCACTTCATCCTGTGATGATTTCAGAAGAAGACCATGCACTCTATGATCATTCCGAACTGGTAAGGGACCTACACTGCTGGGACAGCATTTCAATGCTATTGCAACAAAGATTCTTTCCAGTTCCCTATTCAATCCTGAGCCCTTCCAAAATTTTAGAAGAACTGTGAAGACCATGTCAAACAAATTTGACTGGACCAATAGGTCAACTAACTCTGGTGGAGGCATCTCATTCCCAGTAAATGTCCACTTTACATTTGCCAATGAGAGCAAATATTCTGCAGATGTCAACACAAATTCATTGTCAAGTTTCTCAATATCTACATAAGACAGCAGCCTCTGAGGCTGAGCATCATTGCCAGCAGA
>comp101712_c0_seq1
ATTGCAGCAGCTTCTTTAGGCGCTATATTAGAAGCTAGAGATCTAAAAATAACTATTATGAAGTTAGATCCGTATATTAATGTAGATCCTGGAACTATGAGTCCTACACAACACGGAGAAGTATTTGTCACTGAGGATGGAGCTGAAACTGATTTGGACTTGGGGCATTATGAACGATTTATTCGGACAAAAATGACATGTTTAAACAATTTTACAACAGGTAGTATTTACTCTGAAGTATTAAAAAAAGAAAGAAG
>comp10171_c0_seq1
AAAAAAATGACTCCTACCCTTTTCCTCTTCCTCCTCAACACAGCCATGGTTGTCGCGGCGGCAACTCTCCGGACTGGATTCTACTTGGAAACTTGCCCGAAAGCCGAATTTATAGTCAGAGATGTTATCAAGAAGGCCATGATTAGAGAACCCAGAAACGCTGCCTCAGTTATGCGCTTGCAATTCCATGATTGCTTTGTAAATGGGTGTGATGCTTCTTTGTTGCTGGATGATACCCCAAACATGCTCGGGGAAAAACTTTCCTTATCGAATATAAATTCACTGAGGTCTTATGAAGTTATTGATGAAGCCAAACAAGCCTTAGAGAAGGTCTGCCCAGGTGTTGTTTCTTGTGCAGATATCATAATCATGGCCGCTAGAGATGCTGTTGTTCTGAGTGAAGGGCCCAATTGGGAAGTGAAGTTGGGAAGAAAGGATAGCTTAATGGCCAGCCAAGAAGACGCGAACAACATCATGCCAAGCCCAAGAGCAAATGCTAGCTTCCTCATTGAGCTCTTCAGCAAATACAATCTCTCTGTCAAAGATCTAGTAGCCCTATCTGGGTCTCATTCCATCGGCCAAGGTCGGTGCTTCTCCATCGTCTTCCGGTTATACAATCAATCCGGCACTGGCCGACCCGATCCCACCATCGAACCCAAATTCAGAGAAAAGCTAAACAAGCTTTGTCCGCATGGTGGAGATGAAAATGTGACGGGAGGCTTAGATGCTACACCCCAAGTGTTTGATAACCAATATTTCAAGGACTTGGTCAATGGGAGAGGATTTCTCAATTCGGATCAAACTCTATTTACATACCCGAAAACTCGAAACTATGCAAGAATGTTTAGTATAGATCAAAGTGGATTCTTTAAGGCATTTATTGAGGGGATGATCAAAATGGGTGACTTACAATCGGGCCGGCCGGGGGAGATAAGAAGGAACTGTAGGGTGGTCAATAGCCGGCCAGTGGACATTCTGATGGAGACTTGAAGGGAAGAGAAAATTTGTGATTAGACCACTTGGTTGAATAGAAAAACAAAGCTATAAAGATTGTTCAATCGTGTGATCAGTTGTGTGTGGATACTCATGTTTGGATT
>comp101727_c0_seq1
AGATCTTCATGGATGTGAAAGGTATTTGGATCAAAGGCATCATTTGGTTCCTGCACATGAACAGCCAGCGCATTGTCTCCCGGCTTAACAAACAAAGTAAGCAAACGGAACAGTATTTCTCTGCTATAATTATCGGATTTCAGCCCAACAATGATTGTTCTTTTCTTCACTGTCCTGCCCCTTAGCAGTGATAAGATTCTTCCATTGCTCCTCAGGCTTCCAACCATCATTG
>comp10172_c0_seq1
GGTGGTGGTTCAAGCTGCATTAGGTAGGACAGCTAGGATTTTGTCTGACATTTGTATAATTGTGAACAATGCTGGTGTTTTGGTTGTTTATTTGATTATTATGGGTGATGTGATGTCGGGTTCAAATCACCATATTGGGGTTTTTGATCAATGGTTGGGAAATGGGTTTTGGGATCATAGGAAGCTGGTGATCTTGGTTATTGTGGTGCTTTTTCTCGCACCACTTTGTGCATTGGAAAAGATTGATTCACTGAGCTTGACTTCAGCTGCTTCAGTAGCTCTTGCGGTTGTGTTTGTTTTTGTTGCTTTTGTTGTAGCAGCTATTAAGCTTGTCGAAGGGAAAATTGAGGCTCCAAGAATGACTCCAGATTTCGGGTCAAAGAAGGCAATTTTGGATTTGCTTGTGGTCATTCCTATTATGTCAAATGCTTATGTATGTCATTTCAATGTTCAGCCTATTTACAATGAGCTTGAGGGACGCTCTCCTCAGAAGATGAACAAGGTGGGGAGGATCACCACTGTCCTTTGTGTACTGGTTTATACTTCGACTGCCATAGCTGGTTATCTACTGTTTGGAAAGGATACTGAAACCGATGTGCTGACTAACTTCGATAAGGACCTTGGGATTCGATTCAGCACAGCTTTGAATTATATTGTCCGTGTTGGGTATATTCTTCATTTGGTTCTTGTTTTCCCTGTTATCCATTTTTCTCTAAGACAAACAGTGGATACCTTGGTGTTTGAGGGATCAGCTCCGCTGTCAGAAAGTAGGAAGAGGTGTCTGGCCTTGACCTTGGTACTGTTGGGACTTATATATTTTGGGTCTACTATGATTCCAAGCATTTGGACA
>comp10172_c1_seq1
GGTAATAAATCTGGGTCTGGGATTTATGGTGCTGTTTTTAACCTCACCACATCCATGATTGGAGCTGGCATTATGGCCTTACCTGCCACCATGAAAGTTTTGGGGTTACCATTAGGGGTTGTATTGATAGTTTTGATGGGCATTTTGTCGGAAATTAGTGTTGAATTGTTTGTTAGATTTTCGGTTCAATGTAATGCATCGTCGTATGGGGTGGTGGTTCAAGCTGCATTAG
>comp10172_c2_seq1
ATTGGAACACATGGGGTCATTCAGATCCGCTTTTGATGCTATAAATATTGCTGACCACTCCAACAATGCTAACTATGATTGCCAATATCAACATCATCCAGGACAAAAACTTCTCGCTGTTGCTCAAATTATTCCCTTGTTTACTTAACCTTAAAGCTATAAGAGATGGAAATGTGAAACCGAGTGAGACTGCTGTCGTTGCCCCTGTAAACTTGAAAGCTGTCCAAATGCTTGGAAT
>comp101743_c0_seq1
GGTTCTTTAAAAGGTGGTCGAGCTGATTGGCTTGTGGAGAAATGCACCGAGCTGGGAGCCAGTAGTGTAACACCTCTGTTGACTGAACGATCTGTTACAATTTCGGAAAATCGGATGGATAGACTGCAACGAGTTATTTTAGCAGCAACTAAACAATGTCAACGGCTGCATGAGATGACTTTGCACCCTCCTATGAAAATTGCTGGCCTTTTTCCTATTGTCTTG
>comp10174_c0_seq1
CAGGCATTGACGTTGTCGTCATTGAACATGTTGCTAACTTTATCGTCTCCCCGATGACTGATGGGAATGGTGCCATGCTTGTCACCGACGTTGTACCCATGCCTCCAGTAGTTGTAGCTCTCTTTGAACTCGCTGGTCGTGTCTTTGAAGTAGTTGTTTGCCGATGTGAAGTACAAAGGTGGATTGGGGTATGGCCAGAACTCAGCCCTCTTCCCCGCCCTCCTCACTGCCTTCAGCACCTTGTTGCGATCAACGTACCCAATCACTGTCACCTTCTCCATTTCTATGTCCACCTCTACCGAGTCAATCCCTCTAAGCTTGTGGATGGCATCTCTAACAACTCTCTCGCAGCCAGTGCAGCACATCCTCACTTTGAGCTCTACGGTCTGTAAGGAAAGTGGTCGACCCTTGGGCATGTCGTAGTTGATGTTGTTGATATTTTTATGGTCGTCTTCTTGATAGCGAAAGA
>comp10174_c0_seq2
ATTAGAACGACAATATTCATGTTGCAAACTTTTCCTTCATGTTCCTTCCAGTTCCAGTACAAAGATGGGTGATATATTTGTATGTACCTCTAAGCTTGTGGATGGCATCTCTAACAACTCTCTCGCAGCCAGTGCAGCACATCCTCACTTTGAGCTCTACGGTCTGAATAGTAAACACGGTTCAAATATGCTTTTCCACAAAAGTAAACACG
>comp101750_c0_seq1
AGATTTTTGACCAAAGATGTTGGCCTTTTGTTTATTCTGACTATAGGAGAAACATGCTGTTTTACTTTCCTAAAGATGGAAGAGAGGTGAAACAGTGTTATAAACTCTTAGACTGTTTTTTCAGGGACTTTAAAACTTACTTCATGTAGCACCTGATATTCTAGGAATACATGTTTGTGCATGTGTATGTATATGTCTATGGATTAACGAAGCACTGGACTATGGCAAAGTCATGTCTTTAAATGGCGTTATGTTGACACAA
>comp101754_c0_seq1
GATAAACAAAGAATTAGAAAGAGGGATTCACATCCCAATCGATAATTCTTCATCAATCTAACTCTAGGGGTGTGATACTGAGTTTGGTTGGTGAGCAAATTGAAAGGTGATGAGATGATTGGGAGTTGATTGCCCATGGTGGTCTCGAAAAATCAAGTTGTGCATTTGTGGGTTTGTGTTGTGCGTGTCCGTGTGGTTAGAGAGGATGGTTGTGTCGGGTTTGAG
>comp101761_c0_seq1
GTGAGCTTCTTTTACTCGTGGCATCCTTCATCTTCACAGGATTCTTCGGTCTTAATTTCTAGTGATGGAAATCGTGGTGTATCACAAAGAGGATGTAGTGGTGGTTATGGTGGTGGTTGCTATTCGACCTAAGGTGGTAACTGTGGTGACTGAGGGTCTAGTTGTGGTGGTCATAGTGGTTGGGGTAATCGCTGCGAGTGGAAATGTTCGTTCAGTGGGG
>comp10176_c0_seq1
CCATAGCCATTGAAAAGGAAGACAAATTGAAACAATAATGTATCATTGTTTATCAATGATACATCAAATGACAGTATCAGTACATGTGAAGAATGGTCTAGACTTTTCTAGTCCCCTTTCATGCCCACAAACAAGTTTTTATTGCTATTACTGAAAAACCCTCACTGTCTTTGAACTGCTTTTACTCCTGCTTATCTTCTCTATAACGTCGAGTAATCGTGGAACGCAGAGCCCTCGAGACATTTCATCTGAACCTGATCTGCTATGAGTTTTTACAATCTGTTGTTGGTTGAAACCGATTGTGTTTGGGAACACAGATGAGCCTGATCTTCTATTAGGTACAATCTGATGTTGATCAAAGCAGACAGTATTTGGGAAGTATAAGCTTCCTCTGTTTCTTGGTCTAAGTCCAATTAGCCGGCCTAATGGTACACTCTGATCTTGGAAGAAAGATGCTGTGGACTCAGTGTCTAGATTTGAGGATGTGAATGAAGAGAAACTGAATGAATGCCTGTGTAAAGATTGTGGTGGTGGTTCTGCAGCAGCAACAGCCGCCGCCTGTGACCTCTCCCCTGCTCTAAGTCTCAAGTTCATGCTCTCGAGTCCAAGTGGCCATCCGTTGGGTGTCAAATTGTTCTGTAAAGATCCATAAATTAACGCATAGCTCCATGAATTTTCGAGGTCATTCACATACAGTCTATCTGCTAGAGCACAAATGTTGGTATTCCATTTATACTAGTGGTCTGATT
>comp10176_c0_seq2
CCATAGCCATTGAAAAGGAAGACAAATTGAAACAATAATGTATCATTGTTTATCAATGATACATCAAATGACAGTATCAGTACATGTGAAGAATGGTCTAGACTTTTCTAGTCCCCTTTCATGCCCACAAACAAGTTTTTATTGCTATTACTGAAAAACCCTCACTGTCTTTGAACTGCTTTTACTCCTGCTTATCTTCTCTATAACGTCGAGTAATCGTGGAACGCAGAGCCCTCGAGACATTTCATCTGAACCTGATCTGCTATGAGTTTTTACAATCTGTTGTTGGTTGAAACCGATTGTGTTTGGGAACACAGATGAGCCTGATCTTCTATTAGGTACAATCTGATGTTGATCAAAGCAGACAGTATTTGGGAAGTATAAGCTTCCTCTGTTTCTTGGTCTAAGTCCAATTAGCCGGCCTAATGGTACACTCTGATCTTGGAAGAAAGATGCTGTGGACTCAGTGTCTAGATTTGAGGATGTGAATGAAGAGAAACTGAATGAATGCCTGTGTAAAGATTGTGGTGGTGGTTCTGCAGCAGCAACAGCCGCCGCCTGTGACCTCTCCCCTGCTCTAAGTCTCAAGTTCATGCTCTCGAGTCCAAGTGGCCATCCGTTGGGTGTCAAATTGTTCTCCATAACCAAGCTGTCCCAAAGGGCCTCCTCAAGAAAGAAATGGCTGATGATGATGATGAATAACTA
>comp10177_c0_seq1
ATTCATGATGGAAATTTTCAGAATTCATCCACCACATGACTACACAAGTTTGGATAGAATTCTTGATGTCTTACTAGAATTTCAAGGTTCAAGATTGATATTGGAGCACATCATAAATGCACTTTCATCTGGATGTAGAACTGCGCAGCTGGTTCTAACAGAGTGCCCTTATTCAGGATCATATCCATATCTTGCATTGGCATGCCAAATCTTAAGACGGGAAGAATTGATGACACTTTGGTGGAAGTCTTCAGATTTCGAGTTCCTGTTTGAAGGGTTTCTATCACGGAAGAGTCCTAACAAGCAAGATCTTCAGTGTTTAATGCCTTATGTTTGGTGGCCTGGTTCATGTGAGGATGTGTCCTGTGAAAGTAGCATGATGCTGACGACAACAGCCTTATCTGAAGCAGTCTGCAAGATTGAGGAGAAGCATAGGGACATCTCTCGCTTAGTCATGCAGTTCATACCACCTATCATGCCTCCGCAGTTGCCTGGTTCAGTCTTTAGAACATTTTTACAGAACCTTCTCCTGAAAAACAGGGGAGCAGATCGTAACTTGCCGCTTCCTGGAGTGTCGAGCAACTCTGTTCTTGTTTCTTTGTTTACCGTTATACTTCATTTTTTATCAGAAGGGTTTCCTATGGGGGATATCTGTGGCTGGATGGAGGGCAGTGGATCTAAATCTGGACCTAATACTGGTTTTCTTCACAGGGGTGGCCAACAACGTTTTCCCATTGGCTTGTTTCTCAAAAATGATCCTCATCGAGATGACATCTCTAGGCTTGGAGGATCATATAGTCATCTAGCAAAATCTCATCCAGTAAATGATGACCAGGAGGAGGAAGTAATTCGGTGGGAGGAGGGGTGTATGGATGATGAAGAAAGTAGAGTAACGCATTTAAGTAGACAGAAGCCATGTTGTTGTTCTAGTTACGACATTGATTTTACAAGAATCTCAAAGGATCCCATTAGATACACGGCTAAAGGTTCTCGGGGCCATTGCAGCTCTATTCCTGAGAGATCTGCTCATGTCGCTACAGAATGCAGCACTGGAAGTTTAAATGATGATGAGATAGTTGACAAACCCAGTACGAGTGACCAGTCTGAATCTGAGTTTAATTATGTGCCTGTTCAGCAGATGAGGATTGTTCCAAGGGAAAGCAATTTGTCTTCCGCAACACTAAAAGAAGAGGAACTTCTAGATGCTATGCTTTTGTTGTATCATTTGGGCCTTGCACCTAACTTCAAGCAGGCATCATCTTACTTGTCTCATCAGTCTCAGTCAATCTCTCTCTTGGAAGAAACTGACAGACAAATAAGAGAGAGAGCTTCTGGGGAGCAATTAAAACGCTTGAAGGAAGCCCGTAGTGATAGTCGAGAAGAAGTTATGGATTGTGTCAGACATTGTACCTGGTACCGTATCTGTTTGTTTTCTCGATGGAAGCAAAGGGGAATGTATGCAGCATGCATGTGGATTGTCCAATTGCTTTTGGTTCTTAGCAGAGTGGATTCTGTTTTCATCTATGTTCCTGAATTTTATCTGGAAACTCTGGTTGACTGCTTCCATGTGTTGCGTAAGAGTGATCCTCCTTTTGCCCCTGCTGCCATATTTGTCAAGCAAGGATTAGCCTCTTTTGTGACTTTTGTTGTTACCCACTTCAACGATCCAAGGATATCAAGCGCAGAGTTGAGGGATCTTCTTCTTCAATCCATTTCCGTCTTGGTACAATACAAGGAATTCTTGGTTGCTTTTGAGTGCAATGAAGCAGCAGTTGAATCAATGCCGAAAGCATTGTTATCAGCATTTGATAACAGATCCTGGATCCCTGTAACGAATATACTATTGCGTTTGTGCAAGGGTTTTGGCTTTGGTTCTTCAAAGCGTGGGGAATCATCGACATCATCAGTTGTTTTCCAGAAATTGTTGCGGGAGGCTTGTGTCAATGATGAAGAATTATTTTCAGCTTTTCTCAATCGCTTGTTCAACACCCTCAGCTGGGCAATGACTGAATTCTCAGTTTCGATTCGAGAAATGCAAGAAAATTACAAGGTCATGGATTTTCAGCAGAGGAAATGCAGTGTCATATTTGACCTCTCCTGCAATCTCGTGAGGGTGCTAGAGTTTTGTACTCATGAGATACCTCAAGCATTTTTGTCAGGGGCAGATACAAACCTGCATAGGCTCATGGAATTGATTGTCTTCATTCTAAATTACTTAACTTCAGCAGCTGATCCTGAGCTTTTCGACTTGTCACTTAGACGTCCTGGTCAAAATCCAGAGAAAGTCAACAGAGGCATGATTTTAGCACCTCTTGCTGGTATCATTTTAAATTTGTTGGATGCTAGTACTAAGACAGACTGCGGGAAGCAGAATGATGTTGTGGGGGTGTTTGCTAGTATGGACTGCCCCAATACTGTTCTTTGTGGTTTTCAGTCTCTCTTAGAGTACAACTGGGCTGGATCCTTCAGGGGAGATACTTATCTTGCGAAACTCAGGCAGCTAGAGGAATTTTCAAACCTCCTGATCTATCGAGCTGAGTTGCGGGAGGTAGAGAGGACGAGACGTGGGGGAGATACAGATGGTGATGACAGTGTTTGTTGCATATGTTATGCGTGTGAAGCAGACAGCCAGTTTGTACCATGTTCCCACATATCTTGCTTCGGCTGCATATCCAGGCATCTCCTTAATAGCCAGAGGTGTTTCTTTTGCAATGCAACCGTTGTGGAAGTTGTTAGGACTGATGCAACGACGAGTTAATTTCTACCCATTCATGGAGTTTCACTTGCTGAAAAGGCGGAATCACAACGGCCAAGCTTTTGTTTTTTGTGCAGACGGATGGTGGTTGATGGATCGTTTAAGGAATAGGATATAAGTTAGTTGTTAGGAATGTCACGAATTTGAGATAAAGCAATTAAGGTGACAAAAAACAGAGAGTATAATATCCTAAGTGTAGATTATTCATTAGGTATTGCAATGGGAAATGTATTTTAATCGGTGTGTATATGGGTTTGTGTGAAGAAAGAAGGATTGGGAAGAAAACTCTTTATAAGAATTTTGTAGGGAAAGCTGAGGGCATTATTTTGTACATATGAG
>comp101787_c0_seq1
GTCCGGGTGGGCAGTAAGATATTAAAACTAAGCATTAAAAGAAAGCTAGTTCCAAGGAAAAAAATAAGGGGGGAAGGAGAGAAGAGGATGCATTTTTTCCTTCAGGGGGAGGGCAACATCTTCCAACATACCACCCCCAAAAAAAACCAAAAAGAAAAATTAACTCCACTCTCAAGTAAAAGGGCGAAGAGATAAGTGGAGTTGGCTAGTACAGGAAAACAAT
>comp10178_c0_seq1
AGAAGTCAGAACTGAAGTTTCCTTTTGTCCTTCAGAGCATGGAGGCCCCTCTGTGTCAGAAGAAAATCTTAATCTGAAGGGTTGTTTGATTGTTTCTCTTTCAGTGTCCATCCCAAAAAGAAAGCAATCTGTATGCTGTAAATACAGCAACATATCATACCCATCAGTCCGAAACCCTAATTTTTGTAAGACCTCATCACCTTCTTTCTACAGCTTTTGTTTTGGCTACAATGACTCTTCATCAACATTTACCCTCCAACCCTAGATCCATTAAAACTAGGTTTGCTATTCGGTTTCTGCAAACCCTAAAGAGACTCAACAAAAACAGACCCATTTCATCATCTTTGAGAGAGATTCATGGCAGATACCGGATAGTTAAGCTCGCTGCTGATGCATCCATGGCGTCTGTAGTTGGATCAAGAAGAGTTTGGAGTCGAGCGTTGCTCTGGAAAATTCGAAACCGTGCACTGCGATGTAATTCAATGAAACGAAAGAGAATTCATGCGTTAAGGGTAAGGAGAAGAGGTGGAGGAGGACACCCAACGAGAGAGAGTGGTTTTGGTCAAGCCAATGACCTTCGGAAACTTGTACCCGGCGGTGAGGTTATGGATATATGCAGCTTGTTGGATGAAACTGCGGATTATATAAAGTGTCTCACCACCCAGGTACAGGTCATGAGAAATATTGCTGATTTATATACTTCTTGAGCTATACTGTG
>comp10180_c0_seq1
TGAATATTCATTTTTTGTACTTGTTGCAGATCTCTAATTCAACTGACCTATGTCTAGATCTCGAGGACCAATAGGTGCGAATAATCGCAAAAAGCAACGGGTTTGGCTTTTGACAGAGCAAAATGATGATTACAAAACAAAAAAATTTACTGACCCAAAAGAGTATTATGCTGGAGTAAGACGAGAATGGGCATTTCGTTCTACTGAATCAAATGAATTAAGCACTGAGTTAAGAGAACTTGGTATACCCGTGCCACGCCGAATATCTCTAATGATGCAAAGAAGGAACAGACAAGATTACAAATTAGCAGTTACACAAGTTCGCAATGAGAATAATCAAATGTTGGTTCGTAGGCGGCGATATTATATGGTTCAACTAGCAACTGACTTAGTAACAAATGCATATGGACGAGACTTATTAGATGTAGAG
>comp101813_c0_seq1
TACAGGAATTCAACCCATTCTTGCCTGAAAATGCTTCATCGGGGAAGGAAGATGATGCAAATAGTGTTCCCAAATTCATCGTGTATTAGCTCCAAAAAAAGCCAATATCCATTTTGAAGTCGCTCCACCTCCTGCTTCAACTTCTTCCAACCAAAGAACGCAAGGTCATCTCAACTTCAGCTAGTGGTTGCCCAGCATAAAGGTTAAGTTGTCCCTTCTTCACAACAAGAACCTTCATAGCATTTGATTTCACTGCCTCATCAAGTTCCTGATAAAGTTTAGGTTTCCAA
>comp101814_c0_seq1
GGACTGTCCAGTGCAAAATCGCCAGGTCCGACCACTGTGGGAGTCTCGGGAGTGTCAAAAGTACACATTCTTTACCCCCTTGTGCACAGAGACATTATCCATGATTCGACTCCGTGAAGCCCAAGTCGTTATGAAGTATCCTTATTGTCGGTTTAAGGCTGGCCCTCTGAGAATCTAGAAATGACATGTAGAATTTACTAGGAAT
>comp101817_c0_seq1
GGATGGGCCAATTCGATCATCATTGAATACTTTACAAATTACTCAGATTTTCTTTTCAAAACATTTGGCGCAGATGTAAAGCTATGGACTACAATTAATGAACCCAGATTAGTAGCTTTCGCTTATGGTAATGAGGGCATGGCGCCGAGTGTAGGTGAAACGTTCAACGGAATCGCTGAATACTTGGTCATACGTAATTTATTGCTTGCCCACGCAAAAACTTATAGGTTGTACGAGAAAGATTACGCCCAATCA
>comp10181_c0_seq1
GTCGATAATCGGTATGTTAGACGATGACTAACAATGGATGAGACATCTGTCCCACGCATACAGCAAGGAGCAAGAATAGATCACCGGTATCACCAAATACTCCTACACTCCAGACATTTTAGGGCTATGCTTGCCTAACCAAATACTCCTAAAATGTACACCAAATTGGAGGGCTATGCTTGCCTAATTCAAAGTTTGTGGCTTTTATGCAAAG
>comp101827_c0_seq1
ACAATATCGAGCTTGGCAGAACCAGCATGAATCATGCTAAACTTTTGGTCAAGTTTGACCAACCTCGATAAATGTTCAAAATGAAGTTGATCATTTAGCTAGCTATTTGTTCATACCCTGTCTACTGCAACTGTGTAACAGGCTTTAACATCCAAGTTTCCAATGGGTACTGATAAATTGTATGGGCAAAATTACATCTGGCGATACAAAGTTGAAG
>comp10182_c0_seq1
GGTTCATCCCATTGAATCTTTAAAGACCGCCATTTAGAGTCCAACCACTCTGAGGAGATACCATCAGTCCCAACTATAGTGCCTGTGAATCTTCTTTCGGGAGATTCTTCTCCTTCAAATCTCATTTTGAACCGCATGCCCACAGAAAATCCATGACTGACAGACTCTAGATACTTGTTCAATCCAATAATAAATTGGCTTGTCCTCGGCTTGTAGTACACAACAAATAGGGTTTGTGTCGTCATAGCATGAGATGCAGTAGCAAGCACTCCAAGATGCATGCTCTGGCTGGATATCACAGATGGGGGCATGGGGCTTTGTTGTCGAGTAAGACGTCGAACCCCAACACGCAATTCCCCATTATCCCCCCTCAAAAACACAAAGGCGTCCCCTGCAACTAATCTCTTGGAGGTTACAAATGTACTCCATCCTGTTGTAAGCAAGTGTCTTCGGGGTTGACCTCTGAATATATGTTTAAATCGCCATTCGTACCCATGAAGATCTTTAGCAACCAAATCCTGAGTAGGTGTTGCTTGGGTCATGTCCAATGGAGGCAGGCTTTCATTGGCATGTTTCCGGAGAACAGAGAACCCTCCATGGGTGCTTGTGTCCGACGCTGTTAAAATCTTACAAAATGAATGAACAGTTTTCCTTGGAGGATCAGGTTGACATGGATCAGGACTACTAGGCTCAGTTTTATCTGCTTCCGGGTGTAAAGTGATCTGAGCATACACTTCATCTGTTTCTGGTTCTGCCAGAAGCCGAATATGAACAACACGACAAAGGATCTTAGATGGAAGACTAAACAGTGGGATTTGTTGATTCAGAC
>comp101839_c0_seq1
AAGGAGCAGTTCAAGGTATTGCTGAGTTAATTACAAGACCCGGTCTTATGAATGTAGACTTCGCTGATGTTCGAACTGTCATGTTAGAAATGGGATATGCCATGATGGGAACAGGAATATCTTCTGGGGAAAATCGCGCAGAAGAAGCTGCAGAAATAGCAATATCTAGTCCCTTACTAGAAGATATAGATTTATCAGGAGCACGAGGTG
>comp10183_c0_seq1
AGAAGAAGCTTTCTTTCATATTCTATCTTCTTTAAGAGAAGAATTGGCAGAATGTTATGCAACAAATCATGGTTCTTTGGCAGAGGTGGCTGCCTTTCCAAATTGTAGGATTCTTACTCCAACGAGGTCTGTGCACCAAGGTGAACAGCAAAGGTGGCAGCGAGCATTCATTGGGCCTTTCGATGGGATTCTTGGCAGCATTTTAACTTGCCAAAGCTGTTCATTTCAGATCTCTCTGGACTTTCAATTCTTTCATAGTTTGCACCTTTCGCCAATGCTCAGTAGTGGTGCGACCATTGTGGCTGGATGCTCTGTAGAGGATTGCTTGAAGCAGTTCTTTGTTGCAGAAAAACTGGAGAATTACTGCTGCAGCCACTGTTGGCATACTGCTGCAATAAAGTATTTATCCTTGTTAGATGAAAGTGAGACAGATA
>comp10183_c1_seq1
AGATATTGAACAAATTAATAGATGCATCGAGCAAAGTTCTTGTGGTTGCAAAAATCTTTCTCGCCTTGGAGCACTACCTTGGTCGGATAGATTTTCACGTACTTTCAAACAATTGAGTATTGCACGTAGTCCAAAGATTCTATGCATTCACCTGCAACGTGCTGCAATAAATTTATTTGGAGAACTGGTTAAACTTCAGGGTCATATATCTTTTCCGTTGATTTTGAACCTGTCCCCATTCATGAAGGGTGGAGTGGGAATAAAGAACTGGGAAGAAAAGTTTCCCAGTGGGCAATCAAAGCAGCAATTTCAACCACTCCCTTACTCCAACCACCTTAGCATGAAACTTGATACAAGAATGCTAAAAGGCATTTGTGAGCAAATGGGGAAAAAGACTTCTTTTGAAGCAGTGGTTGCAGCAGAATTCAGACAAACTGCAATTGAATCCTTGGGTAGCACTTGTGGGCAAGTTTTTCAAGGAGAACCTGCTTTGCTTGATACTGGTGGCTGCTCAGACACCACATTGTATGGTATGCCTATGCAGTCTGGTGACAAGGTGGGCATGACTTGCCATTTGGCACCTTCGGACCATCCTACATATCGTCTAGTGTCTGTTGTGCAGCACTATGGACGAGCTGGAAGTGGACATTATACAGTTTACAGAAAAGTGGGAGCCAAGTTAAATGACAAAGATCCTGGTGGACCATCGGAGTCTACGCTCATGCGTTGGTTTTGTATTTCAGATTCTGAAGTGTATAGCGTATCTGAGGAAGATGTTCTTGCTGCAGAAGCCAGCGTGCTTTTCTACGAGAAAATTCAGGAGGGCTGAGAACATTACTCATTGTGGCTGTACTGTTTGGGGTTCGCAATTTCACTTGGAGCTGCTGTGGTCTGTGATCCCAGATAGCCCACAATCGGCCATCCCTCCCCGCCCCCGCTACTTGTCTAAGGCGTTTTTTTTTGGAGGGGAGGGGGGAGGCATTTAGCAACTTGAAGATGCC
>comp101846_c0_seq1
GGGATTTCTACATGCAGTTTATAAATTCTATTGAACATTTCTTCATGCGAGGATTGTTTGTTGTGTTGTGTAGCACATTTTGTGCAGGACAGTGATTTTTTAGTTCTTTTAGAAAGCAGACTTGTTTGCTTGCCAACTTCTTTCTTTCCTTGTAAAGTCTTTTCGGCAGACCACCAGTAGATTTGTCAGGTCCATGGGTTGTTTCTTAAGGAAGTTGGGATTTCTAC
>comp10184_c0_seq1
CTTAAATAGCACTGGTGGAGCTCTTCATAGGAAAAATGTGTTGCTGGTTATATCCCATCCTGATGATGAGTCTATGTTCTTTAGTCCAACAATTAATTACTTGACTTCAAGGGGGCATAATCTTCACATACTGTGCTTATCAACCGGCAATGCAGATGGAATGGGAAACATTAGAAAAGAAGAGCTCTATCTGGCTTCTGCAATTCTCAAGGTTCCACTCCAACAAGTAAAGATCCTGGACCATACAGATTTGCAGGACGGTTTTGGCAAAGTGTGGAACTGCAACTTAGTGGCAAGGATCATTGAAGAGGAAATTCATACTCGAGAAATTGAAGTGGTCATTACTTTCGATAACTATGGCGTTTCAGGTCATTGCAATCATTGCGATGTGAATCAAGGGGTGCGGAGGCTCTTGCATGATACGTCACAGATAAATGTTGAAGCTTGGGAGCTTGTCAGTACTAACATTTTACGCAAGTACAGTGGGCCAGTTGATATCTGGTTGTCCATCTTGTATGCCATGCATTATCCAAATGGGCAGCTTCATTGCTTGCTAAACGAACATCCCCGCAAAAGCTATGTTGCAATGGCACAACACACAAGCCAGTGGGTTTGGTTCCGGAAGCTTTTTGTATCATTTTCCAGTTACACTTACGTGAACACGCTTAGGAAGATCAACAAGTAGTTGTCAGAAAAGGATCTGCAATCAATGATAGGAGTCGGGATCTGGGAGAGCAGACACTGCAATCAATAGAGCTGCAGTTGAATATAGGCAATGTTCTTGACTAAGAAAGGTTGTCTATATTACATCACTGACAACAAAATATAAGACTCTAAATTGTTATAAACTCGAGATTTGTATAGGACCAAGGT
>comp10184_c0_seq2
AATGGAATGGGGGCCATTGGAAAAGAAAGCTCTATCAGGCTTCTGCAATCCTCAAGGTTCCACTCCAACAAATAAAGATCCTGGACCATCCAGATTTGCAGGATGGTTTTGGCAAAGTGTGGAACTGCAACTTAGTGGCAAGTATAATTGAGGAGGAAGTTCATACTCGAGGCATTGATGTTGTTATTGCTTTTGATGACTATGGTGTTTCAGGTCATTGTAATCATTGCGATGTGAACCGAGGG
>comp101852_c0_seq1
GGAAAACAGTCATCCCAGAACAAGGTATAGTTAAATTTGTTTTGAACGTATTGTCATCTGGTGAATTTGAACTCAAAGAATCCGGTACGATTGTGGTTTCTGGTCAAATTAGCACAACATCTTCAATTGATAAGGAACTATTGAAACTGATTACCCCCAAAAATAAAAAATCGGAATACTTACCGTTAGATTCCACTGACGTTTATAAAGAATTGCGTTTGAAAGGCTACGATTACAATGGTCCATTCAGAGGAATCCAAAAAATTGATCACACAGGATACTATGTTAATTTTGATGGAAATTGGTTGGCATATTTAGAAAATCTATTCCAAATATCG
>comp101858_c0_seq1
CCGTCTCTTGATTACCAAGAACGCCACCACACCAACTTGCAACCAGGCCACGATTCCCACAAACACCAAGCCAATTTTCCTCCCAAAATTCAGTTTTTCTTTTTGATTCGATGGTGGTTTCTTATTGCCATGTGGGTTACGATTCTCGTCGTTGTTGTGCCCTCTACGCTCTGACTCCGCAGACGATTCTGTTTTGTTATTTGAGGGAGGACTTAAGGAAGGACGGTGAGGGCGTGTTCTTGGTGAGGGCGGAGGACGTAGAGGTGG
>comp10185_c0_seq1
AGTGATTGTTTGTCGAACCCAAAATCAGGTGCACGACGAAGAATTGTTAGGAAAGTTGTATAATAGTCAGCATAAATTATGACAACACGAGGGAATTCAAGCCTAAGCAAGGCCAAAGCCTCCTGAAGAAAGTTGTTCTGAGCCAATACTAACTCATTTAAATCTCTTAAACATCCCATATCATCATAAGTTGTCGGATCACCACAAGAGAATTTTGTCAGAAAGATCGGAAAGCAACCCATTGGAAAATTTCCAGGAACT
>comp101862_c0_seq1
GGAAAGGGTTGGAGGTCGAGGTGGTTTGTGCTTGAAGATGGAGTGCTTTCGTATTACAAGGTTCACGGACCGGACAAGATCGTGATGAGTCCGGCGAGAGAGAAGGGTGTTAAGGTGATCGGAGAGGAATCTTTGAGATATTTGATGAAAGCTAATCGGAGTAATAATCGGATTGGTGGGTCTACTAAGCGGTGGAAACCATTTGGG
>comp101864_c0_seq1
GTGCAGTGCAGTTATAGAGCAATCATGGGCTTCTCTAATGATCAATTGAAGCCTCCTCTTATCAAGATTCCATATGCTTATGACACCAGATGAACCTCCAGATGCCAAAAGGGGTTGTCCGTCTGTGCTGAAAGATAAAGCAGTCACAGCACCTCGAGTAGAATGACTAAATGTAACTACCCCTTCATCGTAACGAATGTTGTGAACATGAATCTTTCCATCAGCACAG
>comp101868_c0_seq1
TGAAAGTACAAACTAACAACTTGCTATTGAAATGAAAAATTTAGGCATATCAAATGTTGCCCGTGGCATTGCCCGGATTATATGAGAAAGATTAAAGTTTTTTTTAGTAGTTTGAAATATTGAATGGTGCATGTATTTCGAGAAGCAAATGTTGTTGCCGACAGAGTAGCTGATCGTGTTGTAATGGGTAGGAGATGTGTTGATTTTTCAGTGGATCTGAAGATGCCTAGTAAGGTTGAGTTAGCTTTGTTTTCTGATCGGAAGGACCTGCCAGTTTTGTGTTAGAAAAAAACTTTAGTTTTTTATTATAAGGGCCAGTAGTTGGGATGGTTTGTTGGCCGAAGTTGG
>comp10186_c0_seq1
TATGCTAAATCAACTCTTTTCCATTTCTCCTCGTAGTGTAAGACAGTTTGGTTTGACTAGATTGAGTGTGGAAGTGGTTGTGAGTTTTTGATACACCATAGACTTGTCACGGGGTATGCTTGAATCCTCACCTCTATTTTAGTCCATTGCTTTCTACAAATCAATCAAACGTCAAGGCACCATTGGAAGAATGTCTTGAGTTGATTTGACATTCCCATTGGAATGTCCTCTTTGGATTAGCTAACACTTGTGTCCATTTCTTTTCATCAG
>comp101872_c0_seq1
GTGCCATCATACCCACGGTCGCAGGAATGCGAATGAGCATATTGTTAGAACTTGATTGAGTGAGAGGAGAGGAAGGGAAAGGTACCACATCCATAGAATCGTGCTCCTCGCTATCCTTAGCACACCAGTAAGTGTCCAAATCAGGTTGGTTTCTCTAACTCTTGCTATTATTCTTATTTTTGTTCTTTTTTAGCTTCTCTCCATTATATGACAG
>comp10187_c0_seq1
TAGCATTGGTGGTGCCCTCTGCAACAGAGCTGTTTAGGTCTAAAATATTATGTAAGGAATTTCTGGTGGAAAGGGAGCGAGGACAAACGAGGAATATGTTGGAGAAGATGGGACAAAATGGTGGAAGCTAAAAACATTAGAGGAATGGGGTTCAAGGATTTTAAATTACTCAACCAAGCTCTACTGGCAAAGCAATGTTAGAGGCTAATCCACTAACCTGACTCCTTTTAGGCTAAGTTTATGATAGCAATTTACTACCCTGATGATGATTTTATGAAGGCGAAGCGAGGTACCAGATCATCTTGGGTCTGGAACAGCTAACTCCATGGCAGAGAGCTGCTAGAGAAAGGTCTAATGTGGCATGTGGGTGATGGCAGAGATATAAGCTTCTGGGACGATAAATAGGTTCCTTTTCTTACCAATTTGATGGTCACTTCCCCAAACAACAGGATTGTCAGTTCACTAAGGCTGCAGACTTTATTATGGAAAACCCGAGAGGATGGAACTCCCCCATTTTTCACAGTGCGATCTTAGGGGAAGAGGTGTCTGCTATACAAACCATTCTGCTTGCATTTAGAGGAGGGAAAGACAAGAGGATATGGTGGCCTAACAGTAAAGGCGTATACACAGTCAAGTCAGGGTATAGATTGGGAATCAGGTTGGCTCTGCAACAGATTGAGGGCAGCTCCTCCTTTTCTCCTCATCCTAAATTGTGGCAATCCGTTTGGAGTATGAAAGTGGTTCCAAAAATCAAACATTTATGGTGGAAAGCCTGTCTAAATATCCTTGCCACAAGGGAGAACCTGTTTAGAAGAAAGTGTGCCTCTTCTCCTCTTTGTCAGATTTGCTGGATGGCTCCAGAATCAATTGAGCACATTCTGTTCGAGTGCGAGTGGACAAAAAGAGTCTGGTTTGGCATGGATCTCAAATTTCAAGGGGATCAATCTTCCTTTATGTCTGTGGACCAAAGATTCTCATTGCTTATTCACATGGTGATCGTGGTGCAGGACAGACTTGGTTTGGTGGGGAAAATGGCTTTTGTAGCGTGGGTAATTTGGAAAGCTAGAAACCAATTTGTTTTCAACAAGGAAGATGTTAACGCCTTTGCCACTGTCATTCGTGCACAAGCTCTGTGGAAAACCAGCTCGGTATTGATGTTGTTAATTCACCGAAGGAACAGAAGGACTCCCCAACGTTGAGGCATGAGAGCCAACTAGCAACTACTTCCAATTTTTGCATCTTCTGTGACGGCGCCCTCAGGTCTGCTTCTACTAAGGGTGCTTGTGGAGTGGTGGTCTGCAAAGAGAGGGGTGTGCTTGAGCTGGGTTTTGCTAAATCTTTCCCAGCTAGGTCCAGTCTTTGCTCTGAAGCAGAGGCAGCGAGGCAAGCTTGCCTTCTTGCTGAAGCCCATTTGATCACAAACGCCCCCATCATAAGTGACTGCCTTAATATAATCAAGCTCAG
>comp10188_c0_seq1
AGGCCATATCTCAATGTGCAACACTGGTCATTTGTGCATTTGTTCAATGGTGATCACAGATGCTGTTGACCGGTGATTATAGAATCTGTTCTTTCAGACTGCGAAGAAATTGATCTAAAGTTGCCCTTGGGGGTTTTATCAATGTCTATACTTTGGCAAACTTTCATCTGCTAGTGGTATCCTCTGATCCTCATGCCCCGTCAGTTTTTCCGCCCCAGTAGATGGCTGACACCCTCTTGCAGCATTCTTGTCAGACTTGGGCCATTTTCTCCCAGTTTTG
>comp10189_c0_seq1
CTTATCGGTGTTCATAGGAGAAGGGGAATTTGATGCTCTCCTTTTCCTCCTTCCATTAGGTGATGATCCCTCTTCTGAAACTTGGCAGTTCTCCTGACAATCTGCGTTATTGGTTGAGGTATTGGCAGTGCCACCCTCCCTGTTTCGGAGATAATTTATAGGGCAGCCAGAGTTTGTGATCTGTCCACTCTCAGGTAGGCCAAAGGAACTGACCATTTCTGAGAAGTTTCCACTTCCAAAACTTGGAAGCTTTGGCACCATATCAACAAGACCCAAATCAGATGGGTAATGAACAAGGTGGGAAGAGCTATCAATTGCCTGATTTGTCAGCAAAACTGGGAAGGGTGGATTGGCAACGTCAGTGAGAGGTACCATTGAGGAACCTCCAAAATTCTCACTCTGACTCATTGAAAGTGAATCCCAACCAGAACCAAAGAAAGGGTCTGCCCCATTTGTAGATTTTATTATGGCCCCTGAGCTCATTGCTCTTCCTAAAATCTTCCCAGACACTGAAATTGGGTTCATTCCAGAAGAAGAGCCTCTATGTTGAAAACCCATATCACCATTATCTTCGGTACCCATGGTCACAACACAACAAGAAAAACCCAAATCTATGGAACTCAACCAATACACCTTCAAAAAG
>comp10190_c0_seq1
AGCAGAGTTTGATGGTTACTGTGAAAGTGAGCTAATAAAGGTAACAGTTTCTGGTAACCAGCAACCTGTGCGCACTGAGATAACTGAGGCTGCAATGGAGTTAGGTGCTGATAAACTTTCTCATTTGGTTACGGAGGCATACAAAGATGCACACCAGAAGAGTGTTCAGGTGATGATGGAGAGAATGAGTAGCCTTGCCCAGAGCATAGGAAATTCCACAAGGGTTTAAATGAGGGATTCAAGTGACAGTAAATTCGCAAGGATAAGTTTTAATTTTTCCGAATTTTGTGGTGAAAATTTATGTCATGATTGGGCCATTTATCACTTGTTGATTGTAGTGGTG
>comp10190_c1_seq1
GTCAGAGATCTTCTTTTTCCGTCTCTCTCTTTCTCTGTTCAGAGCACACTATAACTCAATTTCAGTATCAATGGCGGCCTCTTCAAGTGCCCTAACTGCACAATTTCACAATTGCCACCGACTTGTTGACCATAAGAAACCGTCCCCCATTTCAATCTCATCCTGTAAATTAAACCCCTATGCAAATCCGGTTGGTCCTCCAATTTTGTCATGGCAGAGTAGGAAGTTTGGAAAGACTCGAAGATCTCTCCATGTACATGGTTTATTTGGTGGGAAGGAGGAAAACAATGATAAGAGTGATGATGCCTCCTCAAAGGCTGGAGTATTTGGGAACATGCCAAATCTGTATGAAACAGTAAAGAAGGCTCAGATGGTTGTCCATGTTGAGGCAGTACGTGTTCAGAAGGAACTTGATGCAGCAGAGTTTGATGGTTACTG
>comp10191_c0_seq1
ATGCAGTACTATCCAATTGTGTGGGTTGATACAAAACCAAAAATATCAAAAAGGCCCAAAACCAGCCCTAAATCTGATTGTCTTGGACTCTTGCTCTTGAGGACCTCGAAGCTGAAAGATTTTCTTCCTGTGAGAAAGACTATGTTTTCTTGATCCATCTGGTGTATGTATTGAGCTTGAGCTGTGTGAAATCAGGGTTTCTAAAGACAACCCAAGCCTTTAGCTTCTGAACCTTTCATGATTCTCAGCCTTTTG
>comp101924_c0_seq1
TATAATTGCACATACATATGTAGACAATATAGGCACATATTTTTTGTGGGTCCCCATGATTTTCTCACTGATGATTCTTCTTCTTTCCACTTTTTTTCACCTGTTATAATCGGTCTGTATTACTACAATAAAAGGTGAGAAAGTAGAGCTTCTTTTGTTAGGTTAGTGGTGGGTATAAGACAATGATTGTGTTACATGGGTCCCTTATGAACAATGACATTGAGAGAACAAGTTGTATGAGAATTGAA
>comp101928_c0_seq1
GTCATCCTCTGCTAAAAATTCCCACAATCTCCTCCTTCTGATCTCAGTACCTTCAGATTGAAATGTCACCTTCTTTATCGATCCTCTATCATTTACATCACTACAACCTTCTTCTACTTCCCTGAAATTACCAATCTCTTGACCAGTACTTTGTATCAATCGATTTGAATTCTCTGCAGTTATTGTGTTTTCAGAAGTTAAATTTTGT
>comp101931_c0_seq1
AAGTAATGTTGTTCTGCTTATGGGAAAGAAGTTTAGTTGTGATTGCTCCTTGTTTAGCTGAGCTAAACACTTCCACCATGTCTGTAAAACCAAAGAGTTCCCAATGCCCTGAATGTCCCAAGGAGCAAGCAGCAGTGTCTGTGTCTTTAATCTGAGGATATCCAAGAAGGGACCTGAGTATCTGCTTGTTGGAAAAATAATGGCCTATCGAATTGTGACGTTGGAGTCTGAGATCATGGA
>comp10193_c0_seq1
AGCACAGCCTACTTTTTGGGCTATCAGCGAAACAGTGCCACTACTAAAACACATAAAAATTTGGCGTCAAGAACTAAAATTGGACAAACAGGTTACTCGATATACATAAGGGAACAGAATAACTGATGTTTAGAAGGTGTAGTTCCCTCAGATAGGCTTCAAAAAGGCAAGAAAGGAAATCATCCTCTGTCAGCAAAACGATTATGGTGTAATGAAGATATATGTCTGCGACTATACTGAGTGTAA
>comp10193_c1_seq1
GGAAGGATGCTCATTACTAACAACTGAAGGTTTAGACTCGGTAGTTCTTTCTTGGAATGAGCTTCAGAGGCTTAGGGTAGTCTCATGTAACAATATAAAAGACAGTGAAATTACTCCAGCATTAGCAGCCTTGTTTTCTGTTCTTAAAGAGTTGAGTTGGCGGCCAGATTCCAGATCTCTCTTGTCATTAGGACTTTCAGGGACTGGAGTGGGACAGAAAGGTGGTAGATTTTTCCAGAGGAAGTGAAAATCTACTTGCTGAGCATCCGAGATTCCGCCGAACAAATTGTTTGATGATGTATATGGTATCAGCAGAAGAGTTTGTGGTATTACACTCAGTATAGTTGCAG
>comp101947_c0_seq1
GTTCACCATAACCGTCAAAATGAAATTCCATCATGCGCAAATCGAGGTCGACCCTTGGTGACCTCACTCAATCCAGCCACAACTTAGCCCCTGCTCAAACTACTTGGACCATGGGCTGGAGTGCATCTGATGATACTCATAAAAGTCCCAAGTTTGAGAGCGGTAGTTCGGTTCAAATTGGGATCCCAACTGCAAAAACTCGAGCTAAGATCCAGACCTTGACCTCCTTT
>comp10194_c0_seq1
AGGAGGTGGAGGTGCTAGTTTCGGGGTCATTTTGGCATGGAAAATAAATTTGGTTGTTGTTCCAGAAACTTTGACTATTTTCTCAGTTAGTAGAACCTTGGAACAGAATGCAACTAAGCTTATTCATCGATGGCAATACATTGCACCCAAGCTTGATGAAGACCTTTACATCGGAGTCTTATTGAGAAATGCAAATCCTGATCAAGATGGAAAAAGAACAATACAGGCCTCATTCGATTGCTTCTTTCTTGGTGGAGTTGATAAATTACTTCCGTTGATGCAAAAAGAATTTCCCGAATTGGGTTTGGTAAAAGAAGATTGCAGAGAAGTGAGTTGGATTGAATCCGAACTCTCTTTCTATGGTGGACAATCACTTGATATTTTGCTGAATAGGACTTACCTATACAAAGCCAAGTATAAAATAAAATCAGACTTTGTGAAGCAGCCAATTTCTGAAAGTACGCTTGAAGGAATATGGGAAAGGTTTTTGAAAGAAGATGTCAATGTACCATCCATGTTGTTAAATCCTTATGGCGGAAAGATGAGTGA
>comp10195_c0_seq1
CAATTTTTAAGGATCATTTATAATATTTGAGGATCATTTACTAACTCTCGTGGTCATTTAAAAATGTTGAACTTCATCCTCAGAAACATGTCTGCTAAGACCTCCTTAGAGCATGGTTTTAGGTCTCAAGAGTATTATTGTAACACCGACACCCGGTATCATAAGTCAACAATAAGAAACTAATGTGAATACTGTACATCATATATGTTTATGTTGTAGTCATGGAATAATGTAGGTTATATGCATATACATTGTGTGAATGTGTGTGTGGCACGCCATTCATATTTGTTCGCTCATGTGCATGCGTTTCACATCCGACTTGGACCATCCCAAGGCAGAAAATTAATCTAGTCGATCACTGTTATTGTATTGGTACTGGGTCTCAAAAAGCACTAGAACCTACTATCGATTCGATAATAGTAAGGGATTAAGTCGACAAATTAGGTACAAATTCACGAAGCACATTTTTTGCCAAGTTTTTAATGTAAAGATGCTCATGTATATGTAATTGCAGTTTGAGGAATATAGCAAGATGGTG
>comp10196_c0_seq1
CCTGGTCCTGGGTGAAGTCGTGCATCCTGGTCGTGGCTTAACACGCAATCAGCCAACGTTCCAAGCTTTTCACCTTCAATTCCAAGTGAGAAGGGTTTTGAAGAATAGAAGAAATTTGTAGATTTGTGGGAGCCATTAGAGCTAGGGCTCTAAAAGATGAGTGACAATTTGATGGAGAAACTCAGTGCCTTTGGTGAGCGCTTGAAGCTCGAAGGGTCTGAGGTCAGCCAAAAG
>comp10198_c0_seq1
AACATGCTTGACATGTTGGATGAGTTTTGTCATGTGAACATGCTTGACATGTTGGAAAGGAGTGATTTGGTCCAAATGCCTGCTGGAAACCACTTGGTACATGAAAAACAATCCCACATTAGATAAACACAGGACAATGGCTTCATATGCAAAGATTGGACCAAACCACCCCGAGCTTGAGGTTAAGCTTTTGAGCCAAGCTTGAGTTCTATTGTATATGAGCCTATATTCCAATATTTCAAGGTGT
>comp101_c0_seq1
ATTGATGTCATTTCTCAGATTGCCAGAGGATTGGCAAACTTTGCTAAATGTGAATCTCGAGGAATTTGTCAAGGACATAGGAGTGGACGTTCACTTCTGATGGAAGATGGTGTGCTGACATGGTTGATTGCCAACTGTAATACAGCTTCAGCTTCAACTCGGCGTCATATTGAGCTTGCTCTTTGTCATTTAGCACAAAACGAGGACAATGCTGG
>comp102009_c0_seq1
TCCTTTACGCCGGCAATAACCCAAGAGAGATACTAAATTCCGATGGCGTAATCGACCAATACTGACAACTTCAGCAACAAATTCCCTAATCCCTTGTCTTGAATCATGAGACACCCGCTTCACTGCAATTTCAATTTTCGAGGTGGGTAAGACCCCTTTGTATACCCTACCAAAACCCCCAATCCCCAATATCTCTTTGTCTCTAAACCCTTTG
>comp10200_c0_seq1
GGAATGGAAAAAATGCTATCTGGATGTTGTACTTGTCCCTTTGGGGTTTCTGACTTGCGTTGGTTATCACGTCTGGCTATGGCATAAGGTAAGAACCCAACCCTTGAAGACCATCATTGGAACAAATGCCAGCGGACGGCGCTTGTGGGTCTCAGCCATGATGAAGGACAACGATAAGAAAAACATCTTGGCCGTCCAGACACTTCGAAACACAATCATGGGATCAACCTTAATGGCCACGACATCTATCCTCCTCTGTTGTGGCCTAGCAGCTGTGATAAGCAGTACCTACAGTGTAAAGAAGCCACTGAACGACGCCATTTACGGAGCTCATGGTGAATTCATGCTGGCACTGAAATATGTGACGCTCCTCCTCATTTTCCTCTTCTCATTCATCTGCTACTCTCTCTCCATTAGGTTCGTGAACCAGGTGAATTTCCTCGTCAATTGTCCACAGGAAAATACGTGCTTAGTCACTCCGGAGTACGTATCGGAGCTTCTGGAGAAGGGTTTTGTTCTCAACACTGTGGGGAACAGATTATTCTATGCAGCACTTCCTCTTCTGCTTTGGATCTTTGGGCCTGTTCTTGTTTTCTTGTGTTCTGTCACCATGGTCCCAGTGCTTTACAACCTTGACGTTGTGTTTACAAGTGCGCATGGAAAGGTGGATGAGATTAAAAATAATGACTTTGGATCCGTGTAAGAGACAAGCTAGTACTAGCATACATTTGTTGACAATGAGTTTGCCAATTGTTTGGGT
>comp10201_c0_seq1
GAACCTGTCCTTGGAGCTTGCATAAATCATTTTGCTTCTCACCCTTGATGTATCAGGAGACCAAGCAATGAAGAAAATCCTGCTCTTTTGAACATTTTCAGCAGTTACAAAATCAAAGTCGTACACAGCATATCGGCACTCATTAGCAGGGAGGCTTGCGGTAAAATCCTCGTAACTTTCAGTCGGTTCACCAACCTTTTCCACAACCACCTGGTTTTGCTCCTCTTCAATCTTGTAGACAATAAAGCGGCAGGTTCTTTTTGCCTTCAAGTCTAAAAACTTCAGCTTGCAGTCATCATGAACAGCCATTCCCGATGCTGCGTTGGCCATGTTTGCCGGAGGGGCGCAGCAGCAAAAGAGACTCTGAGAGGGAATGGAGGAGAGCGATCGAGAAAACTTAGGGCTCCGATACAGAATAAAGTTGGGG
>comp10201_c0_seq2
GAACCTGTCCTTGGAGCTTGCATAAATCATTTTGCTTCTCACCCTTGATGTATCAGGAGACCAAGCAATGAAGAAAATCCTGCTCTTTTGAACATTTTCAGCAGTTACAAAATCAAAGTCGTACACAGCATATCGGCACTCATTAGCAGGGAGGCATGCTGTGAAATCCTCATAGCTTTCGGTTGGTTCACCAAGCTTTTCGACTATAACCTGCTTTTGCTTCTCTTCAATCTTGAAGATCACAAAGCGATAAGTTCTTTTTGCCTTCAATTCTAGAAACTTCAGCTTGCAGTCATCATGAACAGCCATTCCCGATGCTGCGTTGGCCATGTTTTCAGGAGATGAGGAGCGAGAGAGACTCTGAGGGAATGGAGGAGAGCGATTGAGAAAATCTAGGGCTCCGATACAAAATAAAGATGGGCCTTCGATGAGTGATGAGAA
>comp10202_c0_seq1
GAGAACCAAAACATACCCTTTAACCTTCCTTAGAACCTCAGCTTGGGGAAAAACCACCTTTTCTACTCACGGGACTGAAGAACGCCGCCTGGTGGTACTTGGATTTGGGGCTTCGATGGTGGGTGCTGCTGGGTTGTGCAGGCTGGTGTAGGGTGGTGCTACTGTGGTGTAGTGTGGTGCTGGGTAGTGCTGCGAAGGTGGGGGTGCAAAGGTGGTGTAGGGTGGTGGTGGGTGGTGCTGCGATGGTGGGGGTGATGCGTCTTTCGGTGGTGGTGGTCGCTGAAAACTTGGAAATAAACATTAAAACCCGAGAGTAAAATTTAG
>comp102039_c0_seq1
AGGTGTGCCATCAAAAGCCATACATGAGTCAACAACTCTCCTCCACGTCTAAGCTGCTGAGCATGGTGATTCCATCTACACTGATTAGCTGCATATGAAAGTATCTCCACCCATACTTGGTTAATAATCTCCCATTTTTGTTGTTTTCCCCACTGTTTTTCTCTTTCCATTGATCTCAGACATTTTGCAAGCTTACACGCATCGAATAACACGGACTTACTTCGATCTCCTTTGATCTCAGATGGTGGAATTATGATTTCCACTTTAAGCAATTTCTGACAAGCATCTTCATTA
>comp10203_c0_seq1
CGCATTTGTACTCACAGAGGGAAGCCCCAAATTCTTACGTAATTCAACTGCGGCATGAATTCTTGTCTCGAGAAGTTTCTCCACATTCAATGCACAAGAAGGATCTCCTGCTGTTTCTTCCTCCAGCTGCATGAGGCGAACACAAAACATAGAAACTGAGTTGTACAAGCCCCAACCAATTGGATTCTCTGTGCCATCAGCCACCAGCACAACATCTCCTG
>comp10203_c1_seq1
GATTTCCTCCAAATCAGCAAAATTGATGCCTTCTTCCCTCAAAATCTCAATAGACGGTCTCCAGCATATACTGTTTATTTTGATAGATGCGCTAATGCACGCCTTTATTTGTGCCTTGTACTTTTCAACCCAAGCAGCTGATGACGCTATCACGGCTAAATCTCCAAAAATGTCAACAATAAGGCCTGATAACCTATCTCCCTCACTGTTGACAAGACGATACGCATTTGTACTCACAGAGGGAA
>comp10203_c2_seq1
ATGATTCTTTCCTAGAAATAGCATCCTTCATAAAATCAGTTGCTTCTCGTCGCAGAAATGATATTTTCCCAGGATCCAGGTTATTTAGGAAAATGTTTTTGTTAGCAAGCTCCAAAGCAGGCAATGATGTGTCAACACCTCTGACATTCACAGCACCACCACGTGCTGCATTTAGAGAAAAACCGCCAGTATAGCAACACATATCAAGAACTCTCTGCCCCTCTGCAATTGTTGATATGAACTGACGATTCTCACGCTGGTCAGCATAAAATCCTGTCTTCTGGCCATCCGGTGATATTAGATATGAAATCCCATTCTCGATAACCTTCACCATTTCAAGAGGAGTATATGAATCGATTTCCTCCAAATCAGCAAAAT
>comp102041_c0_seq1
TGGTGGAGGAATGAACAGTTTTGGCTCATCTCTGGAACCAGTGCTCACTTGGCTGCTGTGTTGCAAGGCCTGCTCAAGGTCATTGCTGGGATTGAGATCTCTTTCACTCTGACTTCCAAGTCCTCAGGAGACGACAACAATGACATCTACGCCGACTTGTACTTGGTTAAGTGGACATCTTTGATGATACCCCCGATTGTCATAGCAATGGTGAACATAATAGCTATAGTGGTTGCATTCTCAAGGACGATTTACAGTTCAGTCCCTCAGTGGAGTAAGTTTATTGGTGG
>comp10204_c0_seq1
AACATCAACCTCAGCTCCAACTACACCACCATCTCCACCACAACCATCAAAGAAAAATTGCCGTTTTTGCTCGCAAGAAGTTCACTAGGCCCACAGCCTATGCCATCTTCCTTCTCCTCTCCTACACCTTGGGTTATCTATCTGCACCCTCCTGCAATCCACAACGTTTTTTAATCCCAAGAACTCCCAAAGTCGCAGACACCACCACAACCACCACCAGGAACACCGAACTCGACCACTACAGTTTCACCACTTCTCAGTGTGGCGACCCAATTCCGCCCAAATTCGTCCGCCAAACAATTCTGGATCGCGTTTTCAACGGCACGTCTCCGTATGACAACTTCCCCCCACCGTACGTTAGTCCTCTTCTCCGTCGAAAGAGAATCAAAGGGTGGGGGTCAAACGGCGCTGTTTTCGAGAACCTAATCCGCAAAGTCAAACCCAGGACTATAATTGAGGTGGGTACGTTCTTGGGCGCGTCAGCACTTCACATGGCCGGGTTGATTCGCCAACTCGGACTTGATGAAACTCAGATTCTGTGTGTCGACGATTTTCGGGGCTGGCCCAACTTTCGTGACCGGTTCAGGGACATTAAGATGTTAAACGGTGACGTAATGCTTCTATATCAGTTCATGCAGAACGTAGTTAATCTAAACGCGACGGAGTCAGTTGTCTTCATGCCGTTCTCAAGCGGGTCAACTCTTGAGAAACTGTGTGAGTGGGGTGTGTTTGGCGACCTGATCGAAGTTGACGCGGGCCATGACTTCCACTCGGCCTGGTCCGACATAAACCGGGCATATAAGATACTAAGAAGACCAGGTGGAGTTATTTTCGGGCATGACTATTTTACTTCAGCTGACAACAAAGGTGTAAGAAGAGCTGTCAATATGTTTGCCCGAGTTCATGGTCTCCGGGTCCAACTGGATGGCCAACACTGGGTCCTCGACTCGGCTTAACACGGGTGGTACGTTCACTCATTTTTATTTTGCCTTGAATATTGGTGTACAATCACGGAATTTTATACAGGAAATTAAGAGATTAGTATGATGATGATGATGATGCATAAGTCTTTTGTTTTTGGACAGACAGTTAATGGACATTTATATGTTTCGGGAG
>comp10205_c0_seq1
CCATACTTCATCATGGTGTTACTGCTAGCAAAGAAGGTCCACCAGATAAGGACCAAACCAAATTTACAGAGTAATGAAATCAAGAACTTATCAGTCTCATAATTGTAATACAGTTGGGCGAAGATGATTTCCTCACAAACTCCTCAAACAAACAAATGTGGTTCAGAGAAGATACTCAAGCTTGCATGAATTATGGCATCAGCATCAGTACTAATCTGACCAGAATTCATATAATTTCACGGCCTTTGAACTGGGGTCCTATGAGGCTTTGGAGCATTGGGGTTCCCCTGCTCATAGAATCTACGCAAAAGGGAGACTGCTTCTGATGCCATTATTCCTCCCGTGCATTTAAAACCCTCCCTCTGTAGAACTCCCCGACTAACAGACAGCTCAGAACTACTAGAGTGCAATGACAGTACTGATCCACAACCCCCAAATTTATCATTTGCACAGCCATAATACACTTCCTTTATACCAATAGTTGATAACGCTGCTGCACACATTATGCATGGTTCACATGTAACATATAGATAGCATTTTGAAAATTTTTCAGCAACTTCTGGCCTAGAAAGTCCATTTTTCTGCAACTGCTCAAGTAGATTATCAATAGCTTCCATCTCTGCATGTCTTGTAGCATTTCTTGTCTCAGTAGTTCGATTTCTTCCAGAAGAAATGGCCTTCCCATCCTCAACAATCACACAACCAACAGGAACTTCTAGGTTGTCCAAAGCAAGCTTTGCCTGACAAAAGAAAAGTAGCATGCTATTTAGTGGATACAAAAAGCAACCTG
>comp10205_c0_seq2
CCATACTTCATCATGGTGTTACTGCTAGCAAAGAAGGTCCACCAGATAAGGACCAAACCAAATTTACAGAGTAATGAAATCAAGAACTTATCAGTCTCATAATTGTAATACAGTTGGGCGAAGATGATTTCCTCACAAACTCCTCAAACAAACAAATGTGGTTCAGAGAAGATACTCAAGCTTGCATGAATTATGGCATCAGCATCAGTACTAATCTGACCAGAATTCATATAATTTCACGGCCTTTGAACTGGGGTCCTATGAGGCTTTGGAGCATTGGGGTTCCCCTGCTCATAGAATCTACGCAAAAGGGAGACTGCTTCTGATGCCATTATTCCTCCCGTGCATTTAAAACCCTCCCTCTGTAGAACTCCCCGACTAACAGACAGCTCAGAACTACTAGAGTGCAATGACAGTACTGATCCACAACCCCCAAATTTATCATTTGCACAGCCATAATACACTTCCTTTATACCAATAGTTGATAACGCTGCTGCACACATTATGCATGGTTCACATGTAACATATAGATAGCATTTTGAAAATTTTTCAGCAACTTCTGGCCTAGAAAGTCCATTTTTCTGCAACTGCTCAAGTAGATTATCAATAGCTTCCATCTCTGCATGTCTTGTAGCATTTCTTGTCTCAGTAGTTCGATTTCTTCCAGAAGAAATGGCCTTCCCATCCTCAACAATCACACAACCAACAGGAACTTCTAGGTTGTCCAAAGCAAGCTTTGCCTGTTCTAATGCAAGCTTCATAAATGAAGCAGTATCTGGCAGTCCCTCTTCACCACAAGAGGCCATCTAGCTGCTCCGCCGACTGGCTGGGTTGTCTGAAGCAGAGAATAGAGGGAGACGGAAGGGAGG
>comp102060_c0_seq1
ATTGTGTGGAATATCCGCAAAATAATAGCGGGTTTCATGGTAATAATGCAATTAATGTAGAGTATCAGAGTCAATCAGATGGACATGACCGAGATTGGGTATATAGAGGAAATAATGGAGAGTATCAGCAAAACCCAGATGGGTTTTATGGGGGAAATTCAGTGGGTGATGGCCAAAACCCCAGCGGGATTTATGGGCAAAACCCAGGAAATGAATTTCAGCAGAACTTAGTTGGACAAAGCGGGA
>comp102068_c0_seq1
GTCACGAATTGTTGTTCACAATCATCGAATAAGTAGATGGTAAATGATATGTTGGGGACGAAAGATGAGGGTTTATAAACCCAAAAGTCAGTGGACAAAGGAACTACTTCATGCGTTTCCTCCCTAATTATCAACAATAATCTTTTTATTCCAAAAGCACAGTGGCTAAGATTCCTTCCTCGGTCTAACTTTAGAGTAGACTTGGAAATTTTGTGAGCCCAGGGGTGAGACCATAGACTAAGATTCCTTCCTCCGTCTCCTTAATTATCAAATTTATTTTGCACTCATCTCATCTTGAACCAACTCAACCTGTCCATTTGATATGATTG
>comp10206_c0_seq1
GCTTTCTAAGATCCACTGGCACTTCGTCTTCCCAGTCATACTTGGAGGTGTTCAAATGAACATGAGCGTCCAGAATTTTCCAAACGGTTAATATTTCGCCTCTGAGACTTTTATGGCATTGGGAAGCATTGAAATTCTGCTTCAGCCTGAACAAGTTAGCCTTTTCATGTGACAAAACTTCAACCTCAGTGCAGACAAACTCGTAGAAGGGATCCAATTCATTCCTTGCAAATAACTT
>comp10207_c0_seq1
GTAGCCTGACGAGAAATAACTTCTGGTGTGAGGGGATCTAGTGTTGTCAGATCCAGCTTATTTAAATCCTGCTCCATCAAACCTTTTCGATACATATTGATTGTTCTTGAGAGACTTTGAACTTCAAAAAAAGTAAATTCCGAATTGTGCAGGGTTAAGTGAGGGAGAAAGGAGTATCACTTCAAAAAAGAATTACACCCGAGAGACAATGAGGAATCGAGGGTATATTAACCCTAGTCGCAAGTCAAATGAAGCTTAGCAGCTTACACACACACACACAGATGTGTAGAACCCTAATGGCAAGCCGGGTGGTTGCTCCGCAGCTCCGGTTTTGGAA
>comp10208_c0_seq1
AAATGCGCAAAGTGACTTCATAGAAAAGTTTCAAAAACTTCATAAACACACGAACAATGTCCCAATCATCAAATGTAGGTGGCCCTAAACCACCCCCCTCACTCAATTGACTTACAAATTGCCCATCATCTTCTTGCAACAAATCAAATGCACCTTGGTACTGTTCAACAATTTTGAGCATCAAATATGTAGAGTTCCATCTCGTTAGAACATCAAAGCAAAGAAGACCCTTCTCACCAATTTTTTGTCTCTCAACACATGACTTAAACTTGTCAAGCCTTGAAGGAGAAGACTTCACATATTTAACAACATTTCGTACCTTCAAAATTTGACGTGTTCACTTCTTTCAAACCCTCCATGACGATTAGATTCAAAATGTGTGCACAAAACCTAACATGCATAAATTCATCTTCTAAGATGGTGCTCTTCCCATCCTTAGTTCGCCTTTTTAAATAATCAAGAGCACCATCATTAG
>comp102096_c0_seq1
ATCTGATTAGAATTGACGAAATGTCGATTGCCTTCTCCTCATCGTTTCGATGCCATCTTCCCCAGAGACTAATGTTTCCATTTTCTGCAACATTAAATCAAAGTCATCTTGAGTCCTGATGAGGCTGAGACGCACGTATCCACTTCCAGCGCCAAATAAGTTACCATCGCGCCCCGTGATACCGGCTGCACTTAGGACTGCATAACAGTCTTTATTTTCTTCCCTCTCGCATTTGAACCAAGCATAAGCTGGAGAAGGTCCTCTGACTTGTTGGAAGTAAGTACAGTATCGAGGAGCAATTTGTTGGATAGAAAATCGTTTTGAAA
>comp102097_c0_seq1
AGAGGAACGCCATTGTCATTTCATCATCGGACGATGACGATAAACATTTTTCGATGAGTTCTAATTTGAGCTATTCGAAATCTATATCGAAATCAAGACGCTCTTCCGTTCCTCGAGTAAACCCTAAGAGGGCTAAGAAAGCGCCTCTTTCAAATCCTGGTTACCGACTATGTGAAGAATCTAATGGTTTTGATGAGATAAGACGATTTTGTGAGGATTTTGATGAAGGGTTTACTG
>comp10209_c0_seq1
TCCACCTCATAGAAGATGTATGGCTGCTTTAAATTTTTCACACCAGCAGTTCGGAACTCCCCCAACAGCACGGGTCTTCAAGTACGACGATGGCACCATACTGAGACTATCTGTGGACTGCCCAGCAGAAGGACCTGCCATGGATAAGCATGTTCTGGAACTCCTTTTCTTCCCTCCATTGACAGGAACCAGGCTCTCAACATAATTAAGGACTTTAAAGAAGTCCATTGCCCCATGAGAGGGGAAATAATAAATTTCTTGGCTGCTAGAATCATACAAGAACAGCTGGTAAGTACAATGGTGCAGATATTGAAAGATAATCTCGTCTTTTCTCCAAATTCCAACAGGCCACACTACTGTTGAAAAAGGTCCAATAGTGAATTTAGTCCATGACTCTTGCACACCATATTCCGTCATTAACCATACCTCGAAGGATCTATCTACCAAATCTCTCCAAGAATAAACAATTACAGCCAGGGATCCCTTTAGAACCACAATTTCCCTCTTGATATTGCAGTCAAAACCACAATAACCGGGCACTGCTATCTGTTGGAATACCTCATTACTCAAGTCGAATGAAA
>comp102100_c0_seq1
CTTGAATATCCTAGAATGCAGCTTCAAGTTCCTATTGACATGGGAGCTCCAAAACCTCTTCAAACATGATCCTATAACTCACAGGTTACTTGGAGTAGCATATGGACTTGTAGACTTGCGGAGTGTGTGGTCCCATGTTGCACTTACAAGGGTTTTGTGATTTCATCAGGAAGGGATAAATATAGACTGAGGCTACTAAATTCTCAAGCTGGAGTGTCGTTTAAATTTGTCCTTTGAGCCTTCGGGTGTGCTTATTAAATGTTCCAGGG
>comp10210_c0_seq1
GTCAAATGATAAGTGTTAGAAGTGTCAAGGACCCTAATTCCTAATAGTTCAGTCAAATTATAGCATAGCACCTCAAGATCACAAGAAATAAGAGGTTTATAAGCATCAAAGTCACTCTTATTCACTATTTTGCCTGCAACTTATCCACAAACACAACATACTGCTTCAATGTGTAATCTTTCGAATTACCAAGAGCCGCCACCATCGCCTCGTCCGACATGAACGGCGCAATGTCAGGCGCATAAGCAGCCAGAATGGCAGATGCAGTGGCCGGACCAACTCCTTTCAGTACCGTAAGCTCCGAAACAGCTTTTGATACATCAGGAAGAGATGTAAAAGCCTTCTTCGATGCCGATTTCACTACGTCTTCGTCCAGTGCCGACACAAAATCCAATAATCGAGGCCTCCATTTGCCTCGGGTGAGCTTCCATTGCATGAGCTTGGAGATGTCAGTAGTGGTGATGTACGGACTAGGGTTTCGTTCAAGGATGAGAGAAGGAAGTTCATTGCGATAGAAGTCATCGAGGGCGACGAGATTGGGCTTGTTAAGCGCTTCAATTCGACAACTGTAGGAAGCGAGAGACTCTTTCCATAGACTCACATCGGAGCAATTGAAATCCATTTCTGCCAAT
>comp102114_c0_seq1
GGGGTCAAAGTATTAGTATCTGGTTTTGAGATGAACGAAAAGGTTGAGATTGAAAAGTTGGTGACAGCTATGGGAGGTGTGCTGCATAGTAAAGCATCATTGGATGTTAACTTTGTTGTTGTGAAGAATGTTTTGGCTTCAAAGTACAAGTGGGCTGCTAACAGTTTAAAGAAGCCAATTGTAACCATAAACTGGCTGCAACAATGTTGGAAAGAACACCGTGTTGTTCCTCAG
>comp10211_c0_seq1
TGTTGGGGGAGACATGTTTGTTAGCGTTCCAAAAGGTGATGCTATTTTTATGAAGTGGATACTCCATGACTGGAGCGATGAGCATTGCTTGAAGCTTCTCAAGAACTGTTGCGAAGCCCTCCCTGACCATGGTGGAAAGGTGATTATCGTAGAATCAATTCTCCCCGAGGCTCCTGAGAATAATGTTTCCTCACATATCGTCTTTGAACAAGATCTTTTCATGTTAGCTCAAAATCCTGGTGGAAAAGAGCGGACAAAGAAGGAATACAAGGCCTTGGCGATAAAATCTGGATTTTCGGGTTGTGAAGTCATATGCAGTGCTTATAACAGTTG
>comp10211_c1_seq1
AAACATGTCTCCCCCAACATGCTCAACTCCTGAATAAGATGGGGCATCAGCTAAAACATGAGGCAAATCATAATTAATGCCTTTAATATGAGGGTACTTGGAAGTTATGATATTGAGAGTCACTCCAATGCCACCACCCACATCAACCAACACTTTGAGGCCTTCAAATCCTTTGTAAATGTCAAGGATCTTCCTCAAGATCAAGGTCGTGTGATGCGACATTGCCTGGTTAAATACCCCATTGAACCTTTGGTCTGTTCCTGGGTATTCAAATGCAG
>comp102122_c0_seq1
GGCTCCTTAATAAATTTAGAGTTTTTAGATCTATCGAATAACAATCTGTCTGGAGTGATTCCCAAGTCCTTGGAGGCTCTAAGGTATCTTGAATACTTAAACTTGTCATTCAATAGGCTGCGAGGAGAAATTCCCGAGGGAGGACATTTTGCAAACTTTACAGCTCAATCATTCATGCAAAATGATGCACTATGTGGTGCACATCGATTGCAAGTCCCGCCATGCAGAAATGGCTCTCTCGGACAAGCAAGGTCCAAAGTTATGCCTCTACTGCTATACATTTTGCTGCCCACCACATCAGCAATCCTTGCAGTGGCCCTTATATACATGTTACTTAGATGGAAAAAACCGAGTAAGAATTTACCCGCCCACTCCGATTCATTACCTTTTCCATGGAGAACAATATCGTACTACGAACTTCTACAGGCAACAGATGCATTTAGTGACAGCAACCTTCTTGGTACTGGGGGTTTTGGCACAGTATATAAAGG
>comp102129_c0_seq1
TCATCTTTGTTTGAACTTCCACAGACGCAACAAAATGCATCCAGATCTGAAGCATACTGGCAACAATGCTCGTTGGTGGATGTGTTAGTATTGCACAGCTCACTTGCATGACTCGTACCATCTTGAGCATTAGTTATAAACTTCCCCAAATAATTGCATTTTGGTTGCGGTAAATATTTTGATTTTTTCGCCGCTGAAAAATTTGCAACATTGGACGCCTTCCCTTTTGCTGTTAGTTCATAAAGGCTGCGCTTGCGAACTTCCTTATATTTTGGCTTCAAACGAGTGCTAGG
>comp10212_c0_seq1
CCGTCGTCGTGTCTCCACCAAAGCAAGTGTTGGTCATCTCTATCTATCAATGGGATTCGCTACCACACTCAACTGTTCTTCAATACTCTTTCTCATCTCAGGGATTGTTCTTCTATATCCAATCATGGTGGCTTCAATCGGAATCAACTATGGCCAGATCGCTAACAATCTTCCTGCACCGGAAAACGTTATCCCGTTGGTTAAATCTGTCGGCGCGACCAAATTAAAACTCTACGACGCAGATCCACGAGTTCTAAAGGCATTCGCCAACACCGGAGTCGAATTCATTGTCGGACTCGGAAATGAATACTTGTCCAAAATTAGAGATCCAGACCAAGCTCAAGCATGGG
>comp10212_c0_seq2
CCCACTGCCACTTTTGATTCCCATTGTACTCTGCTTCCACCCACCCACATTCCGAACGTTGCGTCTCCACTCTCCACCCAAAGGCTTGCCAACCCTTCCTTCAATGGGCTCGACTACCACACTCCACTCCTTTTCACTGCCCCTTCTTATCTCAGGGTTTGTGCCTCTTCTATTTCCAATAATGGTGGCTTCAATCGGAATCAACTACGGCCAGATAGCTAACAATCTTCCTTCTCCGGAAAATGTTGTTCCGCTCGTTAAATCTCTGGGCGCAACCAAAGTCAAACTCTACGACGCAGATCCACGAGTTCTAAAGGCATTCGCCAACACCGGAGTCGAATTCATTGTCGGACTCGGAAATGAATACTTGTCCAAAATTAGAGATCCAGACCAAGCTCAAGCATGGG
>comp102137_c0_seq1
GATTGTGCTGGAAAATTGGATTGAATTATGTATGATGTGTCTCTTCATAAGAATGATGAGTTGATATGTATGCTATTATCCAGTCTAAAATACTCTAGCTGTAGGTCTATCTCCATGGGAAGCATGATGAGGGAATGGCAGACCTCTTTACCGTCATTCAGAGTACTACAAATGTACTCTAAGTTACCAGGATCTGTTACACCATTCTTATTATTGTCGCTCG
>comp10213_c0_seq1
GCATTATCTCCATTCTGACCTGTACATTGACGATTCTCTGTCCTCTACATACAACAGAGTATAAAATGGAAAACAAAGTACTCATTTTCCTTTAAGTGGAATTACTTGCATCATCATGTTGATACAGGACCTATGTCACAAGGCATCTCTGTCTTTGTTAGTGGGATTAAATGCTACGAATGCTCAGCCAAAAATATCATTTCTGCTTCTTGTCAGACCCTGCACCGTTGCTATCTGATGCGGCAGCAGCAGCAGCAGCAGCCAACTCCATCAACCTCTCGTAATCAATCTCAGTTGAATTATACTTGAACTTCATCCCACATTGTGTCCATGACCTGATGCAAAGCACAGTTTCTGTGCTTTCATGAGACATTGAGAACCGCTGCTTATCAATCTCGTCACCTTTGCTGCAAAAGAGGTCTTCAGGTGCCACAGAAGTAGCCTGTAAGGTCAAGAAATCTCGAGCCATCATGGACAACCGAGGATAGCGTGTGCTATTCACCTTCCACCATTCCAAAACATCTGTTGGTATTGTAGCTGGAGGCTCCGATAGATACTGAGTAAGCTCATCCGTGGCAGAGCTCATGCTTGCTCTTCGTTTTTTACGAGCAATTTCCTCTGCGAAAGAAACACTCCCACCATCTTCCAACTCTTGAGCACCATATGAACCACTAATTGATGGGATATGGCTGG
>comp10213_c0_seq2
TCCCAGGCTCTAATTTATGTACATCCAAAAATGTTAGCACTTGGACACTGTTCATAAGTATAAAAGCAGCAGCAGCCAACATGTTAATGCAAAAAAGAATGGATCTTGCATAATCTCAGATGCTCCGAAGGACCCTTCTTTGACAGTTTCAATTTTCAGTTCAAAATTTCAAGAGTCGGACGCAATCAGAAACCTAAAAACTTCGGTGCTAACAAGAACAGAGGTTCCAAGGCACTTGGAGCAAATTTCCTCGCGAAAAGAAAACAAACTGAGGAGTTCTGGTCATTGTAAGTGCAGCTACGAGCTTGAAGGATTCGCTTCATGAACTCCTCTGTGATATCAGCTCTTCCAAACGTAGCTGGATGAGCTCCACCCCTCGACCAGTCCACCCAAGTGATACTTCGATTTGCTATGAGATTAGCAGCTTGTATCGTTAGCATGGTGGGGAAATAATGCTCGTCCACGTAACATGCTGGCTTACAAAACTCAGCAAACTTGGGATAAAAGGTTGTGTCTTCCACTATGTAAAATGCGAGCTTTCGGTTAATTTCAAACCATTGCGATCCTTTACGCCACTGGGTAATGTTCACTTCAGGTAACATGTACTCATTATAGCGGCCTCTCCCATGTGGCCCAGGGTCATCG
>comp10213_c0_seq3
GCATTATCTCCATTCTGACCTGTACATTGACGATTCTCTGTCCTCTACATACAACAGAGTATAAAATGGAAAACAAAGTACTCATTTTCCTTTAAGTGGAATTACTTGCATCATCATGTTGATACAGGACCTATGTCACAAGGCATCTCTGTCTTTGTTAGTGGGATTAAATGCTACGAATGCTCAGCCAAAAATATCATTTCTGCTTCTTGTCAGACCCTGCACCGTTGCTATCTGATGCGGCAGCAGCAGCAGCAGCAGCCAACATGTTAATGCAAAAAAGAATGGATCTTGCATAATCTCAGATGCTCCGAAGGACCCTTCTTTGACAGTTTCAATTTTCAGTTCAAAATTTCAAGAGTCGGACGCAATCAGAAACCTAAAAACTTCGGTGCTAACAAGAACAGAGGTTCCAAGGCACTTGGAGCAAATTTCCTCGCGAAAAGAAAACAAACTGAGGAGTTCTGGTCATTGTAAGTGCAGCTACGAGCTTGAAGGATTCGCTTCATGAACTCCTCTGTGATATCAGCTCTTCCAAACGTAGCTGGATGAGCTCCACCCCTCGACCAGTCCACCCAAGTGATACTTCGATTTGCTATGAGATTAGCAGCTTGTATCGTTAGCATGGTGGGGAAATAATGCTCGTCCACGTAACATGCTGGCTTACAAAACTCAGCAAACTTGGGATAAAAGGTTGTGTCTTCCACTATGTAAAATGCGAGCTTTCGGTTAATTTCAAACCATTGCGATCCTTTACGCCACTGGGTAATGTTCACTTCAGGTAACATGTACTCATTATAGCGGCCTCTCCCATGTGGCCCAGGGTCATCG
>comp102149_c0_seq1
TATCAAGTCCCTTGCTCAAAAGATCAAAATCTTCACAACTCACGAAAGCATTTGCCAAATGTCAAGGTGTTCGCAAAGTTTTTGTCATTTTTGGTGGAGACACATCTGAACGGCAAGTATCTCTCATGAGCGGAACTAATGTTTGGCTCAATTTGCAAGCATTTGATGATCTTGAGGTAATCCCATGTTTGCTGGCCCCTGCAAATGGTTATTCATCTGCTATGAACTCTGATAAAAAGGA
>comp102157_c0_seq1
GTGATATTGGGTTCCCTCCCAATAAAGTTGGTTGCAATCCATGCACTGCCAAAACTGTAAATTCTTGTCAAACAAGCAATAGGGAATCCCTTGGAATCCCTTGGCAGCTTCAACTGCCTCTTCAGTTGTAAGCGGTTTTTGAATGAACCTCCCATTGCATTTGGTACACCTTGACATTAACTGATCCTCACTAATTTTCAACTGGAAAGTTTCAATTACCTCAAGAAGTTGTTCATTTTTAAGAAGACT
>comp102158_c0_seq1
GCTCTGCATCAAAATTATACGTATATTGTCCATAACTATAGCATCAATGACTGCCAGTAAGGACGACAAGTTGAGTGTTGTGAGAAAATGACAGATCTGAGCATACCCTTTGGAAATTTCTACTTTGGAGGCTATTTATCGGTTATCAGGCACCATCCATTCCCCCAATCCTTTTTCTCTTTCTCTCACCTTGTTTTAAAAACAATAGGCCACCCATCATCAATGTAGG
>comp10215_c0_seq1
AACTGCATCACGTACCCAAGGCAATTCACACTTCGCCACACGATGGTTCGTCATATCATTTTTGTTACCGCAGTCTTGTGTCTAACAGCACTGTCTGTTTCTGCATCTGATGATGAATTACCTCCAAATCCTCCCCCACCTGTCCCGCACATACCGATGGATGATAATTGTTTGCGATGCATTTGCGAAGCCGTTGGTCAGTGTATACCAGGCACAAAGTGTAAGGGAGAAGTATGCGGTATGTACGGTATAACGAAGAGATATTGGAAAGATTCAGGCAGACATGTTGTATCAGGAAGTAGACCAACTGACAAAGACGCTTACCAGAAATGTGCCATAAACGCTTATTGTGCTAAAAAATCAATATTTACTTACATGAGCAAATACTATGAGGACTGTAACGAGGACGGAAGGGTTGATTGCTACGATTACGCATCTATTCACAAGCTCGGGGCTTTTGCGTGCCATGGAAAGCTGCCCAAAGACTTCATTAGACGATTCGTGCGTTGCTTTGACCGTGATTAAAATTTTTAAAAATAAACTAGCATCACAATCTTAGACACTAAGCCCAACGATCCCCGATCCTTGTCATATTATGCTCAACAGTGATAATCTGAACATTTATG
>comp102161_c0_seq1
TGTGGAAAAAATCAGTTTATTGGAAAAGAACTTCATTAATATCAGTTTGTTTATTTGCAATTGAAGCAGACCACGGTCTGTTTATATTCAGAATACTCACACATCTTGCAATGCATGCACACACAAACACAGAGAGAGTGTAGGCCCACATTTTTTTTTTGATGGCATCGAGACTTGTTTTAGTTACTAGAGTGTCTATTGAAATAATTACAACGCCAATCTTAGATGTACGGATATTTATTGGTAAAA
>comp10216_c0_seq1
GACAAGTCCAGCGTTAGAATTTCCTGCTCAGGAGAGGCAGATTACCCTGGGACCAGCAAAGAATGGAAAGCAGAATCCAAAAGGAACATTGAAGTTGGCTGGATCAAAGAAGTCCACAGCGAAAGAATTGGCAGGCTGCTTTCCTTCTTTTCACCGTGGTACGGAGATAAAATCGGGTCTCTATGGTTCTGTATTATCTCTTTCCAGAGAGAATAAGGCAGCAAGTTATGATTCTGGGGTGGCAGTCCGGATGAGGAATCAGATGAGAGTTTATGATGATGGAGAGGAACCTATGTATGAAGTGTCTGTTGAGAGAGATCGGCATTTCTCACGAGTTAGTGCAGTTGATAAAGTTGGAGCTTTGAGAAAGGGGAAGAAGCATGAAGATTTGGGAGATGAAGAATATACGGACAGATTCATGGGCCTGCCTATGTCTCTAAAGAATGATTTGCATGCATATGGTAGGAAGAGGACTGTGAATCAGTTGTCGGATATCAAGGTGTTAACAACAAATCCATCTAACATGAGAATCGTTGATGATAGTGGTAAAAGGGTCAAGTACGCTGTGGCTGTTCAGCAAGTTGCTGGTGAAGATCAGATGAAATCTGCAAAAAAGAAGGCTCCAAATTT
>comp10216_c0_seq2
CGAAGAGAAGCTTCGTGTGTTGAACATAATGAAGAGTCAGAAGAGTTTAATGTATGAGAATATGGAAGAGATGGAGAGTGACTCTTCTGAAAGAGAAGAGTCAGCAGACGGATTGTGGAGCAAAAAAAGAATGAAGGATCAGAAACTTGGGCAGAAATTGGGTCGTTATTCTGGATATGGGGCGAGTCCAGCTAGACAAATGGCCATGGAACCGGCAAAGTATGCAAAGAAGAATCCAAAAGGAACATTGAAGTTGGCTGGATCAAAGATGTCTACTGCAGCAGGATGCTTTCCTTCGGTTCATCAGGGGATGGAGATGAGATCAGGTGCTCGTGGTTCTGCATTAACACTTTCCATAGAGAAGAAGGCATCAGGGTATGATTCTGGGGTCGCAGTTCGGGTGAGGGACCAGATCAGAGGTTATGATGATGCAGAAGAAACTATGTATGAAGTGGCTGTTGAGAGAGATCGGAATTTCTCACGAATCAGTGCAACAGGTAAATCTGGGGCTTTTAAAAT
>comp10217_c0_seq1
ATAATCAGCAGCCTCTCTGCCCTCATCCTTCCCCATGATTGCTTCCCTTTCCAAGCACTCAATCAACTCTACTATTCCCTTCCTCTCTTTGCAGTTCTCTCTCCACTTCCCTCCAATCCCCATCCACTTCCGTCCAATCCCCATACACTCTTCATCTTCTGAATTCATCTCATTCTCCAATTCTCCCTCTATTTCTGACACTGAACCCCCTTTAGCACACTCAATCACTGACCACCACCCGTGACCATATCGGCCGCTCCGCTGCCACTGACGGAGCTTCAAACTCCGATCACTGACTGCAATTCGACAGATTTGAACTGGTTGTTGTGGAAGTGAATGAACTTTGGTTGTGGGTATGGAGAGAGGTGAACAAA
>comp102180_c0_seq1
GATTATCAAGTACACATTCCAAAGAAAGCGGAAAAAAGTGTCTTTTAGTGGCTCTGATGGGAATGCCTCTGTTGAAAATAGCACTTTGAAGAGGACAGAGGAGAAACAACCTGGTTCAATGGAGCCACAAAAGTCGAGCTTGATAACAGAATCATCAAGGGACAGTCGGCGATTGGCGCAGGTTGCTCGTCAGCTAATATCTTTATCAGAGAAAAAATGGTGGCAGTAA
>comp102187_c0_seq1
ACTACCATCACGTGTACTCGATCTCCTATGATAAACATCTGTAATGTTACTCTCATCCCTTGAACGCTTAACATCTGATTTGTGACTGGTGTGATCTCTTGAGCCAAGATCATCTCGGAACTTTACATCTCGGGGTCTCTTCTCTCTGTCAATGTCATCTCCTTCTTTGCCATCCCTATGTCTACTGTCTCTGTCATCATCTTCTCG
>comp10218_c0_seq1
TCTCTCTCTTCCACAACGAAGCTCAGACGTCGAACAAACACATTCATCAATGGCCAAGCTTATCATCTTCATCCTCGCTCTGTCTCTTCTCTTCCTTTCATCCCTCTCCTTGTCAAACCCTAACCCGAAATCAGAACGGTTATCAAAGGCCCACACCGAACTTACCAAGTACGGCTTCCCCATAGGATTACTCCCCACCAACGTATTGACCTACACCATCAATTCCACCTCTGGAGACTTCTCCGTCTACCTCAGTGACGCGTGCCGAGTCACCCTCCCTCCGGACAACTACTTGGCAACGTACTCCAAGAAGATTACCGGGAAGATCGTTGAAAATCGTATCGCCGAGATTGACGGTATTAGGGTTAAGGCTTTCTTCAAATGGTGGGGAATCACTGGAATTAGATCGAACGGTGATGATTTGACGTTTGAG
>comp10218_c1_seq1
AAATTTTCCACGTAAACTAAAAAAAATCATAAAGAACACATCTTTCCAATGATAAATCAAAAGTCAAACCTTGATTACCCACACACAGCCCATATAGTAGGAGGATAACTTTACGAAGAAGAGAGTTTGCCTTTACACTCAGGACTTTCATCGAAATTCTTTGAGGGGTACTTAGCGGTAACCATCCCAACCTCAAACGTCAAA
>comp10219_c0_seq1
CGCCATACGATGACTTCACCTCATATGAAACTCTTGGATTTATACAGGTGAGACCTGAACATGGATGATCTTTCACTGATACAACTTCATCTGATTTTCTTTGTTGTCCAAGGACTGCTACATACATCATGTGCAAGTAACAATTTCTCTCCATAAATAAAGGAGCAGGAATGGCTCAACTGATATTTAAAGGAGAAGCATGAGAACCACTAAGGCTGCAAAGAGCAGAGGAAACACTAAATGTTCACTGTACAGACAGCTTTGCCCTGATGCCACTGCAGGAAGTGCAGGAATTTTGACAGTTTTGTTGCATGATGAAGCCGGTAATTGAGAAGTAGAGGGCCAAGGAGCTGGAATGTTATCATTCAAATCACAAATGAAGCTGACTCCTGACGATTTATCAAATGTTATATCTGAAGGCAAGCTCGGCAAAAGGCAACCGGACTCTTGCATTCCAATTGGGGCTTGGAGGGAAAAATCCTTAAGGCTAATATGGCAAAGACTATAGACATTTTTGGTTATATTTGCTTTCTGTAGTTTCATTCCAAGTGATGCAGCACAATCCAAAGCTTGCAAGTTCGTTATGAAGCTCTGTTTTTGCAAGTGTGCCACATAGCTGTCCATCGCATCACAGCATGCTGTCTGGTTGCTTATCCCATTTGCACAGCCCTTTATGACATGGCTCATGTTGGGGAAAACCAGAGGGCAAACTTTATTTATATTGCAATTCGATAGTCCTCTCAGGATTCCCTTTGATTGAGGCGGATCAAGTTTACTTGCCAACCATCGAAGTATGATACTTTTGCAATCATTAACCCGAGTGGAGTGGTCAGACAATGCATGAGACCCATCCATACTCAGCAGATCATAAGCTTTTAATGCAAGCTTTTTAGCAGCTTCTGATATAGCATTCTGACAAACTTGCTCACAACATTCATTCACAAGATCAATTTTTCCACATGCTGACAGAAGCTGGGAAGAATCCACAGTGCTCTCAAACTCATTTACATTTTTGACTGGACAAGAACCTTCAGTAAGATTTGATGGGCGGATAGCACATATCTGCTGGAGGTTATTATTGGCACCCTGACCAACCAGAATTTGCTCAAAATCTGAGAGGCAATGCTTTGCATGAGTCCCATTCAAAGCAAGCATATTAGTATCTTTGCTAGATTGACCAAGGAGAATGACTAGAGTGGCTTCCAACTGTGGACAGCATATTACATTAGCTAGAAATGGCGCAAAAACAGCCATACAATCAGTTGATGTCATGTTCATCATGCTTTCAACAGCGTCAAAGTTTAACATGCAGAGTCCTGATAATTTTGGGACCGTGCTATTTGTAAATGGTGTCAATGGAGAAGGTGCAAGAAGAGGAAGAAGGGGCTGAGGAGCAGCATCTGGGGATATCTCAGGCAAAAGAGCATCTGCCTTTTTATCCATTCTCATAGAACTTGCCAGATTATCCAACGAGCTGCAACAGACTTCATGGAAGCAGAAAAGAAGCAGAATCACATTCAGAAAATAAAGATTGAGATTTTGATCCACCCCTTTTCTCATGCTTGCTCTGTTACTGACTTTCCCAGAAGCAGTGATAAATACCCACAGAAAAAAAATTATTGGAAAGTGCAAGAACACAAAAGAATGGAGTTTTGTCAACAAGAATCAGACGTTAAATTCAGGAAAAAAAAATGGTGGGAATGCGAGGAAAAAGAAATGGGTCGTGGAGAGAGAGATAGAAAGGGAG
>comp10220_c0_seq1
CAGATGCCTTCGCCCAAGAAATCATTCTCATCGTCTGCGAATTCATCTTCAACTTCTCCTGAGTCTCCTCTCTCGGAAAGTGTAAAGGATAGTAATTTCTTAAAGAATGGTAGAGGGTCGAAAGGATTGAGGGGGTTGAACAGGAAGCTTACGAGACAGAGGAAGCTAAGGCATGTAAGTGATGCTGAGCTTGGTTTGAGGGTGAATCATGATCGATCACAGTCATTGCCGGTGTCGCCGGACTCCGGAGTACGGTCGCCGAGGAACGTGGGTCATTGGTCGTCCTGGGCGGTGCCGCAACCGTTGCCGCTCCCGGAGTTGAATCGGTCATCGGGGTTGGGTTTTAATTTGCCATCGCCGACAGCAGGGCCGTGCAGAGAGGAGAGAGATGGAAGGGATGGG
>comp10220_c1_seq1
GCTAAGGGCAGGACTTGAGAAACTACTTGTTGGAGCACTCCTTGCAGGGACATTCAACCTGAAGTCGTGGTTACCACTTCCATCGTTTAAGTCTTGAGGGAACCCCCTACGGCGATAAGTCGGAGATTTTGCAGATCGGGTGCCCACATGATCTGCGGCCTTCTGATTAATTTGATGAGAGCAAGAGCTCTTAGTAGCAAAGCTTGATGATATCCCATCTGTTGTCCCAT
>comp10221_c0_seq1
GTCCGGACTTGCGTACGCTATCACTTGCCTAACAGCTGCCAAAAGCGCGGAAGCTTCAATGTTGACGGGCTTATTGTCTCCTTTCTAAAGGGAAAATCAGAGAGGTCTCACTATTTATCCATAAGGGCAGTCGCTAACCGTTGCGCCTTCCCTTCCGCTTACACCATTTCTTTGTGAATGCTCCGCTTTGCTCTTTGGCGCGCTACTTCCGCTAGCAACCAGCTTCGGATTCTCCTTAAGGCACCGGGTTGAGTAGGGATTTGAATAGAAACTCTATTTTGGGGCTCAATGTTGCTGGACTCTACTCCTCTCCCCGGGCTCGCTCCGCTCTATGCCCAAAGCTTCAACTCAATCACTTGGCAGGGGGGTTATAGGGGGATTTGGCCTACCAACTGCAGGCTCGGGTGGGAGAACGGTATCCATTGCCTGCTGCCCCATCCCAATAATACGTGTTTATCAACCACCCGTGCACGCGTGGGCTCCCCATTTAGGTAGCTTCCCGGATTTCCCGCAATAAGCGCAAGTGGTTCCGCCGAACGAAGTTGTAGTTGGTTCGTTTTCGTATGATGATTGCTCGCGAACCTACCCTCACGGCTCGTTCCTTCGGAACCTGTGTGTCTTTACCAACTCGGTCCGCCCGGTGAGCGCTCACGACTAAGCGAGACTCAGATGCTGTCTCATTCGCTGTCTCGCAGTACATTTTTCTTTTTTCGATACGGCTCGCGACCTAAAAAAATCCCGGCCCACTCGCCCCTACTCTCTAAAGCTTGCCACTCGTTCACTCGCTGCTTCAAGTAAAGCACTCGATGCTCTCTCGCAATCGATTAGTCTCGCTTTGTCGCAATAGACGAAGCTTTTTAGATACTCCTTTCGCCTTTCTTTATGCATGCGGGATTTTCTTCTTTTATTCAATTGTTATGTGGTGCCAGGCAAGGGTACATCAGATTTGACTCACTGTATACATTCAGGAAGAGGAGGAACGAAGTCACTCGACAAAAGGAAAGGGGGGAAATGGAGAATTTTGCCGATATTAAAGCGCTCTCTGTATCAAAGCCACACTATTGATAAATGTTGGACACGTCCTCAATCCAATGTTGCTACCTCATCTACTCCTCCACCTTTGGAGGATCATGGATCTCATAGAGTTGCAGGGTGCTGTACTTCTTTCTATTTTGCTGTTCTTTCTGAGTCAGGTCCTATTACTCTGGAGATTCTTAAGCAATTGATGTCTGCTATCACTCAGAAGATTGAAGATCTCGGGCCTTCTCATTCTGCAAACATGGCAAATCAGGTATATGGATCTGCTGCTTCTTCTTCCATTCCCAGTGATTGGATTCGTCGATTCCGGGGCTACCAGTCACATGTCAGGTGATATCTTTCTTTTCCTATCTCTTTCTCCTTTACCTATCAAAGATTCTGTTAACATTGCAGATGGCACTCTCTTAACTCTTTCACACTGTGGGTCTATGTCTTCATCCCGGATTCTTCATGATATATTCTCTTTTTCTCCGCTGAGGACAAACTTGCTTTCTGTCAGTCACCTTGCAGCTAACCATCTTCGTGTCATCTTTTCTTCTTCTGAGTGTCTTATCCAGGATCAGCGCACGGGAAGGATCGTTGGCCGGTTGGGAAAGCTTTCTTATCCGGATATTCTTCTCTACATTCCTTTTTTTCAGCTGCTTCAGTAGGATAAGGAATGGGACCCGCCGTCGCCTGAGACATACACAACACACAGTGCAAGACTTCTTCCATTGTCTAGGGTATCTTCCTGTATTTCATTCAGATGGGTTGAACAATTCATGTGATTGTTTACAGTTGGCAATTGTATGCTCCCGGATTAAACATAAGAATCCAAATGAAAGTGTGCCTTTCTTTGGATTGATTTCTTCGTTAGTGTTCACTTGTGATTTGACCTTATTTGACCTACGGCTGATTTAAGGATATATCACAGACAACTCATTTTCATGAAGGGGTCCTACTCGAGTGCAGTCATTCACAGGTGCAAGGTACTTTACTTGACTTGACTTTACT
>comp10222_c0_seq1
ATCTGACTCCAAAGAAATTGCTGACCAACTAGAGTAAATTGAAACTATAAGGCCAATATCTCATTATGTACAGCCACTAGCGACCGAGCTTCCTACGCAACCACTTCTTCCGCAGGGTGGCATCCAATGCCAAAAATGTCTTGGCTTTTTTCTCATCTTCCAAAAGATCACAAGCATCTAATAGAAGCTCATCATCTATGTCTGGTATGGCTTGAAGTGCATCAATGGCACTTTCTATTGTGATATGGTTCTTGTCTGCCTTCTTGTTTACCAATTTAGTGACCATGGTTTCCATGTCACTAAAACTTTTTTGTATGTCCTTGCCAGTTTTCTGCAATTTGCTAGAACGGCTCGAGGCTGATGGTGTCACAGCTGACCGCTTTTTCCTTCCACTAGGTGTCTCTTTTCCCATAACCGGGTTTTTAAGCTGACAAGTTTCATTAATCTCCATGACTAAAGGACTATGGTCAAATTCATTAACTAGAGTCTGACAAACCACACGTCCATCCATCAATCCGATTCCAAAGATAACACATAGATCATTGTAGTGTTGTAAGATTTTATTTCTGTACAAGATTGCATTCGGATGTTCCTTAACATAAGCTTCCCAAATCTTGTCGTCTGCTACAACAATGTGCTGAGTTTCATCCCATGCAAATCCATTCTGATTGAGAAGACCGTTGATGTCGGTGTACTGTTGCATTAAGCATATGTACCGAGTTTCCAGTACATATCTGTCATACTGGAGTCCAAGCTTTTCATTAAATGATGCAACCATATGTGCCCAAG
>comp10222_c0_seq2
GTATTATCAATCTTATTCCCTCGGTGTACCTGCTCTAGCATAAGGTCAATGAAACAACGGTCCATTGAGGGTGTCCAATCTACTACCAGATCTGTGCTAGCAGGGGATTGGTCATCCTTCCATTCACCTGTCATTAAATATACACTGTCTGGGTCTACATTGCGAGCCAAACGGCTGTATCTTCCATCAGAATTATCTTGTCCATAAATAACACACAGCTTGTGATGGCTTGGCACTGTTTTAACTCTGTATGATCGAGCATCAGGATGTGCCTTGATATAAACATCCCAGATATGATCTTCAGCTGTTACCATTTCTCGTTTTTCATCCCAAGAAAAGCCCACCTGGTCTAAAAGAATTTTAACTTCGTTGTACTGCCTCCTCAAATGTTTGTATCGATTCTTCAGAACATCTTTGTCATGGTGAGATCTGAAGTTTGCATTGAATGATGTAACCATGTCAAACCAAGCCTGGCTATTAAATGTCTGTCCAATTCTGTTTCCTCTATGCACTTGGTCTAGCAGTAAGTCAATAAAGTAGCGATCCATTGGTGGTGTCCAAAATGTTCTCGAACGTTCGCTACCAGTCTTTACTCCTATAACGTCATCTTCAAGTTTCTTATCCTGAGGCAAATCACTCTGACTATCGTTGATTGCGTCTCCAAATATCAATCCCAAATCTTTGAAATTGGGCAAAGTTTTCATTCTATATGATCGCGCATGCGGCTGTGCCTTAATATAAGCATCCCAATCATCATCAGAAGCAGTAATCATTTGTTGTGTCTCTTCCCAGGAAAAACCATTTTGTTTCAGCAGAAGAGAAATATCACTGTAGTACTTCCACAATTTTTTGTATCGATGTCTTAAAACCCTTTTATTGTGATGAGGACCAAATTTCATGTTGAAAGATGTGAGCATATCTGTCCATGCTTGTTTACTGAATGTATTTTCAAGCTTGTTGCCTTTCTCTTGTTGATTCAGCATTAGTTCAATGAAGTATCGGTCCATGGCGGGTATCCAACCTGTTCTTGAACGTTCACTATTTGCAGGAATTAGACTTCCAATTTCATCACCCGAATTCACTCCTTGGCCTTCATCTTCGATGTCTATATCATGACTTGAACGGCTGTATCTTCCATCAGCTATCGTATATCCATATATCAAGCATAAATCATTGAAGTTCAGCACTGCTTTAGTCTTGTAAAGCCGTGCATCTGGGTGAGCCTTGATGTATGCATCCCAGACATAATCATCAGCTACCACCATTTCCTTAGTTTCATCCCAAGAAAACCCATTGTGGCCAAGAAGATTCTTAATATCATTGAATTGCTTCCACAAATTGGTGTAATGGCTTTTCAGTACGTCTTTATCAAATTGAGATCCAAATTTTGCATTAAATACAGCA
>comp10222_c0_seq3
ATCTGACTCCAAAGAAATTGCTGACCAACTAGAGTAAATTGAAACTATAAGGCCAATATCTCATTATGTACAGCCACTAGCGACCGAGCTTCCTACGCAACCACTTCTTCCGCAGGGTGGCATCCAATGCCAAAAATGTCTTGGCTTTTTTCTCATCTTCCAAAAGATCACAAGCATCTAATAGAAGCTCATCATCTATGTCTGGTATGGCTTGAAGTGCATCAATGGCACTTTCTATTGTGATATGGTTCTTGTCTGCCTTCTTGTTTACCAATTTAGTGACCATGGTTTCCATGTCACTAAAACTTTTTTGTATGTCCTTGCCAGTTTTCTGCAATTTGCTAGAACGGCTCGAGGCTGATGGTGTCACAGCTGACCGCTTTTTCCTTCCACTAGGTGTCTCTTTTCCCATAACCGGGTTTTTAAGCTGACAAGTTTCATTAATCTCCATGACTAAAGGACTATGGTCAAATTCATTAACTAGAGTCTGACAAACCACACGTCCATCCATCAATCCGATTCCAAAGATAACACATAGATCATTGTAGTGTTGTAAGATTTTATTTCTGTACAAGATTGCATTCGGATGTTCCTTAACATAAGCTTCCCAAATCTTGTCGTCTGCTACAACAATGTGCTGAGTTTCATCCCATGCAAATCCATTCTGATTGAGAAGACCGTTGATGTCGGTGTACTGTTGCATTAAGCATATGTACCGAGTTTCCAGTACATATCTGTCATACTGCTCTAGCATAAGGTCAATGAAACAACGGTCCATTGAGGGTGTCCAATCTACTACCAGATCTGTGCTAGCAGGGGATTGGTCATCCTTCCATTCACCTGTCATTAAATATACACTGTCTGGGTCTACATTGCGAGCCAAACGGCTGTATCTTCCATCAGAATTATCTTGTCCATAAATAACACACAGCTTGTGATGGCTTGGCACTGTTTTAACTCTGTATGATCGAGCATCAGGATGTGCCTTGATATAAACATCCCAGATATGATCTTCAGCTGTTACCATTTCTCGTTTTTCATCCCAAGAAAAGCCCACCTGGTCTAAAAGAATTTTAACTTCGTTGTACTGCCTCCTCAAATGTTTGTATCGATTCTTCAGAACATCTTTGTCATGGTGAGATCTGAAGTTTGCATTGAATGATGTAACCATGTCAAACCAAGCCTGGCTATTAAATGTCTGTCCAATTCTGTTTCCTCTATGCACTTGGTCTAGCAGTAAGTCAATAAAGTAGCGATCCATTGGTGGTGTCCAAAATGTTCTCGAACGTTCGCTACCAGTCTTTACTCCTATAACGTCATCTTCAAGTTTCTTATCCTGAGGCAAATCACTCTGACTATCGTTGATTGCGTCTCCAAATATCAATCCCAAATCTTTGAAATTGGGCAAAGTTTTCATTCTATATGATCGCGCATGCGGCTGTGCCTTAATATAAGCATCCCAATCATCATCAGAAGCAGTAATCATTTGTTGTGTCTCTTCCCAGGAAAAACCATTTTGTTTCAGCAGAAGAGAAATATCACTGTAGTACTTCCACAATTTTTTGTATCGATGTCTTAAAACCCTTTTATTGTGATGAGGACCAAATTTCATGTTGAAAGATGTGAGCATATCTGTCCATGCTTGTTTACTGAATGTATTTTCAAGCTTGTTGCCTTTCTCTTGTTGATTCAGCATTAGTTCAATGAAGTATCGGTCCATGGCGGGTATCCAACCTGTTCTTGAACGTTCACTATTTGCAGGAATTAGACTTCCAATTTCATCACCCGAATTCACTCCTTGGCCTTCATCTTCGATGTCTATATCATGACTTGAACGGCTGTATCTTCCATCAGCTATCGTATATCCATATATCAAGCATAAATCATTGAAGTTCAGCACTGCTTTAGTCTTGTAAAGCCGTGCATCTGGGTGAGCCTTGATGTATGCATCCCAGACATAATCATCAGCTACCACCATTTCCTTAGTTTCATCCCAAGAAAACCCATTGTGGCCAAGAAGATTCTTAATATCATTGAATTGCTTCCACAAATTGGTGTAATGGCTTTTCAGTACGTCTTTATCAAATTGAGATCCAAATTTTGCATTAAATACAGCA
>comp102231_c0_seq1
TGATATGTGGAGCACTGAAGCTTGGGATTGTCTGGCAAAGGTGTTTCCGAATAGAGGGAACGGAAGTAGATTGATGATCACATCTCGCAACAAGAGTGTTGCTCTCTATGCAGATGCCAGAACGTTTCCTCACGAACTGCAGCTTCTGAACGAAGAGGATAGTTGGGAGTTGTTTTGCCGAAAAGCATTCACTGACAACTTGAACAAAAGTTGCCCACCAGAACTAGAGGAAACTGGGAGAGAAATCGTGGGAAAATGTGATGGTTTACCTTTGGCAATCATCGTGTTGGGTGGCTTGGTGTCAAGAAAAAGAAACTTGAACGAATGGGAGAGGATTCTCAGCAACATCCATGCCCATTTTGCCAGGAACATTAATGGGG
>comp10223_c0_seq1
ATGTCCAGAGGCTCAATGGAATTGTTGCTGTTTCTTCTAGTGATTTTGGTTTTCTAGCAGATGATAAGTTTATCTGTTCGCTTCTTGAATTTGTTTTTCGGTAATTTTTTCTTTTTTTAACGAATCGCTATTTTAAATTGTATGCCATATATTCTGCCAAGGTAGTGTAGCTATCTGAATAACGAGGGCAGAGAGACTCATGCCACTGCGAGTAATGTGCATTCCTAATGTTGTTCAGTAATGTGGGTTGTGTTGT
>comp10224_c0_seq1
TAGAATCTCAAGAAAACCATCGTCATATATAGAAAGGATGGCAATTGCTGATTCCGCTTCTTCTTTTTCGCTTCGTCCTCTTCACCACAATTTGTTTTCCCCCAAATACCGTTCTGTTTGTCATAATTCCCTGTTTCGTTCTCCTCCACACTTTTCCTCTCTCCAGTTCCCCTCCAATATTCGTGCAACCTCATTAGTCGCCGTAGAACCGGAGTCAAGCACTCAACCCCAAGAAGATACGATGGAAGTTGACTTGTTTGCTTGTCCGGTATGTTATGAACCACTAATAAGAAAAGGCCCTTCAGGTTTTAACTTGCCAGCAATATACAGGTCTGGTTTTAAATGTAGGAAGTGTACCAAATCATATTCAAGCAAAAATATCTATCTGGATCTCACTGTTACTGCTGGAACAAAGGCCTACACTGAAATTAAACCAGCTAGGACTGAGTTATTCCGTTCAAAATGGCTCAAGAGTATTTTAAACCAGCTGAAGGTGGTGTTCTCATTGATGTTAGCTGTGGGAGTGGTTTGTTTTCTCGGAAATTTGCCAAATCTGGGACCTATTCAAGAGTTGTTGCCCTTGATTTTTCTGAAAATATGCTTCGCCAGTGTTATGATTTCATCAAGAATGATGATACAATTATTACCTCCAATCTTGCTCTTGTCAGGGCAGATGTTTCCAGGCTTCCCTTCTCATCATGTTCAGTTGATGCCATTCATGCTGGCGCAGCCTTGCATTGTTGGCCATTCCCTTCCAATGCAGTTGCTGAAATCAATCGTATCTTGCGAAGTGGTGGTGTATTTGTGGGAACAACTTTCCTCCGATACAGTCCGTCGGCTCCTGCGATATTGGGGCCTTTCAGACAGCAGAGGATTGCAGGTGACTACAACAATTTGAATGAAGAGGAGATAGAGGATTTGTGTACATCATGCGGCCTTATTAACTACACAAGCAAAGTTCAGCAATCCTTCATCATGTTTTCTGCACAGAAACCATGAGACTTCGTTTTGGCCATTAGAGGTTTTCCTTGTTATCTTTGTGCATACTGAATTCCAACCCTGTTGATGACAAACAAAAACATACAAGCCCTGCAGTTGTGTAGTTATACATACCATCATTAAAATTGTGAAATTTAATGTTTCTAATTAAATACGTATTG
>comp10224_c0_seq2
TAGAATCTCAAGAAAACCATCGTCATATATAGAAAGGATGGCAATTGCTGATTCCGCTTCTTCTTTTTCGCTTCGTCCTCTTCACCACAATTTGTTTTCCCCCAAATACCGTTCTGTTTGTCATAATTCCCTGTTTCGTTCTCCTCCACACTTTTCCTCTCTCCAGTTCCCCTCCAATATTCGTGCAACCTCATTAGTCGCCGTAGAACCGGAGTCAAGCACTCAACCCCAAGAAGATACGATGGAAGTTGACTTGTTTGCTTGTCCGGTATGTTATGAACCACTAATAAGAAAAGGCCCTTCAGGTTTTAACTTGCCAGCAATATACAGGTCTGGTTTTAAATGTAGGAAGTGTACCAAATCATATTCAAGCAAAAATATCTATCTGGATCTCACTGTTACTGCTGGAACAAAGGCCTACACTGAAATTAAACCAGCTAGGACTGAGTTATTCCGGAGTCCACTTGTTTCCTTTTTGTATGAAAGAGGCTGGCGGCAAAACTTTAACCTTAGCGGTTTTCCTGGTCCCGATGAAGAGTTCAAAATGGCTCAAGAGTATTTTAAACCAGCTGAAGGTGGTGTTCTCATTGATGTTAGCTGTGGGAGTGGTTTGTTTTCTCGGAAATTTGCCAAATCTGGGACCTATTCAAGAGTTGTTGCCCTTGATTTTTCTGAAAATATGCTTCGCCAGTGTTATGATTTCATCAAGAATGATGATACAATTATTACCTCCAATCTTGCTCTTGTCAGGGCAGATGTTTCCAGGCTTCCCTTCTCATCATGTTCAGTTGATGCCATTCATGCTGGCGCAGCCTTGCATTGTTGGCCATTCCCTTCCAATGCAGTTGCTGAAATCAATCGTATCTTGCGAAGTGGTGGTGTATTTGTGGGAACAACTTTCCTCCGATACAGTCCGTCGGCTCCTGCGATATTGGGGCCTTTCAGACAGCAGAGGATTGCAGGTGACTACAACAATTTGAATGAAGAGGAGATAGAGGATTTGTGTACATCATGCGGCCTTATTAACTACACAAGCAAAGTTCAGCAATCCTTCATCATGTTTTCTGCACAGAAACCATGAGACTTCGTTTTGGCCATTAGAGGTTTTCCTTGTTATCTTTGTGCATACTGAATTCCAACCCTGTTGATGACAAACAAAAACATACAAGCCCTGCAGTTGTGTAGTTATACATACCATCATTAAAATTGTGAAATTTAATGTTTCTAATTAAATACGTATTG
>comp102252_c0_seq1
GGGTCTCTTCAGGGGGGTTTGGTGAGTATTGGAACTGGGAAGAAACGTTGGGTTTTGAAGACAAGTTTCGGGATTCAAGAGATGCAAATTTAGGGTAGTGACTACGGAGGTGGATGAGATTGCAAGATTGGGTTTTGAGGGACTTTACCATTTCGGGCGATGAGACCCAGGGAGTTCATGAGTTGTTGCAAAGAGTGCTGAACATTGCTGATGATGAGGTTGTCCCTCCACTTCTACACAGTATAGAGATCAG
>comp10225_c0_seq1
AAAATAGCAATCACAGTCCTGGCGTCCAGGAATGGATGACCCCCAGATTGACCCGACGGAACGGTCGGTGGAGGACCTCCGAAAGGTGACCTTGGTGAAGGGAGAAGATGAAAGGTACTTCTTGGTTGGAACCGCGATGCCCAAAGCCGAACAAGAGGAGATGATTGACTTCTTGAGGGGAAATACAGATGTGTTCGCTTGGAATGCAACGGAGATGACGGGAGTGGACCCCGAAATAATCATGCACAAGCTGCATGTTGACCCA
>comp102262_c0_seq1
ATTCTAAAATGTATTTGTCCACAAATCAATGGTATAGTTTTATTATCCCATTCTTGTTCCTCGTACATTTTTTTCTACCTGCTTCCTGGATTTGATTCAAGGGGTTTAGTCATCAGTGTGCTGTCCACCTTCGCTTAAAGCAGTTTAAAGACGAGGCTTTAGACTGATTATGCCTCCCACTGGAAACCTTACTGTCTGGCACTGCTGGTGGGTCACAGACCTTCTGGATTTGAAATCCAGTAGTCACTGTTTTTCTGAATCACGGACAGATCCAACTGAGGGTCTAATAGCTGTTAGTTGTTTTGAGGATCTTCTCGCAGTCGTTATGG
>comp102270_c0_seq1
ATGCAGCGAGGGGACTCATAAATCACATATTGTACGAGTCTGAGAAGTTGTCTGGCTGCAAATTCAGCAAGAGCTGTTGATATTACTTTTGCTATACACTACCTAAAATTTTCATTGGTGTACTAGTCGAAGTTTTTGGCCGTTATGAAGTAATAAAGCAAGTGGTTGGAGTGCTTCTTACTGAACGAACGTTAGAGTACATGGTTATATGAAATTTGTATTTTTTGGGTGGATTCTCTTAAACATTTAGTATAGATAGATGTAGAGAGGA
>comp10227_c0_seq1
TGTGCATGACAATTTGTTTTCTATATTACAAGTTATTGATAGTTGAGGAGTGAGGCCATATGTAAAATGACAACGGATAAGATATCAAAACGAAACATTGGTGTTGTTAGCAATCATAGAGTTTTTATTTGAACCTAATTTTCGAGGTAGTATCTGAATATCAGCATATAGTAAAAAAATGGCGTGGCAAATATTATAACTGCCCTTTTCACTTTTTATTTAGATGGGAAAACTTGGAGGTAACTTATGACAGTTTTTCAATTAAACTAAGATATCACCCATGGAATATGGATTCAGCAGATTTATTTATGAATGTAAATGGGTTGTGCATATTGTTGTGAGCACCTTACAATTACCGTAGACACTTCAAAACATGCGTCTACTGCTTTGAGATTTAGCATCTTGACAAGTCTAGAAGTTTGCGGACCATACATTATTGGGTAAATTTGGACTCTTTTTTAAAGCGAAGTTTGAAAAAAGGCAAACATGAAGAAGCAAAAGAAAATTTTCTGGTACCCTATTGCCAATATTGAAGGTAAAATTGTGAAGTAAATTGAGGATGGGGCAATGAAAATTACCTTGACCTCAGATGCTGGGTTTCCCAATTGGTGGTGTTCCTCTTTTTCTTTGTTGTACCTTTCAATCACTGACTTCATGCTGCCACTAGTAGCAACAGATTTTTTGTCAGAAATGTTTCCCACAATATTTGCAATCATAACTTGTAGAAAATTCACACTGTAATGTCAAGCACCACCGCATGAAGAG
>comp10228_c0_seq1
GTGTGTGTGTGTGTGTGTGTGTTCTTGTTCTTTGTCTGAGCTATTTTTTGTTTTTCTGGGAAAATTGGTACACATTTGAGGAAAAGCTGAAATGGAACGTGGGTCAAGCTCAGAATATCAAGATAAGGGTGATACAAAAAAGGGTCCAACACTGGGTTCTGTGCTACCGACACTTGATCCATTTGTACCAAGAAAAGGTCACGATCCGAGAGAGTTGAGATCTTGGGCTAAGAGGACTGGGTTTGTATCCAATTTCTCTGGAGAAACTGGGAGTAGTGTGAGTCAGAGGGATCAGAATCAGAAGAGTGGTGGGGATGAGCTTGATTTGGAGAAGGGTCATGAGAGAAATGGGTCTTCCTCGCCCAAAATTGAGATTGATCCGGTTCTGGGGCGGACAAAGAATCGTGGGACTGAAATTGAACCGGCTCTGGGGGCTGGGAATGGATTGGCTGCGAAAGAGAGAGACGGGGTTTTGGGTTTTAGGGATGGAACAGTGAGAACTGAAAATCAGAGGGGAAGAATTGGAAATGAACCTACTTTAGGGGTTAGAGATGATGAAAGGAGAATTGGTTTGACCAGCAGTGGGATTGGGAATGGTGAAATTAGTGGTAATGGGCATGGTGTTCAGACAACTTCTCCGATTCCGGTAACTACTCCTACGGTTATGGAGCCCAAGAAAGACGATGGAAATGTGAAAGATGATGGAAATGAGGAAAGAGAAAGGAGTATTGATGCATATCCTGATGGTGAAGAGCCTGGGGATGCAGCATGGAGCAGGTCTTTGAGACTGAAGTGTGGGCCCACAGAAAACCCTGGTTTCG
>comp102291_c0_seq1
TCACAGCTCTACCGCTATCTCGAGATGAAATTTTCTCTTTTAAGTTTATACTTCACTGATTTGGGCATGTCAATATTTTTGTGTGTTTGATGTGGTGAATTTATCAACTACAGTGGTGAGGACATGGGGAGAAATGTAGGTAGTGAAATTGGTGTGCATCAATTGTGGCATTGCTTGATGGGAGGGGGTGTCGCAATGGTATGAATGGATTGGCGGGG
>comp102295_c0_seq1
GCCTAATCATTGAAATTCTTATTGGAATCAATGTGAAACTAATACTTTCCGATTTTAAAGTGTTAATGAATAGTTATGTTTGTGTTGATGACCTATGTGGGCTTGTTGATGGGAACCCAGAAGCTACCAATACCACTCCTGTGGGTTGTGAGGGATGCTGTATGATGGTAGTTTGTTACAACACCAAGTCGCTAACCCTTCTTTAACACTGTCACTGATGCACCAGAAATCAAAGAAGTGGTCTGTTAAGCTATCCAAAAATGTG
>comp102309_c0_seq1
TGTTCTTGAATTTTATTATTCATTGAGGAACCTTCAAGCCTTGGTTTTGAACCTTTAAAGCTGATCTAATCAATCTGTTTATGCTTATCATCTGAAAATAGGAGTTTCTTTTGGAAGTGGGCATCTGTTTTACTGTGTCGGCTGATAAAAGCAATCTTTAGCTTATTAAAGCCAGATCTTTGGGCCCTATACTGATGTATACTGACTTTCTTAGTTTCACGCTGGCCTA
>comp10231_c0_seq1
ATTTTTCCTCACACAAACAGCATGAAAGCAGTTCATTCACACATGTATCATAATTATCATCCTTCTGAGAAGTGCTCCCATCAACTGTCCCGCAGAATTTGCATGAACAGTAGAGACATCGCCAATAACCACAAGGGAACTTTTGGATGTCTAAGCAGCTTTGATGGAATGTTGACGGGCATCCATTGCAACAGATCAAGACACCACCATCTCCACAGATGTTGCATGTATCATCATTGGGGTCATCACCATCAGTATCCACAACATGGAATCCAATATTCTTATTCTCTTCTTGTTTACTCCATGAAACAACTAGGCATTGCATAAGAGAAACACCAGACTGTAAGTATACATTTTCAAATGGCTGATACAGTTGACATCCAGCATGTGACTCAAAATTTGAAATTCCAAGTATTTCATGACAGCAACCACATTGAATGCCGT
>comp102328_c0_seq1
CTAAAAGGAACTTTCCAATGCTATAAGCAGAGCTATGGAAATCCCATTCATGAGGACATCATGCGCTGTGGCAAAGGCATTCTGGAATCTATTTTGAAAGTGGTTGTTTGGTGTCTAGATACCCCAGAAAAGCACTTTGCTGAGGTTATTAGAGCTTCAATTGTTGGGCTTGGGACTGACGAAGATTCACTAACCAGAGCCATTGTAACTCGAGCTGAAATTGATATGATGAAAATTAGAG
>comp10233_c0_seq1
ATGGATAAAACTTATATTGAATAAAAAAACCTCGCAGATTTACATATTCTACCTTGTGGTGCAATGGTTTAAATACCTAAATGGCACTGGAAGAAGCAAAAATTGCCTGTTACTGAAACTTGGGGGTGTGAGGATCAGTTCTTACAACGTGGGAGGAGATACATCAGCTCCAGTTGATGGGTCCCACCCAGGAGGTTTGATGTTCGGCCAATCGCCTCGACATCCCAACCGTATGTATAGACTCTTTTTACCTGGAAGCTTCTTATCTGACAGAATCAGGCGTTTGAGGGCACTCAGTGAAGCCTGGGCCACAGTTTTAGAATAGGCGGCATCCCAACCCCCAAGCTTGACTACCACGTCTGCATTAGAGTAACCTTGAACACCGTCTTGGATGTGCTTCCTGGCCTCCTCTTTTGCTGAATCTTCATCTGTAGCTTCAGATGGTGACAGCCAGACCGTAAATCCTGCATAAAGATGTCGCCACTTATCGGCCCTTCCAGCAGCACCATGCTGCCCTCCTAATGTTGCAACAACAGCACGAACATGACTACTGAGGCTCTCCAGTATTGCACTTTCTGCTTCTGCTACAGTATCAGACCCCTCTGCAATCACCCATGAATCAATGGTTTGCTTTGCACATGTTTCCAGCAGCTCTTTTGTATTGAGTGGTGTGTACCCAAGACCGACGGCTAGTTCTCGAGCAATTTTTTGGTTGATTTCAGTTGAATCCCCAACTAAATAGATTGATGTTCCTTTCAAGAGTTGCATAACTCCTACTGTAAGGGATTCCCAGGACTCAACAATGTCAGGCCATTTTAAATCAGGGTCTTGCTTCTTCAGGTTAACAACCAACTGATCCTCATCTATGTACCATATTGTTTCAGCTGGCTTTATCTTTTCATACAAACATTTATTTTCCATGAGAGTCTTGAGAGATCCACGATGTTGCACTCTAATTGCTAAAGAGTTCTCGTCTGCATCTACAAATACATCTTTAGAACTGTGTATGTCTTTGCTTCCGAGTCCTACTCTCAGCTCCACCTCAGAAGAATCATCATAAAACTCGTAATGCGTCGTGTTTGTGGAAACATTGGAGAAGGTGTTACAGAAAACGCGACTGAATCTCTTGAAAAGGATGAAATTCAAACAAGGAGTTGAGGAAGAAAGGGTTGTAGTAG
>comp10233_c0_seq2
CCCCTCTGCAATCACCCCTGGAATCGATTACACTTGTTAATTCAATGAATCAATGGTTTGCTTTGCACATGTTTCCAGCAGCTCTTTTGTATTGAGTGGTGTGTACCCAAGACCGACGGCTAGTTCTCGAGCAATTTTTTGGTTGATTTCAGTTGAATCCCCAACTAAATAGATTGATGTTCCTTTCAAGAGTTGCATAACTCCTACTGTAAGGGATTCCCAGGACTCAACAATGTCAGGCCATTTTAAATCAGGGTCTTGCTTCTTCAGGTTAACAACCAACTGATCCTCATCTATGTACCATATTGTTTCAGCTGGCTTTATCTTTTCATACAAACATTTATTTTCCATGAGAGTCTTGAGAGATCCACGATGTTGCACTCTAATTGCTAAAGAGTTCTCGTCTGCATCTACAAATACATCTTTAGAACTGTGTATGTCTTTGCTTCCGAGTCCTACTCTCAGCTCCACCTCAGAAGAATCATCATAAAACTCGTAATGCGTCGTGTTTGTGGAAACATTGGAGAAGGTGTTACAGAAAACGCGACTGAATCTCTTGAAAAGGATGAAATTCAAACAAGGAGTTGAGGAAGAAAGGGTTGTAGTAG
>comp102346_c0_seq1
GGAATATCAGCTTTGCTTGTTGTTGCAGTAAAGTACTTCCAAGCTCTGTTTATAAGTAAAGAATCTATCCATGGAGATTTGAAGGCAGGCACCATGAAAAACTTCCCCCACTACAAGGAACCAGACACTGCAAGTGTCGACATACAAGCATTGATCAATCGCTATATGACCGGACAACACAGCCATGCCTCTTTTGAACACCTCAAGTTGGAAGGAGAGAATGTCGGGGCAGCAATGATCGTACGACACCATGGCACTTCTGATGTGTCGCCGGATGGTTGTAGTATTAACATATATGTTAACAACAACATTCAAGGGGTGAACAACTCCATCC
>comp10234_c0_seq1
GCAAGCATTCACTCCACTGAGGTTTCTTAACCGATGGGCAACAACACCCAAAACCCAAAATAGCCAATCCCCAACAAGCTTTTGCTTGCTTCATTTCTAATCCTCTGACCTAACTTTTATCCTTCTTCAATCTGTTGGAAACCCCAACAAATTGATCCCTGAAAAGGGTCTTTCGGAAATCGTCTGTGCTGTAATGGGTCACGAAGTGGTTGCTGTGGCTCCATCGCCGCCGCCGCCGACGTCTTTGGCACCTGGGTTTAGGTTTCATCCCACGGATGAGGAGCTGGTGATGTACTATTTGAGGCGGAAGGCTTGTAGGAAGCCGTTTCGGTTCCAAGCTGTT
>comp102354_c0_seq1
GCTCTTTTTCTCTTTCGGTCACTTGACAATCGGGCACATGAAGAATGTTTCGAGCTTCCACTCCTCCCACTCATCAACCTCGGCACATTGTTTCGGTAGCTCAATTCATAACCCTCAAATATAGTCCCATTGAATGCCTCATAAAGCATATTATGTAATCTTCAACATCTAAACTAATCTTAGACAGCATATTATATCTTCTATACATATGGATTACCTCGTTG
>comp102358_c0_seq1
AGAAAACTGCAATTTTTTACTAAACTGTTCTGAAACTCCTTTAATCATTGAAAAAACAAGAGATCTTGACGTACCAGCTTGCGCCCAACCATCAGAAAAACCTAAACGCGCTGAAAAAATAATTGTATCTTTTGAACATTTCACTTCAACAGAATGATGAATAATACGTTGAAGATGACCATATTTTCCTTGAATAGATATTAATTG
>comp10235_c0_seq1
CGAGAATATATATCTTTGGTGGAATTAGCGATAATGTTATCTCTTCCTCCTTATATGTCCTTGACACACAGAAGTTGGAATATAATGAGATATGCATCAAAGAGGAATGGCCATGCCCCCGTCATTCCCACACCCTGGTTGCATATGGATGTCAGCTATATTTGTTTGGAGGATATGATGGCGAGAAAGCACTAGGAGACCTTTACAGTTTTGATGTTGAAACTTGTCTATGGAAGAAGGAAAAGATGGCTGGAAGAACGCCATATGCAAGGTTTTCTCACTCAATTTTTGTTTATAAGAACTACCTTGG
>comp10235_c1_seq1
AGAGGCCACGGCTTCATTCATTAATTTCAAAGGGGAGGTGGAAATTTTTTTGACTTTGACAACCTCATCTACAAGTTTTGTAGCACCACATGCCTTTAGAACATCCAAGGCCATTGAACAAGAGATATTCTTTAATGAAATCTCCTCCTTGTTAAATGCTTCTGGTGGATGAAGGTCGTCCAATCCCTCAAATGCATCTCCCAAGTGATGCTGGTTATTGCGATATTCAGCACAAAACTTTTCCAAAACAGGGAAACAAATATATTTTCCATCTTCCTGGGAGTAAACATTTCTCCCTAGATCCAGCCATCCAAACATTTTCAGTATGTCTTTCCCCAGTTTTGCATATTTTCTTTCAAGTTGTAGAACCCAATGCGAAGCAACAATCAGATGTGCGGCAACTTTTTCCAGTCCTTCAGCCTCAATATTCAAGCCAGGACCTCTGTTTGATGTCTCTTTAATTTTATTCTGCAAAAATTGGAATTCACCATTTTTTGCCTCTGTCACCGCTTTGTCTTGGTAAATAACAAGCTTTTCTTCAATTTCTTTAGGCATAGAACTATCAGCTAAAGATCCATTTTGATAAATGACATGCTTTTCTCCAATTTCAGCAATAATAGAACTATCAGCTATGGACCTTAACAGTTGCAAGTCCATTCTCAATGGTTCACCAAACTTTGTTCCAAATGCGTAACAAGATGCTCCACCACCAATCATTACTAAATCATCACCAACAATATTGGCTGTGCAACGAACAAAAAGATCTTTACCAATAGAATTCACCATGACATGCTTCCAAACATTTAAGCGCATATCAAGTAATGACAACTCTTGATAATGTTGTCT
>comp10235_c2_seq1
GGGCAATTTCCCTTAATGTGATGGCAAGTTTGAATCTTTCGATCATTGGCAGGGTCATTGGGAGCTCCTGATATCAGTCTCTCAACGGAACAGATAATGATTGTAGGCGAACCTGTTGAGAAGCTTTTCCTTTGGGGTCACTCTGCTTGTACATTGAATGGCACAGAACATCAAAAAATTCTTGTTTTTGGTGGTTTTGGAGGCATGGGAAGACATGCACGGAGAAATAACTCCTTACTACTTGATCTAGTCAGTGGTAAATTAGAAGCAATCGATGTTCAGGGCACTCCATCTGCACGCTTGGGTCACACGGCTTCTATAGTTGGAGATCTTATGTTTGTTATCGGAGGCAGGACTGATCCGGTGAGTATTCTGAATGATGCTTGGGTCCTGAATACAGCAAAGAATGAATGGAGGCTGTTACATTGTAGTGGCAGTGTGTTTCCGCCTAGGCATCGACATGCAGCAGCC
>comp102363_c0_seq1
GGAAAACTACTGAGGATTCTTAATGTTCACATCCATTTATGTTAGATACATTATCATTTTTGACAGAACAGCTCATGTGATCAAACTAAATATTTGGTGCAAACAATTAACCATTGGCTTTCATACAGTTCAGCTTATTTTGGTCCAAAGGATACCACAACAATTCTAATTAATTCTAGAGATGCAACAAATCAGTTTGACTTGATTGGTAGTAG
>comp10236_c0_seq1
ATTTTACACATGTTTGGCTAGGATGGACTCTACAACACCTTGAGCTATAGGGTGATAACAATCAGAAGCCTCGGTAAACACCCTTTTGGCAAAGATCTTCTCTTCATCTTTTCCACTGCCTTGCACAAGTGCAGTATAGAGTGGCCGAAGGTATTTCATCCTCCCAACTTCCTTTAGAGTTTTCTCCACCTCCCCGTAGTAGTCTCTGCACCTTGACGAGATGGCCAGTTGGAGAAATGCCACCTTGACCTCGTAATCTTTTGATTCTGAAAGCCTATAGCGGGCGTCCAAGGCTGAGACCTGTGAAGCATCACCAGATTTGGGCAGGTTCTCCAGGTAAAGCTCCCATTCCTGTCCTTGCCAATCAGCAACTTCATCCTCCCTTGGCATCCTACCAAGCTTGAACTCGTTTGCCAATGATACAATCTTTGAATAAATGTTGGAAACTGGCTCCATGGCATCTGAAGGAATTCCGGTACCCTCGGTCCATAATTTCAAATCAATTTCATTTTCTATTCCAGGGACATTTGCTTTCAGGAAGTTAAGAAACATGTCAGTGTCGATGGACTGGAACTTGAAGGTGGCAATATATTTCTTAAGAAATTCATCAAATGCAGGCCTTCCAATCTGTCTTTCAATGCGCCATAAGAACTGGAAACCTTTTTCATAAGGGACTTGAGAATAAATGTCATCAGGGTCTATTCCTTCCTGATTGGTTTTGAGCTTTGTGAACTCCATATTGTCCTTGAATCTCTCCATTTCCTCAACCAAACCCTTCCAACCGATTCCAATATTCAATGCAGCTCTGTCATCCCCTTGCACGGCCTCAACAATTCTCCTTTCTGCATATGTTGTGAAACCCTCATTCAACCAAAAGTGATCGTTGGTCTTGTTAGTAATCAAATTCCCAGTCCAACTATGAGCAAGTTCATGGGCCACCACCTGAGCCCCACTGGCATCCCCCTTGATCACCGTCGGCGTCAAGAATACCATCCTCGGATTCTCCATTCCACCATACGGAAAACTCGGCGGCAACACCAACAAATCAAATCTCTCCCAATCATAAGCCCCAAACATTCTCTCTCCAACCCTAATCATATCCTCCGTCCTAGAAAACTCCCTCGCCGCCGCGTCCAACACCGCCGGCACTGACTCCGAATATACCCTAGTCCTCGGCCCCACCTCCCTAAACCCCAATTCCCCCACGGCAAAAGCAAAAAGATACGGCGGAATAGGCTGTTCCATGACGAACTCCTCCACCACTCTCCCTTCGGCACACCACAGTGAATCATCACACGCCGACCCATTCTCGGAAGCCACCGGAGGTCGCCGGTCGACATGCCGAGCGGACATAACCGCCGACAGCTGTCGCGGAATGTTAAGCTTCGCCGCGTAACAAACACGCGCCGCAGGGGTGTCCTGGCAGGGGAAAATCGAACGGGCGTGAATGGATTGGCATTGGGTATACACATATGGGTGAGATTTGTTGAATGTCTGTGGCGGTGAGAGCCATTGAAGAGCGGAGCTAGAAGTGCTCGTTGATGAGATGACCAGAAATTTGGAGTGGTTGGAGAGAGAAACGATCAGAGACTGACCTTTGATTGGGTCGGAGGTGGGGGAGAGAGAGAAAGGGAGGTGGGTATGGGTGGTGGGGTCGAGTACGGAGGAGATGGAGAGAGAGCGAGTGTCGAGGGTGATGGGACCGGAGTGGCGGGTGGGGAGAGAGATGAGAGTGGAGGAGCGGATGGTGGAAGACGAGAAGTCAAAGTAGAGGGAGAGAGAGATGTGGGTGGTGAGAGGGTGGGTGGAGTCGGTGAAGGAGTGGGGGTCTATGGGTGACATTGTTAGGGTTAGGGTTAGGGTTTTGCAGAGAGAGTGTGGGTGGGTCTGGTGATTGGTAGCTTTTG
>comp10239_c0_seq1
AAGAAAGAAGAGAAGCACTGATAAGAACAAAACGCCTGTGCATAGTGGGAGTTAGTGATGATAGAGATTTCCCATTTGACAGTGATATGATAACTGATGAAGAACAATCAATTTTGGAGGCTCAGGCTTCTTCGGCTGTGGAAACATTAAAGCTTGCTGTTGGCTATCAAGGGAAAGGTGCAATGCAGAAAAGAGTGACTGCTCTTCGTGAATTAAGGCGTTTGTTGTCTAGATCTGAATTTCCTCCGGTTCAAGCTGCCCTCGAGGCTGGGGCAATTCCTATCCTCGTGCAATGTCTTTCATTTGGCTCTCCAGATGAACAGTTGCTTGAGGCTGCCTGGTGCCTTACAAACATAGCAGCAGGAAAACCAGAAGAAACTAAAGCATTGTTGCCTGCATTACCATTGCTCATTTCTCATCTTGGAGAAAAGAGTTCCTTGCCAGTTGCTGAGCAGTGTGCATGGGCACTGGGAAATGTTGCTGGTGAAGGAGAGGAGATGAGAAATATTCTGCTGTCACAAGGAGCCTTACCACCTCTTGCAAGAATGATGCTTCCAAACAAGGGTTCAACTGTGAGAACAGCCGCTTGGGCGTTGTCGAACCTTATCAAGGGCCCAAATCCTAAAGCGGCAACTGAACTCATAAGAACCAATGGAGTACTTGATGCAATTCTCCGGCATTTGAGGAACGCGTGTGTGGAATTGGCAACTGAAGTAGCATGGGTTGTAGCTTATCTCTCCGCCCTTTCAAATGTTGCACCCAGTATGCTGATAAAGAGTAATATCCTTCAATTCCTTGTGGAAAGATTGGCAAATTCGAGCAGTTTGCAATTGCTCATTCCGGT
>comp10239_c0_seq2
CTGTGTTTGTGGTTGTAGGGCCCAAATCCTAAAGCGGCAACTGAACTCATAAGAACCAATGGAGTACTTGATGCAATTCTCCGGCATTTGAGGAACGCGTGTGTGGAATTGGCAACTGAAGTAGCATGGGTTGTAGCTTATCTCTCCGCCCTTTCAAATGTTGCACCCAGTATGCTGATAAAGAGTAATATCCTTCAATTCCTTGTGGAAAGATTGGCAAATTCGAGCAGTTTGCAATTGCTCATTCCGGT
>comp102400_c0_seq1
GCTCATTCAAAGCCCAACTCACCACCCAACACATACCCTACGTCACCAAACGCCTCCCATTCTGCATCGTGACGGACCGGAAATACGATTTCCCGCCAGCACGTTTTGGCGTCCCGGTGGCGGCGCTGTGGAGTCCGGGGCCACTAAGTGGGGCCAAGTGTAGGCCTTGCGAGCCGGTGTGCAGTGGTGAGTGCGTTGGCAATGTGAT
>comp10240_c0_seq1
ATCTTTGCAACTCTTGTATACATCTGAAACAGCGGCATTGTTCTCTCTCCTATTCTGTCGATTCTTCCATCGAACACGGCCTTCCATTGATGAGGTCAATGCTCGGTGACTGGCCGTCCTTCGACCCCCACAACTTCAGCCAACTACGACCCTCTGATCCTTCCAATCCTTCTAAAATGGCACCTGTCACTTATCACCCTACTCATGATCGGACTCTTCCGCCACCTAATCAAGTGATATCTTCAGAAGCCAAAAACATTCTTCTGAGACACTTCTATGAGAGTGCTGAAGAGAAGTTGAGGCCAAAAAGAGCTGCCCCTGAAAACCTCGTGCCAGATCATGGATGCAAGCATCCTAGGGCTTCTACTTCGGATGCTGGTTCCTTCTGAGCTTTGTGTTACTTGACAGTTGCGGAGTCTTGGAGTTTCTTATGTAAATAACATCATGATGTCACAGTTGTGTGGTGGCTGTGTAAACTTAGCCGGACTTGTACATTTTGCCTTTGTAAACAAAATTGCATACAACTGGTCAATCCCATAGCAG
>comp10241_c0_seq1
AAAGAAAGTCATTCAAGTTTCCGTGATGGTCATTGTCTTCAATGGTCTGATTCAGATGCCAATAATACATGGAAGTGTGAAGAATCTTCTGGATGGCCATCTTGGGAAACCTTGCAAGCAAACCGCGGTGCACAGACGGTTAACAGCATCAAAAGAGACAGACATGAAATTCCAGAAACCATGAGGAAATTGAGTGGGGATAGCAGCTACAGAAAGAGAATGTCTCCAACTTTTGATGAATTCGAGCCACAAAAAAGGAGCCGCTCCCCAGAAAATTGTTGGAGCCGCTCTCGCAGAGGTGAGAGCAGGAGCAGGAGCAGGGACAGAGGCCGGAGCAGGAGCAGGAGCAGGAGCAGTGGCAGGGGCAGAAGCCGGAGCCGGAGCCGGAGCAGGAGCAGAGGCAGGGAAAGAGGCTGGTGCAGGAGCCGGAGTCGGAGCCCACTGTCTGATCATAGACGTGAACCTTTTGGATGGAGTGGCAAAAGAAGAAGTGGGTTGGGAATATCATCTCAACCATGTAGAGATTTTGCGGGGGGGAAGTGTCGGAGAGGCAGTCAGTGCAGGTTCCTTCATCAGGATAACCTCAATTACAGAAATGGGGACTGCTCAGAAAATGAGTTTGCAGAAAGGTGGAGAAGTAAACCAGAGCATGGAGGTGTTTTAAAACATGTCAACAATAAAAGGCCTGGGGATTACCCACGGGATGATGTTTCTGATGGGTATGGACATGGCTACGAAGAGGATATGCCACTGAGGAATGGCAGCAAGGCGTCAACTACTTGTAAGGATTTTCTGAAAGGTAAGTGTCATTGGGGAGCATCATGCAGATATCCCCACTATGGTGCTTCTGGTGATGAATATGAGAGAGGCAATAAAAATTCATCCTTTG
>comp102439_c0_seq1
GAACACAACAGACAATACTTGTACATGGCATCAGTCGCAACCCACTTCTCAGCATTCCTCTTCCTCTGCCCACTAGGCATCCGCCGCCTCCTCTGCTCATTCTCTCTCTATTTGAAAAACCCATCTCTCTACCGATCAAAGCCATGGTATTTCTCAGACCCCAGATGGAAAAACTTTGACTTCTTCACCCTCCTAATTGCCCTCCCAATCGCCTCATTTTCTCACGTTTTCTTCTTTCTCGCCTTCTCTGGCCATCCAACCTACCGATTCGCTTTCTTGGAACAATCGTTGATCATTTTCCTCTTCTGGGTCCTCCTCATTTTGATAATTGTCCGTGAAAATCTTGACCCTATTGCCATT
>comp10243_c0_seq1
GGGGATACACAATCACACATTTGCAACCTTACGTCGCGAGATGCCTTGAGTTGGGTTTCATGGTTCGTTTGCATCAGTGATTGTGTGGGGTGCATAGTAGGTTGCTGCCACAGATAATGTATACCGGAGACCTGACTTTGCTCCTCGGAATTGGTTCCTTTTCTCCTGATTTGCAGTTTGCGGGTTTCTTGGAAAATGTCCGCTGTTTTATTCCCCACAATGGTACGTCCTTCCTCCAAGGCATTTCCAATAGTGTCCCCAATGTTATTTAGAGAAGATGTCAGTGCATCCAGGCCCTTACGCAATGTAGGATTGTCCAATTTTCTGGAGCCCCCAGGGGTTTGATATGGCTGATAAAGCTGGCCACTTGTTGAGGTGTGAGGCATCTGTGGCTTCATTCTGCTAGGCATTTCAAATTCTTCAGACAGGTTGTCTTCCTCGAGAATTGCTTTAGCTTTCCTTGCTAGAACACCCCAAAAGCCTCCTGTTTCGTTCTCACTTTTCATCGACGTATAATCATAGGTAGGAGAACCCTTGGATTGGTCTTTGAACGTGGAGTGAAAAGCAGAGTCGCCGTAAGCGGAGGAGAGAGACGAATCACGATGAGCGGCGGAGGCTCGGATTGCCTGAGCGGCCAAGGAGGACGATCTCGAATATGAACGGTTGATGGTGTCATCGTCGAGAGGGCGATATATTTCTTCCTTGAAAGTGGAAGCCTTGGTAATTC
>comp10243_c0_seq2
CCTCTTCAGCTTCTACACAATCCCTTGCACGAGTGAAAGGCTACAAAAGGACCAATGTCACTCTCACACAAAAATTTAATGAAAAGAGAGAACAGGACACTCACTTAGGCGTAGGTGACCAAGTGTCTTGTTGAATCTTCTGTTGTGGAAACTGGACTATTTGAACTCGGTGGAGCCTCATTCTGTGGAACATCTGTTATTGCATGTGGCGGGATAGCTTCGTGAAGGATTTCCTTTGTCATCGAAGGGCTTCTAGATGGAGCGATATCTGGAGGTGAGCATGGAGAATGAGGTGAGGGTGGGGAACCAGACTGAGGAGAGGTTGGGGAAGCAGAGAGCATCCTGGAGACCGCAGGAATGGGGTAAACCTCTGTGACCTCTTCAATGCCCTCATCCAGATAGACAACATCCTGCATGGTGAGTTGATGATATTCAACAATCTCCCTCAAGAAACGGTTCTCACGTGCATATACAGAATTCTCATGAGCCAGACGAGCCTTCTCTGCCAAGAGTGTCTCAAGTTGAAGGCGTATCATGTCATCTTCTGCAGGGTTGTCTCCCTTTTCACAAGCTTCTCGAAGAATTTTATTTTCTTCTTCTAGTTGAGAACATCGTTGCTTTGTGAATGCTAGATCTGCTTTGACAGTTTTCAGCTCTCGGAGAAGAAGTTTTGCTTTGGCAGCTGTAGCCATTGCCACGTCGCGAGATGCCTTGAGTTGGGTTTCATGGTTCGTTTGCATCAGTGATTGTGTGGGGTGCATAGTAGGTTGCTGCCACAGATAATGTATACCGGAGACCTGACTTTGCTCCTCGGAATTGGTTCCTTTTCTCCTGATTTGCAGTTTGCGGGTTTCTTGGAAAATGTCCGCTGTTTTATTCCCCACAATGGTACGTCCTTCCTCCAAGGCATTTCCAATAGTGTCCCCAATGTTATTTAGAGAAGATGTCAGTGCATCCAGGCCCTTACGCAATGTAGGATTGTCCAATTTTCTGGAGCCCCCAGGGGTTTGATATGGCTGATAAAGCTGGCCACTTGTTGAGGTGTGAGGCATCTGTGGCTTCATTCTGCTAGGCATTTCAAATTCTTCAGACAGGTTGTCTTCCTCGAGAATTGCTTTAGCTTTCCTTGCTAGAACACCCCAAAAGCCTCCTGTTTCGTTCTCACTTTTCATCGACGTATAATCATAGGTAGGAGAACCCTTGGATTGGTCTTTGAACGTGGAGTGAAAAGCAGAGTCGCCGTAAGCGGAGGAGAGAGACGAATCACGATGAGCGGCGGAGGCTCGGATTGCCTGAGCGGCCAAGGAGGACGATCTCGAATATGAACGGTTGATGGTGTCATCGTCGAGAGGGCGATATATTTCTTCCTTGAAAGTGGAAGCCTTGGTAATTC
>comp102447_c0_seq1
AGGCCTTTTAACTGGCTGTTGAACAACTGGGCTAACTGATTTGGGAAAGCAACACAGCCATCTCCTGCAGATGGATTGATATCTCTCTGATAAGGGATACACCCAATAGGCCCCACATTTGCCACAACAATCCTTCTAGCACCCATATTGTAGAGCCTCGTAAGTTGAATCCTGAATCTTGAAATCAATGCTGCAACGAATGTTTCAGGAGCTACCAGCTTCTGCTCAACCACAGAAACTACCGGTGTCAGGTAATT
>comp10244_c0_seq1
CTCTCATGTTCCTTTCAGTTAGTGGAAAATCATAGGGGCAAACCATGACATTTGGGAGTACAGATTTAGGTGGGTGGTTGGCAAGATGACCAAAAGCTAGTGGGTTTCTCCTTTCCAGCTCATCACCATTACTCCCCACTCGTGTGCCATCCAAAGGTTTACTGAGCATCTTCCAAATTCGGTCCAAACCTTTTTCCGAAACATGCATTTCTGGACTAGATTCAGGAACTAATGAACCATTCCATACCTCACGTGTATCACTCCCGACACCCCAAGGCTGTGCATTGATGACAGTTCCATCATACCTTGAAATCAAATAAGGATTGTGTGCATCAACTCTAGGGTATCCAGGGATATAGCGGTAATGTGCCGGAG
>comp102456_c0_seq1
ACCGTCGTGAAGTATATGTAAGCGATCGCCGTTACGACGACTGCGACGGGGAGCGAGAATCTGTAGCTTCGCGCCATTCCTATGGTGCACGATGATCGACGGTGGGTGGCTAAAATGGAGCGCTGGTATTCAATGTGGGGTGGCGGGCATGGTGCTGTAAGGCGGTGGTTAAGGGGGACCGAGGCACCGGCGTTTTGAAAACGGCGGCGTCCCCGGCTAGTTTGGTG
>comp102458_c0_seq1
TGACAGCCAGCCTTTGGACCCAATAAAAGTACTCAGCCTATGGTTTGTCTATGTGGGTTTTGAAATTAATTTTTTTGGTGTTGAATCTGGTGAGCTTCTTTGAAATATTGGTTGCTACTAGGCCTCTATGTCATCTTTGCATTGTTGTTCTTCTTATTTCCCTTTGTTAAGATTTTGTTTTATTAATTTTGTTTCATTTTCATAGCAGTGGTTTGTTCATG
>comp10245_c0_seq1
AAGAGATGCCTGCAGAGCCATTGACCATGCTCCGCTATTCCAAACCTTGAAACTTCTATGAGCAAGTCTGTCACGACTAACTAGATCCCACACCATGATCTCTCCCGTGTTTGTTCCAACAAGAAGTAAGATTGGCTCTACAGGATGAAAATCCATACTCTTGACGGGTGAACCCTGATTCAGAGTCATCACAAGAGCCTTGGGCAAGTCATCGGACGAGTATGAACTCTGACCATGACTCTG
>comp10246_c0_seq1
AAAGGACTCAAAATTCAGTACATTAGCAGTAACTATACATTTTCAGGGTTGAAATGATGAATAGAATGTTTACTTTCTCTTAATGTGGAGGAAGAATCAGAGAAAACGTCATAGAAATCAAGAGAGAATGCTCAATTGGCAATCAAATGTGGTAATAAGTGACAAATGGATTTTTCCTAAGTAGGGAAGAGAGACTTGGAGAGGCAAATGAGGA
>comp10247_c0_seq1
AAAAGGAAACCCTCTCTCTCCACTCAAGGAATCTTTCTTCTCTACACTCTCCTATCTCCTCTTTCCTCTCTGTTCTCTCCTTTTTCAAATCCAAGCAAGCCCAAGCAATTTACCCAATCATCGCGAGCAAGCATGAATTAATCTGAAGTGCAAATATGTGAAAATATTGGAACTTTAGATAGGGGGTTTTACTTCGCCAACCGCAGACAAGCCAGACCCAAGTAAGCTTCCAGCGCATTCTGGTAGGGGCCATCAACCATAACATGGAATGTTTGGCAGGCTTCGTAATCTTACCAACTGCGGCTTCTCCTATTATGCGCTCATCACTATTTTGCGCCCCCAAGAAATACAGAAATGCCGTAGTAGTGAGCGCAAAACTCCAACACAATGATGATGACCCTCTGTTCCGAGCCGCCGTTAGTCGCGCTTCTCTTCGCTTTCAGGAGACCCATCGCCCAGAGCCTCTTTTTGTTGACCCATATGCTGGATGCTTTGTTCCTCTTAGTGTTGAGGCGGATATGAAGCACCAACTGCACCAGTACTGCCTTGCAACCAAGTTTATTGATGATAAGTTGCTTACTACAACTAATAATATTGATGGGCTTAAGCAGAT
>comp10247_c1_seq1
GTAAATCCTTTGCTGCACAAAGTTTGTTGTATATAAGGTGACTCTGATGGAACATGAAAGAACAAGCAGCTTCTTGGAATCTTAGCCCCAACATCTTCAAGCTTTTGAGCTGCTTTCTTGAATACCCTTTCTGGAGATATATCAAATATTATGGTTGAGGTAGGCCAATTGAGCCGATATGGCCGCGTATCCATTCCATCTGCTTAAGCCCA
>comp102508_c0_seq1
ATCTGTCCTCTACAACATGCGAAGCTATTGGCTTTGTCATATCATCCTTCCTAAAAGTATCTTGTAAAGGATTGAGCAACTTCTAAGATCTTTCTTATGGAGTGGTAAAGAGCAAATGAAAGGGGCCCCAAAAGTAGCTTGGAAAACTATTCTCAAAACATGGTCTTAAAGATCTACATACTTGGAACAAAGCTCTTATGCTTAGGTACA
>comp10250_c0_seq1
CGTTCCACTAAACTTGGCCATCGCTGCAAATGTTTCCGCACGTGGGAATTTCAAAGTCGAAGATTTGTATCCACGCATAGAAAATGAAATTTCCAGGTCATGTGAAGAATCAACATGGAAAAACGAAATTTCTACCTCCTTAAGTAATGCTGTGCGTGTAACTCCGCGACTTTCAACTGTCAATGATACTGCCTCTGGAAGATAGCTTTTCACAACGAACGGAGTAGTAAAACTCACCAGGTGAATGTATCGCTTCTGCGACTTGTCCAGATTGTGCAAAACTTGGCCACTCCTCTCAACTGATTGCTTTATAGTACTATTCAAATACAGACCTGAACCCCTCTTTTGCCTGCCAATGGAAGTCAAGCACATATCTTGTGCTGATATGCAAAAGCGAAATGGATCACAGCTGGGATGAGATGGATATGAAACAAAGGAACGCAAAAACCCAATCCTACTTTCATGAGAAAGAATATTTGAGATGTTATAAGCTTCACTCCACAGGCAACTGTCGTCGAGTGGACGGCATCTCATGCAGCCTGCTTCAGCCAGATGAAGAGGTAGAGGAAACTCCTGACCAGGATATATCGGATCAAGGATCTTAGGTGATACACCAAAAGGAATATCAAAACGCACTTCAAGTGGTACAGAAGTTGCATTTAAAAGAATTACCGTTGAGTACAACCGCATTAACTTTG
>comp10250_c1_seq1
AATCTCTCAGGTTATTTTTGTGTGGAGCTGTTTGCAAATCATGACTAGCAATTAGAAGGCCCAGACCATCTTTTCTGCCCCGAACTAGGTCCTGCTCGTCCAGATCATAACAGGAAGGAACAGTGCAACCACATCCTTTCATTTCACAAGCAGCATTTGAAACAACGAGAGAAAAACCAGAGCAATTATATAACAAAAATGGGACAAATAAGCAGATTTCACGAGCTCCAGAGAAGGCATCCATTGCCTTATCCATTGTGACATATATAGGACCAAAACCTATATCAGAATCAAAGGCAACGGTTTCAGATAGAGAGAACTTCGTT
>comp10251_c0_seq1
GAGAATGCTCTCAGGAACATTGTTTCGGCAGGAGATGGTTATTTCGAAGAATGTATGAACCTCATGAAGAGTAATCCCCAACTATATCTCCTAGGACTTCAACTAATCACTGATCCTGCTAAGAGGAGGCAAGTTCTAGAATCCTGGGGGGATCATCTAAGTGAAATAAAATGCTTTGAGGATGCTGCAACAACGTATTTATGTTGTTCATGTTGGGAAAAAGCGCTGAAGGCCTATCGTGCTGGTGGGAACTGGGGTGGTGTGCTGACAGTTGCTGGTCTTATTAAACTTGGAAAAGAGGAGATTATGCAACTGGCACATGAGCTCTGTGAAGAACTCCAAGCCCTTGGTAAACCAGGGGAAGCAGCCAAAATTGCCTTGGACTACTGTGGAGATGTCAACAGCGGGATTAGGCTTTTGGTCAGTGCAAGGGATTGGGAGGAGGCTCTGAGGATTGCTTTTCTGCACAGGAGGGATGATTTAATCTCAGAAGTAAAGAATGCATCTCTCGAGTGTGCCAGCATACTGATTGGTGAATATGAGGAAGGGTTGGAGAAAATAGGTAAGTACGTGGCACGCTACTTAGCAGTCCGACAGCGAAGATTATTACTTGCAGCAAAGCTTAAGGCAGATGAGCGGTCATTAAAGGAACTTGATGATGAAACTGCTTCCGAAGCTAGCAGTAGCTTTAGTGGGATGAGTGCATACACCACAGGATCAAGAAAGGGTTCAACTGCTTCTATAAGCTCAGGTACCTCTAGCAAGGCAAGAGACATGAGGCGTCAGAGGAATAAAGGAAAAATTCGTGCTGGCAGCCCTGGTGAGGAGATGGCCTTGGTAGAGCATTTGAAGGGGATGTCTCTTGTCGCTGGAGCAAAATGTGAGCTTAAGTCTTTGTTGCTCTCCCTCTTGATGCTTGACAAGGAAGATATTGCAAG
>comp102543_c0_seq1
TGAGTATCTCTCCACAGGGAAGTCATCAGAGAAGACTGATGTCTTCGGGTATGGTATTATGCTCTTAGAGCTAATAACTGGACAGAGGGCTTTTGATCTAGCTCGGCTTGCAAATGATGACGATGTTATGCTGCTAGATTGGGTTAAAGGCCTTTTGAAAGAGAAGAAGTTGGATATGCTGGTTGATCCTGATTTGCAAACCAA
>comp10254_c0_seq1
ACCAGAAGTCAGTTATTCACCTGCTGACTATCAAGCAGGATCGGGATGAAAGTTTAAGGAGTTACCAAACTTGTTTTAACGAGAAGGTTCTTTCGATCGAGGAGTTAGACGACAAGGTAACCATGACTGCCTTTATTGCGGATTTGTGCTCTTCTAGTTTCATGTTCTCTGTTCTAAAGAAGTCGTCATCCAGCATGCCCGAACTGCTGTCAAG
>comp102557_c0_seq1
GTTCTTGTGGTTCACTTTTGATAAAATTTCTATCTTATTTCTGAATTGGGATTCTAAATTTTTTGGCCAGTCTTCTGCAGATTTCACAGCCGTTGCTGTCACTGCTATCTCAACACCACTTGAAAGAGTCCCTTTGTACACTGTGCCATCTGATAAAGATGCTATTATATTACTGAAATCTTCACAAGCTGTTTCGAGTTCTGATCGCTGGAGCTTTGGTACACCTGTA
>comp10255_c0_seq1
AATCCACTTGATTGGCAAGAGAATGAGCTTTGTCTTTGGTATATAATCTTTGCCTAATGGCTAGCCATAAAATAAAGCTCATCCTGGGAATGAGATGTGTGTGCCAAACAAGCTTCGACCAAGGAATTTTCTGACCAGTTTCTCTGATGTAGTGCCAGGCAAAAGTGGTAGAAAATCGACAATTTGCAGTGAGAGACCATTGGACTTTGTCATCAGCAAGATGG
>comp10256_c0_seq1
AGATATACGTGTGAAGGAGCCCTCACTGGAATCCTTGTGTAGAGGAAGGAAGCAATATGAACCACCAAAATACATGACTATAAACACTGCAATTGAGCAGCTTTTGGAGGTTGAACAAAGGCGTGAAGAAGCTGCATACAGTGAAGACACTACTTGTGTTGGTTTTGCCCGACTGGGAAGTGAAGATCAGACCATTGTTGCAGGTTCAATGAGGCAACTACAGATGGTCGACTTTGGAACCCCTCTACATTGTCTCGTCATTGTAGGCAAAACTCATCCTGTGGAAGAAGA
>comp10256_c0_seq2
AAAAAATCGAACACTTGGGTTACACACTCTCTGCTTGTTAGATATACACGTGAAGGAACCGACTCTGGAATCCTTGTGTAGAGGAAAAAAGCAGTATGAACCACCAAAATACATGACTATAAACACTGCAATTGAGCAGCTCTTGGAGAATGAACAAAGGCGTGGAGAATTTGCATACAGTGAAGACACTACTTGTGTTGGTTTTGCCCGACTGGGAAGTGAAGATCAGACCATTGTTGCAGGTTCAATGAGGCAACTACAGATGGTCGACTTTGGAACCCCTCTACATTGTCTCGTCATTGTAGGCAAAACTCATCCTGTGGAAGAAGA
>comp10257_c0_seq1
TCCGTCGTTGCACACGTCGGCACATGAAGCTTCAGACTCCTATTGGCTTGGGTAGTGGTGCCCTTGGCATTGTGAAAAACAGCTGATGAAATTTGGGAAGATTGTGGGTAATCTTTTTCGCCTGGTTGGCACTTGGCAGTGGTCGCCCGTGGGTGGCTTTTTGGTGGCAGTGTGAGACTGCGGTCTGATGATGTGCTCTCTCTCTCTCTCAGATACACACATTCAATTTGACTTGGTTGAGTGCAGTGGGTGTGCTTGTGGGATTGGTGATAAAGTTTTTCTTTTGGATTGTGACTGGTTAGTGTAGTGGGTGGCAAG
>comp10257_c1_seq1
ACGGAGCGTTATCAATTTAGGTTTTCGTCTCTAGATAATCCGAAATTAAAAATTTTCCATGATCTGTTTCCAATTCTTGGCGACTTTGGGTCGATTTTTTGTGGGTTTTTTGGAATTGGGTGTTAGTGGTGATTGTCGAGTCGTGGTAGTGGGTGTTGGTGGATTGTGGTGGTGGGTGTTGGTAGATTGACGTGGGGGGTGGAGTTTTTAAGTGGTGCGATGTTGGCATGCTTTGATGGTGCTTTGTGATGGTGCTGATGATGGGTAGAAGAGTTGTTTGTGATGTTGGGGTTAAGGGTTGTTGTGGGTGACAGATTTTGTTGTGGTCAGCCGGTGGGTAAAAGTGTTTTTATGGTGGTAGGAGTGTTGCCGTGTTAAGTGGCAGTTTGTGTGCTGTTTGGGGTTAGGGTTTGGCGAGGGCAAGAAGAAGA
>comp10258_c0_seq1
AGGTGACGCCTATTGTAGTGTAGCACCTGGGTTCAGCCTTCTCCTTGCCGAGTTTGGCTTCTGATCTCTCTCTGAGTCTCTAGTTCGTTACCTTCTACTACCGATCTTCTCCTGCTGCTCGCTTCGTTTGTTTCGTTGAGCTCGCTTTCTTTCATTAGCTTCCGGCGCTTTAAAGAAACTCAAAAAAAGAGAATATGAACAGCAGCCAAAGACTTTTAAATGAGAGTCATCAGGGATGCTTCCAGCAAGAACTTAGACGGTATGCGATTGATCAAGTATGTTGCGGTCAACACAGCTTCTGCCCAAACGAGGTACATTCATCCCAAACATCATAGCTCTAATCGTTT
>comp10258_c1_seq1
AACAGCCACCTTAAAATACTGTTCCATGTACCAAAAGGTCTTCGAGCCTTGGTCAAATCCCGTTGAACGAGACTCAAATACGTCTGGAGTTGCCTGGTGAGACATTCGGTTCACGAACCGGAGACCTATCTCCACAGCAAGCTCCTCAATTTGACCCGGTCCGTCACGCTTTGGACATCGCTACCGGGATCGTTGAGGCCCCATGAAGACGGCTCTCCTTCACTGGGAAGACGCGGTACTCATTAGCGAGCGTCTGGTGACCAACGATTCCTGATTCTCCTGCCTTTCTGCCATAGTCTACACTTGTTCGCCCAAATGGTCGACCTTGCCATCAAGTTGGTCGATCCTTGAGTGTTTCCTTAACAACAGCCGCCGCAGACAGCGCTCCACTGCTATCGTCAAGCTTGGACATGGTGCAACAAGAAGAGAATTAGCAGAAATCGAAAGGGATTTCCCCAAAACTCCGCTCTGATACCTTCTAAAGCGAAATAGGCACGCGCACGGGTAGAGAGTCTGCCTGAGTCGTGCGGCCCCAGGTGACGCCTATTGTAGTG
>comp10258_c1_seq2
TAGTGGGGAGGAATAGTGCGGGAATGGCGGTTCTCAGACAAGGGAATCGTTCCTCTCTAAATCAAAATAGGATAGGTAGGATAGGCTAGAATGCTTCTATTGATAGAGCTTTCACGTCTGCGCATAGAATCGTTTTTTTTTCCTTCCATTCTGTTCTTACCATATCATGGGCAGTTGGGTCGGAATCCGTGTGATGGTTCGAGAGTGGTTTCAAATATTCTTCGCATCCCCAGAGAGATACATTGTTGCCATTGTGACTTGGTCGTCAACAGGGGCACGAACAGCCGCCTTAAAGTACTGTTCCATGTCCCAGAGGTCTTCGAGCCTTGGTCGAATCCCGTTGAATGGCTGTGGTTCCGGGACTCAAATGCGTCTGGAGTCGCCAGGTGAGACATTCGGTTCACGAACCGGAGACCTATCTCCACAGCAAGCTCCTCAATTTGACCCGGTCCGTCACGCTTTGGACATCGCTACCGGGATCGTTGAGGCCCCATGAAGACGGCTCTCCTTCACTGGGAAGACGCGGTACTCATTAGCGAGCGTCTGGTGACCAACGATTCCTGATTCTCCTGCCTTTCTGCCATAGTCTACACTTGTTCGCCCAAATGGTCGACCTTGCCATCAAGTTGGTCGATCCTTGAGTGTTTCCTTAACAACAGCCGCCGCAGACAGCGCTCCACTGCTATCGTCAAGCTTGGACATGGTGCAACAAGAAGAGAATTAGCAGAAATCGAAAGGGATTTCCCCAAAACTCCGCTCTGATACCTTCTAAAGCGAAATAGGCACGCGCACGGGTAGAGAGTCTGCCTGAGTCGTGCGGCCCCAGGTGACGCCTATTGTAGTG
>comp10259_c0_seq1
AGACGACATGGAAAGGACAACTACTTCAGTTGCACATATGTTCTTCCTGATGGTGTCACACACACAAAGGGTTTTGTAAAAGATCCAGGTGAGGCAAATGGATACCTTGCTTTTACAGATGGAGTCCTACCTCCGCAACCTGAAAGAAAAGAGGACATGGATCAGCTAGAAGTTAGAGAAAAGCCCGAGGACAGAAGAAAAATTGATTTAACACAAACTGAGTTTACTTTGACAAATGAGCGCTTCCTTGTCCCAGAGATGATCTTTCGTCCTGCTGATTTGGGAATGAATCAGGCTGGACTAGCAGAGTGCATTGTTAAAGCTGTCAATTCCTGCCATCCTCATCTTCACCCTGTGCTCTATGAAAGCATTATATTGACTGGTGGAAGCACACTTTTTCCTCGATTTGCTGAAAGATTAGAAAGGGATCTCCGACCTCTTGTACCCGATATATACCAAGTGAAGATAACTACTCAAGAAGATCCTATTTTAGGTGTTTGGCGCGGGGGTTCACTTTTGGCATCTAGTCCTGATTTTGAAGCAATGTGTGTGACTAAGACCGAGTATGAGGAGCTGGGGTCTGCTCGATGTCGCAAGCGATTCTTTCACTAGTATATAAGAACCTAGAAGTTTCTTGGATGAGTATGCTTTGTCATGTCACTTGGTCATAATACTTTTGAAACGAAGGAAAGGTCGAAGCAGGTTTGGATTGTTTCGTGAAGATGAAACACCTAATTACTTCAGTCTTCAAAACATGAAATTCTTCGTTTTGGCTTCTGGGATGTTCTGTCAACCTGAACTTACGATGGAATGATCTGAGCTTCTATACATTTGGTGTAAAGCAAGACAATCTACTCATTTTGCTGAAATTTCGATCCAGCCATACTTTTGTGGGAAAAGAGAAAATCAGAAGAACTGAGCTTGCTTGTTATATGGGATCCGATGCATCCAAAAGAGTGAAACAGTGGCAAGCCATTCAAGGGTATCCAAGCAAGGAAATAAGCAAAGACAGTAGCTCTGTAAATTCTTTGGTCAGTATCAAGTGTATATTGAGGAAGTATTAACTAAGCTTACCTTACATGGGAACGTGTTTCAAGTTGTCATCAACCTTGAACATGAGAGAATGACAACTCCTGGG
>comp10260_c0_seq1
TGAAAAGATCCTCCGATGACTGCATTATATCCTCTTCAGACCTGAGACTTGAAGATGGTGTTTCGAGGACAGATGAATACCCTCAGGGTTTCAGTGATGAAGCTTTTCAAAAACCAGTGCTCAGTTTGGGAAGTAATCATGCAAAATTATTGGAGTACGGAAAAACTAAGAAGAAAGCAAGAGAAGGTCGATTGTCCCAGCTTTCACTTAGATCGTTTTTTCAGAGTGCAAATTCAAGTGATGGTGTTGACTGCTCTGGTGCAGATACCTCACCCAGTCAGGGAGATGTCTCCAATTCTAACCCTTACTCTGGTAGAATTCTTGTGAATAATGATGAAAGTAGTACCCCGAAGG
>comp10260_c1_seq1
GCAAGGAATGCGAGGCGACTCCTAACAAAACTACAACCACAACTAAGCTATGTATTGCTTCATACCTATCAAAACTCCAAGTTCGTAAAGAAACTGATGATTACTCACAAGTTTACCATCATTCTTTGCGCTTAGATTTTGAAGCAGCCCACTTAAAGTGACCGCAATTTGCTTCAGCATTAGATGCAGGTCCCTCTGCACGAGCACAAACATAAAATCTGCGGCCCAAATTGGGACCAGCTTTCTTCACAACCCGGGCAACACAAGGTTCACCATGGCCCCTGCAAAGAGGTATGCTATCCTGCATAAATTGTTGAATCCTTTGCCACTCCACTAAAGCAACATTCCTCTTCTCTTTTTCTGAAGAATGGCAAACATCTAGCTCATCTTGATCCTCGATGGTACCACTAATAATCGAATCCAGCACCTTCGGG
>comp102622_c0_seq1
GAGAGGTTGGGCACATGCACCTTAAGTAGTAAGAACTGGTTATGAGGTTTGTCATAATTCTGTTGCCCAAAAGGTGTCATTCGTGCACCTTCCTTTTGATTTTTCAGTTACTGTGGATACTGTCCTTGCTCTTTGTTCTTTTTTAGTGGTGGATGCTCCATTTTGTGTTAAATATTGCCGTTTGTGGAGAGTTGTGTAGGTC
>comp102630_c0_seq1
CTGGGTTTGTCCTTTTGGGGAACCTTTGACTGCCATAGACCGTAATTGGTTTGCAATTTCAGTGAAGCTTGGCCTGTAAGACGGCTCCGACGACCAACACTTCTCCATGAGTGATCTCCATTCTGGGTCACAGGATTCTGGCACAGGCGGACGCAATGTGTTGCTCACAATACCACCAATGATAGCCCCATAATGCAAGTCTGCGTATGGTTCTTCTCCAG
>comp10263_c0_seq1
AATAAGACTTCCTCAGAACAGATTAAGAGTGTGGTTGGGAACTTATGATACAGCTGAGGCTGCAGCCTATGCTTATGATAGAGCAGCCTATAAGCTTCGGGGTAAATATGCACGCTTGAATTTTCCGAATCTTCAAGATGCAAGCAAGTTAGGATTTGGAAATACTGCAACATTGACTGCTTTGAAGAGTGCTGTGGATGCCAAGATTCAAGCTATTTACCAAAAGGTCAAAAGAGAGAGATCTAACAAGAATGGTAAGAAACGTGGGAGTTCGGTTGGGGAATGTAATGGACTTGATGATAAAGAGTGTGGCAAAGTTGTGCAGGTCGATGCATCTCCGTCGTCCTCATTGTTGTCATCATCAGCAATTGGTAATGGTAGTTGGAGAAATGAAATGGTTTCAGCAACCAATACAGATGACGGGCTCTGGAAGGGCGAGAATTCACCATGCTCCTTCTCCAGCGAGTTTAGGGTGGTGCCAGAGGAATCAGACTTGGAAGGATGCTCACTGGCACACATGCCTTCCTTTGATCCTGAGTTGATATGGGATGTTATTGCTAACTAGAAGATCATTTTTTTCCTTTTTTCCCAAG
>comp10267_c0_seq1
TCAACGCTTTCGCGATTTTCGGAGTGACTCCTTGACTTCTTCCGCTTTCTACCGTAAGAGAGTTAGTAAGGACATTGCTGCAGAAGAAGATTCAGTCCTCACGCGCATACTTCAAGCTGTGGCTGTCCCAGTCATTGGAAATGTTTGCCATGTTTTTATGCATGGCCTTAATCGTGTCCAAATATATGGTGCAGAAAAACTTCATCAGGCATTGCTCCATAGACCGGAAAACAAGCCTCTTATTACGGTGAGCAATCATGTTGCCTCAATGGATGATCCACTTGTAATTGCTTCCCTGCTTCCTCCAAGTATTTTATTTGATGCTCATAGCTTGAGATGGACACTTTGCGCAACTGATCGGTGTTTTCGTAATCCAGTCACATCTGCATTCTTTAAGTATGTCAAAGTTTTACCTGTTTCTCGTGGAGATGGGATATATCAAAAGGGGATGGACATGGCTATTTTAAAACTGAACCATGGTGGTTGGGTTCACATATTTCCGGAAGGTAGTCGTTCTCAGGATGGGGGAAGAACCATGGGATCTGCAAAGAGAGGCATTGGGAGGTTGATACTGGATGCTGATAGTGTTCCAATGGTTGTCCCATTTGTTCATACCGGGATGCAAGAGATCATGCCTATTGGAGCCAAGTTGCCCAGGATTGGCAAGACGGTGACAGTACTTATTGGTGATCCTATCAATTTTAATGATTTACTAAATATGGA
>comp10267_c1_seq1
GCATAAACAGTGGATCAGCAACGGCGCTCTGCATCCCAACCTTCTCGTGCCTTTTCTCTGTTAAATGGCTTTCTTTCTCTCTCCAGATGCACACTGTCTCAAAACTATATCAGGACAGGTTTTGTAGGCTATTGAATCAATCGTCTCTTTTTCTCTCTGAATTGGAAATGGGTGTTGAGCGATTGGTGGACAGAGGTGATCTGTGGGTAGAAAGTGCTCGGTCTTTGAAGCTTCGTCTCAGAAACCGTTTCAGAGTCACCGTGGACCAGCACCGTTGCCGCCCGATGTTCTTCGATGGCTATTTCTCGTCTATTATGCGACGGTGGCTTCAACGCTTTCGCGATTTTCG
>comp10268_c0_seq1
GAAAAAAATTTCAAATGGCTGGATGATTGTGACTGTTGTGAATCCTTGATGAGTTTTCTCACCACCTCTTCTCGCTTGGTGTCCAATGTTCGTTTTATTATTCGTGGTATCGAGCTATTATATAACAGCCTATATGTTCATCTGATATGGTTAAGTTGGATTGATAGACCTAAACAAGGTGAACTGTGCTGCAGGTAAACCAGACACTCTTCAACTACAATTTGAAGCTGCAAGTGCAATTGGGCTTCAAAATATGTATTATATTTCTTTGAGCACGTGGGATTACTGTCCTTTCTTGTCTGTTCCTTTGCTTTGAATCTGAGTCTCTAGAGTGAATATGATGGAAACAGTTGACTAGAAATGAAGATTGGGTAAGGGATAGGAAACATAGGCTTCTAGGAGTTGAACAACTCGTGGGATGACTCATGACTCTCTTGCTCGTTTAGGCTTTATAATAGGCCTAAATCAGCTAATGATCCTCTCTCTCTCTCTCTCT
>comp102699_c0_seq1
GTTCAACCCAAATACATATGCTCAACAAGTTGGGACTGACTTTATCAGGAACCATCTGGCTCTTGGGGTTGACTTTGCTTCTGTTCACATTTATGCTGACTCTTGGATTTCACAATCAATTTCGGATAAACATCTTGAATTCATCAAGTCATGGATGCAATCCCACATTGATGATTCTGAGAAGTTCCTTGACATGCCGGTTCTTTTTGGGGAGTTTGGCGTATCTGCAAAAGATCCTGGTTTCAATTCATCATTCCGGGACACCCTCATCAGCACAGTGTATAAGA
>comp10269_c0_seq1
GAAAATGCAGAAGGAGGGGGTCAAACCGGATCTTGTAACATATAATATTTTGATTTTCGGGTTATCGAAGTCAGGAAGAGTTAAGGAAGCTCGGAAGTTTTTGGATGTCATGGTGGAAATGGGTCATTTTCCGGATGCAGTTACGTACACATCATTGATGAATGGGATGTGTAGGCAGGGTGACCCGTTAGGGGCACTGGCATTATTAGAGGAGATGGATGCAAAGGGTTGCAGTCCTAATTCGTGCACGTATAACACATTGCTTCATGGGTTGTGTAAGTCAAGGTTGTTGGAGAAGGGGATTGAGTTGTATGGTGTGATGAAAGATGGTGGAATGAAACTCGAGACAGGGTCTTACGGGACATTTGTGAGGGCACTTTGTAGAAATGGTAGGATTGCAGAAGCTTATGAAGTGTTTGATCATGCAGTGGAGAGTAAGAGTCTGACTGAAGTTGCTGCTTACTCAACATTGGAGAGTACTCTCAAGTGGTTGAAGAATGCTAAAGAACATGGACTTGCTGG
>comp1026_c0_seq1
AGAAGAGCAGAGGATTGCTATAGTTTATACTCTTACTCAAGCGTTGGCTGCTATTCCTTAGTGTGACTTTAGTCTTGTTAAGTCTACTAAGCCGAGTGGCACTGTTGCTAACAATACTTTGAAATGTGACTATTGTGGGAAGACCATGCATACTAGGGAGTTTGTTGAGCATTGACTGGTCATCCTACATGTGGCTGAGGCGGTGATTGAGG
>comp102706_c0_seq1
TTTGATCTTTAATTAGTTTAGCTTTCACTGGGCCTTGATTTCCTATTAATGTGTTCCTTTTGCATAAGCCATGTGTATATTGTCCTGCATTTTTAATATATCATCAGGTCAGCTTCATATGATTGTTTGACATCTAATAGGTCTTCTGGTTGAAAACATGTTTCATTGGTAAATGCTTGCGATACATAACCAGTGACACCCTCTAATATGTGCTTTTAAG
>comp10270_c0_seq1
TGGTCAACTGAGTTATACTAGATGAAAATGAAAATGGCCAACAAAAACAAGGGCCTTTTCCCACAAGCAGCTTTTGCTTAACAACAGCCACTACATGGCTTCCATCACAACACCCCTCCCTTATCTACACCTCCCAACAAACGCCTATCCAATCTCAAGCATATTGGCAAATGCTTTTCAGCAGATCAAAACCATACATTATTCTTTTTCCAAAACTCTATTTGAACTATACACTACCTTGATACCTATGACAG
>comp10270_c1_seq1
GGCCTGACAGTGGAGTGGCTTGATGCTACATCCACGTTGGTGATCAGTTTATGTACAAATAAGCGCTTCCATAGGAGAGGTAGTCCAGGGAAGGGCAGAACACTTGAAGAAGTTGCATTGATTATTAGTCCGTATGACCTGGAGCCAAAACTAGATTTCGCCAGAGACATTTGTAACAAGAACTCTGTTTCGCCAATCGAAGGAAATATTTCAAAGTTTGGCACTTCAGGTACAATCGATATCATACCTGCTGTTTTTCCGCTCACAGTGAGTCTCCTTTCAACAATCCCTATAGCTCTTCATGCAATTGGTGGAGAGGATGGGCCCACTGATATGGTAGCAAGGCTGTATATGAGCTCATATTTTAGTTAACTGGGGTTTTAGCTTTCAGCGGAATGAAGATGACGAGGCAGAGTTACAATTGGACAGACATGACTGTCATAGGTATCAAGGTAG
>comp102717_c0_seq1
CTTGCAGATACGTGATAATATGGATCATGCTCACCAATGATGGGAGAGATAGCACTGTTTCCAATCCATCCAGCTTTTAAGTAGTATAACATTGTGACTGATATTATGAGAACATTAAAGAGGATGACAGTTATCCATGGCATTCCAGTAACAAAATGCCGAATCATCAAAAGCCATATCACAGAGAGAAATAGAGGCAGAATCCCTCCACAAACAATCAGTACAGCCCATGCCTTACCAACATCAGCCACATATCTCTTTAGCACTGATGATCGAG
>comp10271_c0_seq1
GAATTACGTCCCTGTGCCCCATTTAGTTTGAAGCATATGCTTGCTCAAGAATTAGTTAAGGGATTGCACGCTGTTTCGGATTCTTTATTGAGATACAACACTACTCGGATGCTTAGAGCGAATGAGTCTGTACTTTTTGTTTCGCTTTGCCGAGCTTTCATTGAGGTGGCTTTCCCACATTGTGCTACATGCTTTGGTCGTTGTTACCCTGGTGGAGCTGCTCTTATAATGGATGCCAAAAATTTATTTGATGGAATTGGCCGCCTTCTAGCAACCTCCCGTTCTAGGGAACTGCCAAAACCAGTCCAAAATGCAGCCGAAAAGAGCATAACAGAGAATGGCGATTCACCTGTGGTGGAAGATGGAGTAATGCCTAGTGTTGAACAAACAGATAGTTCCAATGTGCAGGAAAAGGAGGGCACTATCACTTTTCAGGCTGAGGAAAAGCCCCGTGATGTGTGAAGATGCATGAGATCGCGAGTCTTATACAAAAGGCGGGTTTTGTATCGTTGCAGGATGATGTACCCTTAATTCCTTGTCTTACTTCAATCGGAATTTTGTAGTGAGAATGCTTAAGAAAAGCTCATATGTGTCCTAAGATGGGATGAAATGGTTATACACCAAAGTCCAAACGATGTCAATGAACAAATTCTTTTTGTAACTAAGCGACAGCAAGGCAATAAACTTTCTT
>comp102720_c0_seq1
TGAAAATATTTGTTGTGTCACAAATGTGATTATTCAACATGAATACAGACTGTCACAAATGTGACGTGCTTTCTCATTGTTGTACTGTGATATCCTTTATGTTGACATACTTTCGTGTCTTGAACGCATGCCATAAATGTTAGAAAAAAAATCGGTTTTTGGTACTTGATTTTGCAGAATTGTTACATCCTTCCATCTATTTCCTAGACTCTCTACA
>comp102731_c0_seq1
TCTTTCTGAGTTAGCCTTGTTGTATTGTCAGAAGATAGGAAATTTTGCGCTTTCTGAAGTTGGCAAAGGCTGCAAGTACTTGCAAGCTCTTCAATTGGTAGATTGTTCTAGTATTGGAGATGATGCCATATGCAGCATAGCTAGAGGCTGCAGGAATTTGAAAAAGCTTCACATTCGTCGATGTTATGAGGTTGGGAATAAGGGA
>comp10273_c0_seq1
TAAGTACAATCCAGTCCCACCAGTAACTATTGGTACATGCCCAGCTTTGAGAATATCTCTAGTAGCTTGCCTTGCATCCTCAAAAAATTGTCCGACTGAATATTCTTCAGAGGGATGCAATATATCAATTAAATGGTGAGGGACTTCCTGTCTTTCGCTCAAAGTGGGCTTAGCAGATCCGACATCAAGCCCTTGGTACACCTGGACAGAGTCAGCACTGATAATTTCTCCATTAAGCCGCTTCGCGAGCTCTAGAGCGAGCCTGCTTTTCCCGGCACCGGTGGGACCGGATACCACAATGACCTTCTCGTTCTTATCTTTCTTCGCCGCAGCGGATTCGGAGCAGGAGGTGGCGAAAGGTCTCCGGCGGCGGAAAGTCAGTGCGGACGGTTTAAGGAGGAGCGTCTCCGCCGTGTACGGGAGGCGCAGGCAACACATACGAACTCCTCCGACACTGCGAATCATTTTCTCCG
>comp10273_c1_seq1
GGTTCATATATGGGAAGCCAGATGTTCCAAAAGCCTCTCCAGAGATTACCTCTGAAGTTTATTTAGAGCTTGCAGAATTGCAGAGAAATGATGAGTGGGAGGCAGCTGTCCAGTTGGTGATCAAATCTGGTGATCCAAGTGCTCAGTTTTTGGCTGCCAATGATTGGTATCGTTTACGTCGCAGGCTTGAAATCATCAAGTCTAGTGGATCACCTCCATCAGCATTTCAAGTACCATATGATCATTTTAGGGAACAGTCCGATTCACACACGGCAGAATGTTCTCTAGGCATCAAATCTTCTGCTGATGGAATTCAGGGGTGTAAATCAAAGGATTTGGACTATGAGTTCATTTGTTTTTTCCTTTCAAGCCAAAGACTGGATCTCTACAGATCAATTGATTTCCGGTGTGAAGATATGCTTTCAGGAGCTGATGGAATATTGTCAGAGGCAAGATGGCTTCTGGATCTAGGACTTCTGCCAAACACCAATTCTGCAACTCGAGCTATTGGTTACAGACAAGCCATGGAGTACCTACTGAAGTGTAGAGAGCAAGGGGGTTGGAGTTCTACGAGCGACTTTTATGCCTTCTTATCTGAATTTCAGAAAGCGTCTAGAAACTTTGCAAAAAGGCAAATGACCTGGTTCCGTAATGAGCACATTTATCACTGGATAAATGCTTCCAGACCCTTGGAAACAGTGCTCAGCTTCATATGTGACGCATACCATCAACAAGCTGGGAATTTGACGGTGCCTGAATCACTAACTATGAAGAAAGATATATCAAACACCCGAGAAGCTTCAGAACTAAAGGTTTATCGAACCAAAAATAGGCAATTCATCAGGCGTGAAGATTGTTCAGATATTCTAGACTGGATAAGAAGAACCCAGGGGCAACCTGCTGAATCAATTTGTTAACTAGTGTCGAGCGGGCTCGGTTTTCAGATTGTGGAGTTCGAACGCCTGAAATTCTTTGATATACTTGTGAAGATCGCAGCCAAGGAAAGCCTTCGGCTAGTCATGTACTGAGCATTCATCTTCGGAATATCTGGTTCATTCCGGGTTATGTACTGAGGAAAAGCTGTTGAGCACGAGTGTACAAGTTGTGG
>comp102747_c0_seq1
AGAGAGAGAGACCAAAGTAAGCGGAGCGCAAAAATGGCTGAGTTAATCTCTCTCATGGACATCGACGACAACGAAGACGACAACAGCCATTCCCTTAAATCGAACAACTACAAGGGCAAAAGCGTCGTCGTTTCCGCTTCACCTGACTCCATAGCCACACCTTGGGTCGAAAAATTCCGCCCTCAGTCGCTCGCCGACGTCGCCGCTCACAGAGACATCGTCGACACCATCGACAGGCTTACGAGCGAAAACAGATTACCACATTTGCTATTATATGGGCCGCCTGGTACAGGG
>comp102754_c0_seq1
GGGTCCTAATATCCATGCAACTCCATCTGATTTTTGTAGGTGTTGAGGTAGTCTATGGGATCTTTAGTCCCATCCAATGTCTCTATCTGAGACATTTTGAACTTTGCAAGGAGGAAAAAATGCAACACCCCAACAATGAATAGGGACTCGGTTTGCTGTACCAACGTATCCATTGTCATTAAGGTCTTACCCTTATGACTTCCTTC
>comp102757_c0_seq1
ATCCAATGAAAAAGGAAGGGAAAAAAGAGACTAAAATGCCAAAGATAACCCATTTAAGCATAAAAGATATTGTTCAGCTGATCAAACAAGTTGCTTACTTTAGTATCCAAGATCAAGTCATTCAGAAGTCAAGTCCAAGAAACACAAGAAGATTAAAAAAAAGGTAAAGCTAAATAGTAATTCTTACTGATGCAAGCGTCAGCTAG
>comp10275_c0_seq1
AGGAGAGAGGAGAGAGGAGAGAGAAAGGCATGGGTGTGGACTACTACAAGGTTCTTCAGGTGGACCGCAGCTCCAGTGATGAGGACTTGAAGAAAGCCTATCGCAAGCTCGCCATGAAGTGGCACCCCGACAAAAACCCTAACAACAAGAAAGACGCCGAAGCCAAATTCAAGCAAATCTCCGAAGCCTACGACGTTTTGAGTGATCCACAGAAGAGATCGGTGTACGATCAGTTCGGGGAAGAGGGTTTGAAGGGGCAAGTGCCACCGCCAGGTGCTGGTGGGTTTAGCTCGTTCGGAGGGCCCAGCTCGTTCCGGTTCAATCCTCGCAGTGCCGATGATATTTTTTCTGAGTTTTTTGGGTTCTCGAGCCCGTTCGGAGGAATGGGGGACATGGGAGGCTCACGGGCCGGCGGGTCGGGCTTTCCGAGGGG
>comp10275_c0_seq2
AGGAGAGAGGAGAGAGGAGAGAGAAAGGCATGGGTGTGGACTACTACAAGGTTCTTCAGGTGGACCGCAGCTCCAGTGATGAGGACTTGAAGAAAGCCTATCGCAAGCTCGCCATGAAGTGGCACCCCGACAAAAACCCTAACAACAAGAAAGACGCCGAAGCCAAATTCAAGCAAATCTCCGAAGCCTACGACGTTTTGAGTGATCCACAGAAGAGAGCAGTATACGACCAGTACGGGGAAGAGGGTTTGAAGGGCCAAGTGCCGCCGCCCGGTGGCGGTTCGTTTGCTGGCATGTCGGAAGGCGGTGGGCCCACAACGTTCCGGTTCAACCCTCGCAATGCCGACGATATTTTTTCTGAGTTTTTCGGGTTTTCGAGTCCGTTCGGAGGAATGGGGGACATGGGAGGCCCACGTGCTGGCGGGCCCGGGTTTTCGAGGAGTATGTTTGCG
>comp102762_c0_seq1
AATGTTCTCATTACTGGCCTTTGTGCTAGTGGTGATATTGTACATGCATTTGATCTATATGAGGAGATAAAACAAAGGGACCTCTGCCCGAATACCACCACGTTTACTGTTCTTACTGATGCTCTCTTGACCAAGAACAATATTGTGAAGGGTGAAATGCTTTTGATGGATTTACAAGACAGGGGATTGATATCTCGAGATCAAAGCACCCAAGATTTGCACAAAGGTTTGATGGTTGCTAGGGAGAAGTTAAATTTATTGAGGCACCAAAGGATGAGAAATAGAG
>comp10276_c0_seq1
AAGGAATCATGAAGGCTTTTATTGTCTGCGCAGTGCTCATTGCTTCAGCTCATGCTGGTTTTCTCGGCGGTGGAGGTGGCGGCGGCCATGGATATAGCTCAGGAGGCTATGGAGGTAGCTACGGAGGTGGCTATGGAGGTGGCTATGGAGGCGGCCACGGTGGTGGATCAGCTGTTGTTAAAGTGATTAAGGTCGTCGATGGTGGTTCATCATACGGTGGCGGACACGGTGGTGGTGGCTACAGTGGTGGTTATGGTGGTGGCTACAGCAGCGGTGGACACGGTGGATGGACCGGAGGATACTCCAGCGGAGGCTTCGGTGGCGGTGGATACAGCACTGGATACAGCCAACCTCAAGTCCAAACAATTAAGGTGATTAATCTTGGATCAACTGGAGGAGGCTATTCAGGTGGACATGGTGGCTACAGCTCAGGCGGACACGGAGGATCATACGGTGGCAGCTACGGAGGAGGCCATGGATATTCAGGCGGTCATGGTGGTTACTCAGGCGGTTACTCTGCTGCTCCAGCCACAGTGAAGGTCGTGAAAGTTATTGAGCAAGGTGGCAGCTATGGCGGTGGATTCGGCGGTGGCTACTCATCAGGTGGCAGCGGATGGACTGGTGGTTCAGGATTCGGCGGTGGCTCAGGATTCGGCGGTGGTTATTCATCAGGCG
>comp102777_c0_seq1
GAATAGTACAACAATTAGTTTTCTATCTATTTCTAACATGTTCCCAACGCGTCCGTATCCGTGTCCTACTTCTTTAGAAATGCTGTGTCCGTATGTCCGAGTTGTGTTGTATTCGTATCTCGTGTCCGTACACACGCTTCTTAGGTGGCTTCACTTGATTGACGTGTCATCACATTTTTAATAACAAACTTATTACTCCGTTATTGTGGCACAAAGATAGGTTATTTAGCTTTAGTTTCCAAGTCAGAGGTATTAACAAGCATGTATCTCAGAGATGATGGCTGATTGTTATTTGTTTT
>comp102778_c0_seq1
TTTTCTCGAAGAAGACAAGTCTTGGATCAAGCTGATCACAGAGAAAATACCCACTTTAGAATCATACCACGTTGTCTATGACACAAAGGTGACTGAAGCAGATGAGCTCTTGGAGATTGGAATGAGAGAGGAGTGTAAAGTTGTGGGTGATCCGAGATTTTCTAAGTGTCAGCTTGCACTCAAGGGTTTCCCTAAAGAACTGTATGAGATAGAGTGGGATTTGATTATGGTGGACGCTCCAACTGGGTATTTTGATGGAGCACCGGGGAGGATGAGTGCTATATACACAGCTGGGTTGATTGCTAGGAACAGAG
>comp10277_c0_seq1
AACTCTGCCAACAGGCTCATAGCTGTTTGATGTTGCCACTGAAACTTCACCAATCTACCAGTGTCATCTCTGATTAGTTCTCCAACTCCTCTCCTTCAGCATTTCTTTTTTCACCACCCATCAGTGTTGATGTTCCAACCACCTTAAAGAAAGTTGTCCAACTAATGTGTCCCGGTGAAAGGGATGAAGAGAGACTGCATGGTGTTGCACTCTGCACTTCTTGA
>comp10277_c1_seq1
CAACAAAGGTTTGAAACTTAACACGACGAATTTTGAAACTCAGAAACTTAATGCGGAACTGGATTCCACTTGTCCATTCAACCCATCAGCTCGTTTCATTAAAGGAGCGGAGCATTTTTACGAGGAATCTGATTGAGCGTCAGAGGAGTAAAAGACGGTTTTTGCAACTGACATTGTAACTTGCAAGTGTTGGCTTAACCTGGAGGTTCTGTCCAAAGCCATTGCCTGTGCATA
>comp102781_c0_seq1
AGACTTTCTGAGCTCCTAAATTTTTAGATGTCTATGAGCTAAGCTCAGCTCGTATGGCTGCATGGACCTTCCAAGGCAGCTCCCTACTTTCAAAGGCCTACTTCTCAGATACCTATGGGCTCAAATCAAGTTCAAATGGATGCATGGACCTCAGATCTCCATAAGGCCAGCAAACTTAAAGCTCTCCTTGGTATACAGGCTAAAATGTGACTAGTATTTCTCAAACTCGTCCCCCATCAAAGCTCTCATGAATGCGCTTGTGATGGACCTCAGCATCAAG
>comp102786_c0_seq1
ATAATATCAAAGTATACCATTCTACCCTATCTTTAAGCTCGAGGACTCACAAGGGTTAAATAATTCTTGTCACTCTGCTCTAGTTTGGTGAAATATTGCTTGCCTTATTATTTTTCTTTTACCAAACAATTTACTCGGCATTTGTAAGCCATTCAGCAACATTCATCTTCTACCTTCCCTGTCTTCACAAAATCTCACATAAAACAGTAATTATTCCCCATGCTTGATCAAATTCAGTTATCATTATCTAAATTAGTTGACCATTCCCCTGAAAGTTCGGAGACTTTCTTTTTTCCAATATTTTGTTATTAGCATGAATAGTGTTTTAATCAGCAATATGT
>comp10278_c0_seq1
AGATCACTCTGTTGAGCCCTAAAAACCGCCATGAACCACCACAATCCACCACCACCACCCATTAACCACCAATCCACCACCCAACTCCTCAAACAAACCACCAGAATCTTTACTTCCCACCTCCTCATCTTCCTCTTCCTCTCCTCTTTGATCTTCACCTTCCGTTCTAACGTCGAAAACGGTACCCACTACCTCACTTCCATTATCGACCGTGACCCTTCTCTCAAATCCCTCCTCTCCCGCCTTGATATTTCCGGTCGATCCCATTTTCCCCAACGCGACCACCACAATCACCATCTCCTCCGCCAGCGCCGCCGCCGTCCTTTCCTCCACCTCTCCCGAGTCGGCACTCTCGATGACGATTTCTTCTCCGGCGATGATGACTATGACCGCTCTCTCTTTGGGTCCAACCCCAAACCCCATCTCAAT
>comp10278_c1_seq1
CCAAACCCCATCTCAATGGCTCCTTTCTAATTCTCAACCCCAAATTAGGGTTTCCGAATGACATTACCGATAATGGAATTCGGTTTTCTGAAATAGTCCGTTCAGGGGTTTCTTTCAAAGCTCCTGAGCAGTCTGTATACTCTGAAGTACTGAATGAAACCCATGATGTGGGGAGAGAAGAGGCAGAAGGTAACGATGGTGAAAGAATAGTTAATTTGCAGTTCTTTATCCGGGGGTTGGAGTTGGGTCGCCGGGATGCGATCGCATTGTTAATTCTTGTGGGGAGTTTGTCTGTTGCTTATGGGTATGTGATTTTTGGGTTTTTAGTTATTCATGCTTGGGTGCTTGGAACTGTTTTCTTTGCTGTTGTGAATGATTTGTTAGGGAAGCACAGGTCGTTCTTTCGGACAGTGTGGGTTGGTTCCAATTTGGGTTTGAAAAGGCTTTCTGGGTTTATTCTTATGAGGTGGG
>comp10279_c0_seq1
AAAAGAATCAGCTTGTTCAAGAGTTTCATCTCAGTCATGTAGAGTAGGTCTTTATGATAAAGACCTTTTTGTTACCTGCCTCTTTGGTAGAACAAGTATGTTTTTCAGTGATCCGTCAAGTGTAATGTTGGCAATGTGCAATCCATGTTATGCTTAGGGTATTGCTGCCTTAGAGCTTTGTCCGAATTCGAGGATTGAATAAAG
>comp102801_c0_seq1
GTTGCCATGTGGGTCTGTGAGAAATAGAGATTCCAAACAGAGACCGAGCTTGCTCTTCTTTCTTCATTTTTTTTTTCCTCTCAAACTCTGTTTCAATCTATTTGTGTGCTTCCCCCAAAGCTTCAAAGTTCTCGCTACCTCGATTCTGAATCAACTTGGTTGATCCAATACTTGCATGTTGACTTTAGATTGAAATAATCAGAAGGAACTAAAGGAAAC
>comp102804_c0_seq1
AGGGGTTTGGGAGCTTCTGCCAGAGGACTACTTTTGGTCAAGAAATTCTAGAGGACTCCTCACTGAAAACATATGGAAGGAGTAATTCTCAGTTTAATGATCATGGAAATCAGGAAGATCAGTTTTCCCCATGGAACGATCAAAATCTGGCTAAAACAAGGCCTGGAAGAGCAAAGCAGATCCATGGTGAGAATGTCAGTTCAGTTTTCAGCAAGAAAGTGGAG
>comp102808_c0_seq1
GTTCACTGCTTATGTCTTCAGAACAACCATGTTTTATTTCCTCCGCTGATTTCGTTTGAGAATCTGCTAGACGGGTTTTGTTGGGTCCCCACCACTTTATGTAACTCGTCAAGTCAATCTTTCGGTCAATGCAAAAACCGCCGGCATAGTCGCTATCTGTTGTTGTATCATCACCATAATTCATGCTGTTGAAGTAATCAGCAACTCCAGGCATACGACCAAATTGTGAATCCCATCGACTGGAAAGTGGACGGTATTTAGAGATTCCTCTGGAGAAACCACTACTCTTTCT
>comp10280_c0_seq1
GTGCTGGATGTCTTCCTGCTACATATTTGGAAAAAGAATTTTGGCATGAAATAGCTTGTGGAAAGACAGAAAGTGTAGAATATGCATGCGATGTTGATGGTAGTGCATTTTCATCTTCTCCCAGTGATGAGCTTGGACAAAGCAAATGGAATCTGAAGAAACTTTCTCGGCTGCCTAAATCCATTTTGCGTCTTCTGAGAGCATCAATTCCGGGAGTTACTGAACCCATGCTTTACATTGGAATGCTCTTTAGTATGTTCGCTTGGCATGTGGAGGATCATTACTTGTATAGCATAAATTATCATCATTGCGGAGCTGCGAAAACTTGGTATGGCATTCCTGGTCATGCTGCCCTTGACTTTGAAAAGGTTGTCCGGGAGCATGTGTATACCCATGATATTCTACCGACTGATGGAGAGGATGGAGCTTTTGATGTGCTACTAGGGAAAACCACATTGTTTCCTCCAAACATTTTGCTAGAACATGGTGTTTCAGTCTACAAGGCTGTTCAAAATCCTGGG
>comp10281_c0_seq1
CTTGAGGATCCATTCGCATATCAAGAGGTCCATTACTAAGCACACTAAATCCTCTTTTCGCATTGTTCACCTGCATGGATGACATTCCCAGGTCCATCAACACACCATCAGCTCCAGGAACTACCATTTTTTCATCAACCTCACAAAGCACAGACTTGATATCCTTAAAATTTCTCAAAAGGATATGAGCTCCCAAATCTGGAGTTGAACCAAAAGAATTCCCATGCAACATTGCTTTGATCCGAGCTTGAGCTTTCTCATGTGCAACAGGATCAACATCCAGCCCAACAAACAACTGAATTTCTGGATGGGCCTGAATTATCGCGGAAGAATGTCCGGCAGCACCAAGGGTACAATCTACAAATGAAAGGACCGTACGGGAAGCGAAAACCTCCAAGACTTCACCGAGCATAACGGGTATGTGGGTAGCACTATCCCCAAACCGCAAAACACTCTCCTCATCGAACTCCTTATCCGAACGGGTCCTCCTTTTCACCAGAGATTCCGCCGCCGCCGCTGTTTGACTATTACGCCGCTTTTGCTTCTCTCTCTTCTTTTTGTTGCTGTTCAAAGTTTTGGTTGGAATAGAAGTAGTGGTAGTGGTGAAATTGTTAACAGAGAGGCGGCGGAGGAGGTGGAATTTGGGTGGCGGTGGTGATAGG
>comp102820_c0_seq1
CAGCAGATTGCTTCCGGTGCGATCTGATCGCATTTCTCATTACATAAACTGAATAAGCCTTAAATTTGCTTCCCAAGTTGGTAATTATTGAATAAGGTGATGCTAATGGAGAAACAGAAGTTTATCAAGTTGGTTCCCCCATAAACGTTGTTAGATGCACTTAGATCTTGTAAAGATTACTAGTGGGATCCTTTTTGTAGTCATTGCCAAGTTGAAGATTTTTTCATACATGTTTGTGTGTATGGAATGAGAAGACTCCAGTTTGGAG
>comp10282_c0_seq1
AGAGAGACTATTTTATCGTGAAAATGGCAAACCCTAGGGTGTTCTTCGACATGACGATTGGCGGTCAACCGGCCGGTCGAATCGTGATGGAGCTATTCGCTGACACGACGCTGCGGACGGCGGAGAATTTCCGAACTCTCTGCACCGGCGAGAAAGGAATTGGCCGGAGTCGCAAGCCTTTGCACTACAAAGGTTCGAGTTTCCACCGTGTCATCCCAAATTTCATGTGCCAGGGCGGAGACTTCACTGGTATCAAAATTCGCTGACGAGAACTTCATTAAGAAGCATACTGGTCCACGGATTTTATCGATGGCGGACGCGGGTCCGAATACGAATGGATCGCAGTTCTTCATTTGCACGGCGAAGACCGAGTGGCTTGATGGAAAGCATGTGGTGTTTGGACGGATCGTGGAGGGAATGGATGTGGTGAAGGCTATTGAGAAGGTTGGGTCTTCGTCTGGAAGCACCTCGAAGCCTGTTGTGATTGACGACTCCGGTCAGATTTCATGATCCACATTGAGTCTCTTCGCATAAACTTGTACTACGTAAATAATCCTTTGCTGCTTTCCTTGTTTTCAACTTTTCCCCCTTTTTCTTGCTATCTG
>comp102834_c0_seq1
ATATTCAGGAGCAACATACCCAAAAGTACCCATAACTCGAGTGGAAATATGATGACTTCCTTCTGTTGCTTCCCTCGCCAACCCAAAATCTGAAACCTTGGGAGTGATGTCATCTTCTAGTAAGACATTACTTGCCTTGAAGTCTCGGTGAATCACACGTGGGTTAGAATCTTCATGAAGATAAGCCAATCCTCTTGCCGCACCAAGAGCAATCTTCAAACGTGCATCCCAGTCAAGAGGCCTCTTTCTCTTGTCCACACCATGCAAGTGGGACTCAACGCTGCCATTTGGAACAAGCTCGTAAACCAAGCAGCGTGTGTGTTCTTCAATGCATATACCAATCAGTTTAACAAGGTTACGGTG
>comp10283_c0_seq1
AATATTTTCTCCTGAATATTCTCATCTTTCACCATCAAAATGGCCCCATTGACCTTCACCTAGAAATCTTATCACAGAAAAGAACTTCACATAGAATCAAATGCCACCAAATTTAATGGCCAATTACTTCAGCATTTGAACCATCTTATGCCATTACATCACAATTGGGAACCGGAACAAGAAATTGAATGCGTCTGCCCCCAGTTTGACTACTTATCCATCTATCTTTTTGCTTTGAAGGGTTGCCTTGTACACAAGCTGCACATTTATAATACAATAGTTGTCATTGTCTATTCTCATGAAGAATGGTTGAGAAATCAGTGCCACCGGGTTTTATGAATTTTGA
>comp10284_c0_seq1
CTACCAGCTAGCTCGTCTTAAACCTCCCGATCAGCTTCTTCTTCAACAAATTGCGAAGATAGTGGAAAGAAAATCGAAGAAGTCGTCGTGACAGCTATATAGTAGAGGCGATGACGTCGACTTCAGTGCCTGAAACAGGGACGCAGCAGGGGGCAGCGGCGCTGCTACGGCGGCCATCGCGGAGCGCCGCCACCACGACCTTCTCTTTGGAGGTCTTCGACAATGAGGTCGTCCCCTCTTCTCTGCAACCTATCAGCCACATTCTCCGCGTCGCCACCGAGATCCAGAACGAGCGTCCTCGCGTTGCCTATCTCTGCCGGTTCTATGCGTTTGAGAAGGCGCACAGGTTGGATCCGAGCTCGAGTGGACGTGGTGTGAGACAGTTCAAAACAGCTCTTCTTCAGCGATTAGAGCGGGACAATGCATCAAGTCTTGCCTCTCGGGTTAAGAAAACAGATGCAAGAGAAATTGAGAGCTTCTACCAACAATACTATGAGCACTATGTTAGAGCACTGGACAAGGGAGAGCAAGCAGACAGAGCTCAACTGGGCAAAGCTTACCAGACAGCCGGAGTGCTTTTCGAAGTTCTCTGTGCCGTTAACAAGACTGAAAAAGTCGAAGAAGTTGCTCCCGAGATTATTGCCGCAGCAAAAGATGTCCAGGCAAAGAAGGAAATCTATGCTCCCTATAACATTCTTCCCCTGGATTCTGCCGGGGCATCACAATCCATTATGCAGCTTGAAGAGAATAAAGCTGCTGTGGCTGCACTGCGGAACACACGTGGCTTGAATTGGCCGGCCTCATTTGAGCAGCAAAGGCAGAAAGCAGGGGAGTTGGACCTTCTTGATTGGCTAAGGGCAATGTTTGGGTTTCAGAGGGACAATGTCAGGAACCAGAGG
>comp10284_c0_seq2
GCTTCATGGCCATTCAAGGTGGGCTGAGCTCTTGTTCTAGGAATGCATAACCAGAATTCCCGAGCTCAATCTTAGGTAGGTTTAAGGTATTATCAACAGCAATAGAGTAATGGTGATGACGTCGACTTCAGTGCCAGGAACAGGGGCGCAGTAGGGGACAATGGCACTGCTTTAGCGGCCATCGTGGAACGCCACCACCACGATCTTATCTTTGGAGGTCTTCGACAATGAGGTCGTCCCCTCTTCATTACAACATATCGACCACATTCTTCGTGTCGCCACCAAGATCCAGAACGAGCGTCCTCGCGTTGCCTATCTCTGCCGGTTCTATGCGTTTGAGAAGGCGCACAGGTTGGATCCGAGCTCGAGTGGACGTGGTGTGAGACAGTTCAAAACAGCTCTTCTTCAGCGATTAGAGCGGGACAATGCATCAAGTCTTGCCTCTCGGGTTAAGAAAACAGATGCAAGAGAAATTGAGAGCTTCTACCAACAATACTATGAGCACTATGTTAGAGCACTGGACAAGGGAGAGCAAGCAGACAGAGCTCAACTGGGCAAAGCTTACCAGACAGCCGGAGTGCTTTTCGAAGTTCTCTGTGCCGTTAACAAGACTGAAAAAGTCGAAGAAGTTGCTCCCGAGATTATTGCCGCAGCAAAAGATGTCCAGGCAAAGAAGGAAATCTATGCTCCCTATAACATTCTTCCCCTGGATTCTGCCGGGGCATCACAATCCATTATGCAGCTTGAAGAGAATAAAGCTGCTGTGGCTGCACTGCGGAACACACGTGGCTTGAATTGGCCGGCCTCATTTGAGCAGCAAAGGCAGAAAGCAGGGGAGTTGGACCTTCTTGATTGGCTAAGGGCAATGTTTGGGTTTCAGAGGGACAATGTCAGGAACCAGAGG
>comp10285_c0_seq1
GGCCACATGTAGCTGATAAACAATGCCATACTGGTAGATGAAGAAGCGGAGAGAAAGAACAATCTCACATAACCGTCCAAAAAGTCCAGTGGACTGCAGGTGCTCCTGTTCCTCCTCCCACCACGACTCCCAACTCTTGGCCGCTGGAACACCAATACCACCATGGTTACTTATCCACTTTGTCCAATCCTCCAAGTCTTCCACAATCTTCTGCCACTCAAATCCCGATGGATTAAAAAGGAAGGGCGCAAACAACCAAGAACCTACTAGAAACCACATGGAGAATGTAAGAAGAATATAGGCAGTAGAATCAGGAGCTGCTGAGCCATAAATTTG
>comp10285_c1_seq1
GTTTATCAGCTACATGTGGCCAATAATGACACAAGCATCATGGTCTATGGTCTGTCTTGGCTGGTCATTGTTGCCGCAATGATCATCTTGAAGATTGTGTCCATGGGTAGAAAGAAATTCAGTGCAGATTTCCAGCTGATGTTCAGACTCCTCAAGTTGTTCCTCTTTATTGGGTTCATAGTCACTCTTGCCATTCTGTTCTCATTCCTTAGTCTTACAGTTGGTGACATCTTTGCCAGCTTATTGGCCTTCTTGCCCACAGGATGGGCTCTTCTGCAGATATCCCAGGCATGCAAGCCAATAGTGAAGGGCTTAGGAATGTGGGGTTCTGTTAAAGCTCTGGCAAGAGGGTACGAGTACATAATGGGGCTGGTGATCTTTACGCCAGTTGCTGTTCTGGCTTGGTTCCCATTTGTCTCAGAGTTCCAAACTAGGCTACTTTTCAACCAAGCCTTCAGCAGAGGGCTTCAGATTCAGCGTATTCTGGCGGGCGGGAAGAAGCATAAGTGAGTGCAGCAGTACACCTTGAAGATTGAGGTTATAGGAGAAGAAGACAGAGATGTACAAGAAGCTGGGTTTTGAAATCAAATAAACAGAAAATAGCAAGAACACATTATGCGCCCCTGGCTTATCT
>comp10287_c0_seq1
CTAGACGTAGGGCTAAGGGAAGTTTATCGTTAGGGAATTTGTTGAAAAGAAATGTAGCTTTAGTTGAAAAATAGCTTTGGAGTTTTCCTCTGGAGCAAGATTCATTGCGACTTGTGGTTATTAGGAGCAAATATGGGTTACAGGCCATGGGTGGGATGTCAATGGGTTGAAAGGGGTTACCTAGTTTCTCTTAGAGGGTTAAGTTCATTGTGGTACATGGAACGAAAGTTCGTTTTGAAGAGGATATTTAGAGAG
>comp10287_c1_seq1
GGGGGGATCCTTTTTCTAGTCATTTTCCTCACCTTTATCATCTTTCTTGTAATCATGGTAAATGCATTGCCTCTGTTGTTTCTTCGTACTCCTTTCTGGTTAGGTAGGATTTTGGGTTTCGTAAGGATCCTAATGATAGAGAACAAGTTTTGGACCAAGGTTATCTAGATCATGGGTCACTTCAGTACATGACACGGATACGAGTACGTGGTACGATGGAGGTAGGCTTAACTGGTACATTATTGTGGGTCGCAATTCGTTTT
>comp10288_c0_seq1
ACCTCAGGATTTACAGGTGTTTTACGAGATTGGTGGGATAATTATCTCACCTCAGACCAAAAGGAAAGTGTTATTTATGCTGTACTTAGAGATGATGAAGGTAATCCAATTTTTGATGAAAGGATTGGATTGGCTAAACCTGATGGATGTAATACTCTTATATTCACCATCATTAAACACTTTGTAGGAACACCTAGTAGTATTACTGCTAGGATCCACGACCAACTTACCAACCTAAGATGTCCCACTTTAAGTGACTTTAGGTGGTATAAGGATGTTTTTGTTTCGCGTGTCATGGTTCGACCAGATTGCCAGAAAGCATTCTGGAAAGAAAAATTTGTTA
>comp102898_c0_seq1
CGGAAGAAACAAGGTTTTTATTCACCAAAGCTTCAATTTCGTGAAGCAATTGTGTGATGAGTACTTGAAGAGACATGGGTTTTCAAAGAACCATTCAAAACCGGTGCAATGGTTCATTGGTGAATCGAATGTTGCTAAGAAAGAGCGAAAAGATCGGAAAGAGAAGAGAATTATACGGGAAGGTGTGGAGTTTTACAGCAATGGCGATTTCTACGAAGGTGAGTTTCATAAGGGGAGG
>comp10289_c0_seq1
CGATAAACCACAACGCAGTCGCTCTGTGTTCAGCCATGGCGATCTTCACCACCCGGCGTACTTTAGCCTCTCTCCTCACCCGAACTCTGTCATCCCCTCCATCTTCTCTCTCCTCTCGTTCTCGCTTCGCTCTCGCACTTCTCAACAACACCCAAAGCCCCCAACTGTATCCGGACCCAAAGCGGGTCCCGACCCGGTTCAAGACATCAAGGTCCGGCTACTCTCCGCTCAACGACCCATCTCCAAACTGGAGCAACCGGCCACCGAAGGAGACGATACTGCTCGACGGTTGCGACTACGAGCACTGGCTCATCGTCATGGAGTTTACCTCAGATCCTAAGCCTTCTGAAGAGGAAATGATTAATAGTTATGTCAAAACTCTAGCTTCCGTTATTGGAAGTGAAGAAGAGGCGAAGAAGAAGATTTACTCTGTTTGTACAACAACGTATACTGG
>comp10289_c1_seq1
ACGTATACTGGGTTTGGTGCTTTGATCTCTGAAGAGCTTTCCTATAAAGTTAAAGGCTTACCTGGTGTTCTGTGGGTTTTGCCTGATTCTTATCTTGATGTGCCCAACAAAGATTATGGAGGGGATTTGTTTGTTGATGGTAAAGTTGTCCATAGGCCACAGTATAGGTACAATGAGAGGGAACAAATAAGGAACAGGCCGCGTCCGAGGTACAATAGGCGCCGGGAAACAATGCAGACTCAAAGGAGAGAGCCTGCTGGATGGGCCCAAAATCAGCAAGCGCCGCCTGTGCCGCAACAGACATCAACGGATGACCAGAATGCGTCTCAGAGTGGCAGGGGAAGTTTCCCTCCAAATCAGGGTGGATTTCAGGGGAACAATGCCTAAGAATTCATAGTGAACTGCTGAAAATTAGATCTTGGAGAATGGACTAATGGGTTCTTGCGTGCTTATATGACAGATAATGACTTCATGTCCCTTGCTTTCTGAGCATTTCTTGCCAGAAATGTCTGCACATAATCTAATATGAAGATAATACGTGAATATTTTTCTTGAACATTGTCATCTGTCTTTGAGCCATTAAACGTTATTAGTTACTGCAACAAACATAAGGTTCATATCATTTAGCCTTTTTTGTTTTCAGTTAATTGATAAGGAG
>comp1028_c0_seq1
TTGGACAGTTCCTCAATAGAAAAGGTCTGTTTCTTCTCCAAAAATCTTTATCTGTACTTCTTATTCCAGCTCTCATCATTTGACATTCCAAATTGCATGCCGAGTAACGTGTCTGGGCTGTTATAACATAGAGGAGTCAAATTACAATCACTGGACTGATGAAAAATCTTGATTGCTGGACCATTTTGAGGTGACAACACTGCTGATAAGTCTAGATAG
>comp10290_c0_seq1
TTTTTTTTTTTTGTATGATTATCCAAAGCTTTGTTTCCTAGTGGTGTTGCTCAAAACGAGTTCGTCTCACATTAAAATAATGTTGTTTCAGTTAATAAAATGATGTCATTTTTGTGGAAAACAGGATTGTTTTGTAGGATAACACTCCTGCTGTTAAAAAATTAACTGTAGAGGATCTGAATCAGTTTCTCTATAAAACTGTTAAAACATGAAATTATGGTTGTTATTGTGATTTTTTCCTCAATGATTGGAACTAGAGATAAGTTATAACGATGCCTCTATGTGGAAGTTTTGATTTTGTGGCCATGCTTGTGTGTTTCTTTAAAG
>comp102918_c0_seq1
CGGGGTGGTTGTGGCAATCGCAATAGTCATGGTGGTCGTGATTCTTAAGGGGGCGTAGTAAAGGTCGTAGTGGTACTTGTTTATGTATTCGTTATGGTTGCCCTAACCATACTGTGGATTATTGTTGGGATTTACATGGGAAGCCGTCTGGTGTTGCTAATCAGATCTCTTATTTGGAGGATATCCCCACATTCTCTGCATCATCATGTTTAGCCCTCCGG
>comp102919_c0_seq1
GAACATTCCACGGCACGGTCTTCGTCGGCTGTGGTTCCGCAGCCTTTGCCTCTTCCTGAATTGGCGCTGTTGCTCCGCCGCGATGCCAATTTGGTTTCGAATTCCACCTCTGGGAATGTTCCTTTGCCCTCTCCCAAAAATGTGGCCAGCAAAGGAGGTGGAGAGGAGAGAGAAAGAACCCAGAATTTCAACGAAGATGCCAACGGTGATGGAGTCACGTCAAATACTGGTTTAGGGAGTAGATTAGTTAATCAAGATGCCCGAAAGAGTATGGAGCATGCTGAAACACGGTCATCTAGGAAGTCTCGTCGAGAACTGAATGGGGCAGAGAGTATTCGAGACAATTACAGGATTAACATTCCTGT
>comp10292_c0_seq1
CTCGGCTCATTTTGTTGAGCACATATAGCTCAACTACTTGACATATAAATTAGTTGAGTTTTGTGAGTGCAAGTCGAATCTTTTAAGCTCGTTTTTCTAAATAAGCTTAAAAAATTGTTTAAGCTCAATTCAGTTCAATTATCAACCCTACTCTTAAGTGTGGGCAATGGTCCGAGAATACCTTGACTCGTCAATCAACATGCGAAGGTGGGCCACGAGTTGGGTCAATCTCAGATCACTAGCCCGGACAACTACGCCCCAAAAAAATACAACCACGGCCGACCCATCAGGGCGGTTG
>comp10293_c0_seq1
ACGAAAGATGCCCTAACTGAGCAGGAGAGATCCTTCTTCCATGCCTTTTTCGCTCATTCATTGCCATACTCTGAAGCACTCAAATACTCGCCATGCTCCTCAAAGTACTCGATTAGGCACTTCAAGAATTTATCACTAGTCACTGTCTCTGTGTCACAGACAAGACAACACTGTCTTCTTGCTCGCGTCACAGCAACATTCATTCGCCTGTGATCACTCAGAAACCCCACCTCTTTCCTTGAGTTTGATCGAACCATTGAAATGATAATGGCTTCCTTTTCCCGACCTTGAAAGCCATCAACCGTTGAGATCTCCATATCTTTTAGCTTGTCTTCATTGCTTTTCAACATCTTCAGTAAGACAACCTGTGCTGCATAGGGAGCAATGATTCCAATATCAGAGGCTCGGACTCCACTCTGAACCAGTCTCTTTGCATGGGATATAGCAACCTCAGCTTCACCCTCATTCAATGTGCTATCTTCTTCATCCTTCTTTTCTTCCATGTCACACCCAGCTATGTCTATGAGAAGAATGGTTGGTTCTGTTGAAGATGTCTTCTTCACATCCTCAAGGTCAGATAACATATGTGCAGCAACACTTGGATGGGCTTTGATCTTACTGTTGTAAAGCTCTTTCGATGACCAATTCATAATAAGCTCATGCATGCGGTACTGTACAGTTAGCATAGACATGACTTCATCTTGGTACAAGTTTGCAAGGCGTTCAAAGAGGGTTCTTCCTAACCCTTTCTTCTCAGCTTCACCACTTTGGATGGTTGGAGGAAGCTGTAGGTGATCACCAGCAAGTATACACCTTGAGCCCTTCAGTAGAGCAATCCAGCATGCTATTTCAAGTGCCTGGGCAGCTTCATCAATAATCACCAAATCAAATGAAGTACCCTCCAAATTTCGGGACAATGCACCAGTCAATGTTGTCAGCACCACATCTGCATTTTTAATGACATCTGTCACAGCTAGCTGCTGCCTTTTGCGCTCTTCTTTGGAAAGAGTCTTAAGCTCCCTCCTGATATCCCTCTTTGTGTTTCTGTCTTTAGCTTTCAGTAGTTTCCCATTCAGTGCCTTCATTTCCTTGCGAATGTCGTTCGCAAGACCACTATTATCCCCACGGAGGACCTGTGCATCAAGAGCACTCTCCAGTACTTGAGGTAGTAAACGAGCGGGATGTCCCAATCTCACCAACTTTACTCTGTGAGGAACAAGTCGCTCAACAATGTTGTCGACAGCAATATTTGAAGCAGCACAAGCAAGAATCTTTGATCCACGTTTCACCTCCTGTAAGATAATTTCAACCACAGTTGTGGTCTTTCCAGTTCCAGGAGGTCCA
>comp102942_c0_seq1
AATCATTCTCTGATGAAACCCTATTGTTTAGGGCTTTTGGGAAGACAATTCCAAGGTTTCTTTTTCCTTTAGAGGACAAAAATCTCTATCCTCTAGTGAACCTCATCCTCCAGTTACCTATTCTACATATAGAAGATCCATTTCGATGATGAGAATGAGAAGACGAGAAGACAGAGATCCTACTTCTTCACAAGCCTTCTCTAGCACACCCACTCAAAGAAAAATGATTTATGTGGAAG
>comp10294_c0_seq1
GCTGGTCTGGTCCTTCACCGCTCCAATCGCTTTCCGAATCGTCGTCGGCGCCATTTCCAGTAATTTCAAGTTCTAGATCTGCGGCTACGACGAAGATGTGGTTTCAGACACAAACGAACGCGGTTCCGTTGACTCTCTAAGATAGTAAAAGTAGAGGGATCTGAGCTGCTCTGTGCTAGAGCATTTGCCGGTTATCTCTCTCTCTCTGGGCCAGATTTCTGGGTGTTTCGGTGAGAGAAAGAGAGATTGAAAACTGAAGTATAAGCGAATTAGGTGAGAGAGATTGGGGGCTACGGTGGTATCTGAGCCGTTGGAGGTGAGATCTTTCGGGTAGGGCAAGACAGAGAGAATA
>comp10294_c1_seq1
AGCGGTGAAGGACCAGACCAGCATCGGAATCGCGAAGGTGGCGAGCAACATGTCGCCGGAGCTTGAAGTCGCCATTGTCAAAGCAACAAGCCACGACGACGATCCGGCGGGCGAGAAATACATGCGGGAGATCTTGCAGTTAACCTCCTACTCCAGAGGGTACGTGAGTGCCTGCGTTGCGGCTGTGTCCAAGAGATTAGGAAAGACAAGGGACTGGATCGTCGCGTTGAAATGCTTGATGCTAATCCACAGGTTGTTAAACGATGGTGATTCGGTTTTCCAGCAAGAAATCATGTACGCCACGAGGAGGGGCACCAGATTGCTGAACATG
>comp102964_c0_seq1
GTCTCAGATATATCCTACCTCGTTAGTCAATTCCAAGTATTTGCAATAAGGCTTAGTGAAATTGAGCTGTATATCTTCTTAAAACAACAATTGTATAAACCCCGCGTCTCTTCAGCACTGTATCATCACAATCGGACTTTCATCTCTTCCCCACAGACAATTGTTTGAGGATGCTCAAAATATTGACAATAAATCATTTTT
>comp102965_c0_seq1
GGAAGGTTGACGGGAATGGAGGGTCCACATACCTTATGTCATAAGACCATGACACAACTCTGCCATAGTTGGCCTACAAAGTAGGATCCTTGATTCTGCCGTGAAGGAAGTTGAACACCCTCAGCTGGCAAGGTGGTGAAGAAAAAACAAGGTGTTGTCTACAGAATGTGTGATTGAGTTGGTATGTAAACTAATTTGTTATTGCATGATGGATGGAAAACAACTAGAATCATGATCACTAAT
>comp10296_c0_seq1
ACTACATTCAGCCGCAACAGGTTCAACCATCATCGTATCAGCCACAGCAACTTCAGCAACAACATCATGTACTCTACCTGCCACAGGAACAGCAACAGCAGTATCAGCAATTAGCACAAGCTGCACAACAGCTGCAGCTACAGCAAGGTCAGCAGCAGCAATATTATCAATTGGAAGGGACTGCATACAACGAACATCAAGAAGGGTATCAGCTGCTGCTGCAGCAGTACCAAGTGCAACAGCAACAAGGATCTCAGGCTTTTCAGCAAATGCAGCAACAGCAGCAGCAGAATCAACAACATCAGTGGCCACAGGAGCAGCAGAAAAATGAAGAAGATTTGCTTTACAGTCAGAACATTACTTCTGCAATGCAGAGCAGGAGCCAGTATCAACAGGGCCAAAATGTTACACTGCCAAATAGTTCAGGTGCTCCTGGACCTTCCGAAGCTCTGCATCCCCAGCAGCAATCTCCACAAGTGGTAGCACAACCACATACCTCTGGTGCATCCAGACCTGCTATATCTCCTCATGACCAGGAGCAGTCCCCCCATGGAGTCTCGCCATCCATTACTGCAGGTACATCTGGACCTGCGGTAACTCCACATCTTGGGCAGCAATCTCCGCAAAGTCATTGAAACATGTATGTTTGCAATCCTGTTAGTTTATTGTTTGAG
>comp102976_c0_seq1
AACCCTGATTTGTGAGAAAGCCCCTAGAATACTTTCTTAAGCTCACACTTACACAAACTCGAATAGTGATAGTCTTGTATTGCAGTTACACGATGGAATACACAAGACCTAACACCAAAACTTTGCCTTATCCCGGACATGCCATCAAGGATCATAGATGTCCCTCCCCGAGTCAAACTAATGTTTTTTTGCTATCAGAGTTCAGACAAATCATATTTAAAACAAACTGGTGCAAAATTGGTCTCCATGGACAAATTCATCAAGGTGTCACAATATCAGCCACCAACTTGGATGGTACTGATACACATTGGTCGTGGTGTTGCAATAGGGT
>comp10297_c0_seq1
GCTGCTTAATTTACTAAATTCTTGATCTAAAGTGTAATAAACAAATGGACATTTTCACATGAATAAGCTCCAATAACTACACAATAATGTCGGCAAGATGCCTTCATGACTGACCCTGTTTCAAATTGTTGGGACATGAGAGTCAGAGACACAGCTTATTACCTGATGACCAGAAAACTATTACGGTAGAAGCATTCTGATTTTAATTCTCAGAATCAGATACAAGTTTTTCAACTCCATCCCTTATCTGAGTGATGCAAGCACTGATGGACTTTGGGTGAAGTAAAATAAATATGAGGACTTCAAGTAGAATCGCTTCAGAACAACATTTAGTAATGTGAATATTGACATCCTCCATGGAAGTGAAGAGACTTCCACCCAACACCCAATGCAAACCTATTCAGAGAAAACACTCATGAGATCATTCGGAGGAAAACGTTGCGACATAGGTATCCCCACTTTCGAATCCTCAATAAAATCCAGATTAGGCTCCTGCTTTACTTTGTTTTCATTCTCCCCATAGAATTTTCCATGGTTCAAGTCAGTTACAGGTGACTCAGGGTCATCCACTGCAAAACGACTTGGAATGGAAGTGCCTTTACCAATAAATCGAAGATTCCTGAGAGGTCCTTGATCTGCCTTAGCACTATAAGAACCTTCAATGTCATTCGTATTAGGCACCTGATCTGGCAACTGTCTGCCGGTAATATATGTTGGGGTTGAATTCTGAACTTGCCAACTAGTATTTACTGAACAGGATGACATTGATGGAGACATGGGAACTGGTACAGAGTACCCATTAAGTACAACTGCTGTTTTTAGCTCCCTATCCGACATTTGTCCAACACCAAAGGAGGA
>comp102984_c0_seq1
GGTACCGTCAGCTTCACGTTCTCTCAGTACGGCTCCGTTAAGAACCCCAACAAAGCCGTGTTCACACACTACGACAGCTCACTGCAGTTACTCTACGCCGGCAATCAAGTGGGCTTCATGTTTATCCCGGCCGGCAAGATCGATTCGGGTCGGACCCAGTACATGGCTGCCACGTTCTCAGTTCAGTCTTTCCCGTTATCGGCAGCCCAGCCGGAGAATGTGGGCCCTACGATTACCGATGGGCTTAGTGGGTTTCGAGTCGGGCCCACAATGGAGATCGAGTCCAGGATGCAGATGGCGGGTCGGGTAAGAGTGTTGCATTTCTTCACGCATCACGTGGAAGCTAGA
>comp10298_c0_seq1
TGACGCTGAAACTAAAAATGCTGATCCTTATCTCCACCTTGTTAGTTATCGCTTTATTTATCGCACTGTTCTACAAATTCCTCACTGCCGATGGGGATTTTACATTGTTGTCAAAAGGGCATGTAAATCGTGAAGAGATTGAAGATAAGGTTGTTTGGATTACTGGGGCCAGCCGTGGAATAGGGGAGATTCTTGCTAGACAACTTGCAAGTTTAGGGGCCAAACTTATTATTTCTGCTCGAAATGAAGCTGAATTGGAGAGAGTCAAGAAACAACTTACTGGAAAACATGCACCGGATGAAGTGATGATTTTACCTTTAGATTTGACATCTGGGGAAGATTTTCTTAGAGAGGCTGTACTGAAAGCTGAATCCTTTTTTGCGGCTGCTGGTGTGGATTATTTGATCCATAATGCAGCCTATGAGCGGCCTAAAACGACAGCGTTGGATGCGACTGAAGAAAGTCTCAAGGCCACATTTGCTGTAAATGTTCTGGGGCCAATATCTCTTACACGGCTGCTGGCAACTTTCATGCTGAAGAGAGGGAGGGGACATTTTGTTGTGATGAGCAGTGCTGCAGGAAAGACACCTGCACCAGGGCAGGCCATATACTCTGCTTCCAAATTTGCTTTAAATGGGTACTTTCATACCTTGCGTTCTGAGCTTTGTCAGAAAGGAATTAAGGTGACAGTTGTATGTCCAGGCCCAATAAAAACTTCAAATGATCACGAAACAAGCACCTCAGGACAAAAGGGCTCTGCGGAGAAGCGTGTTTCTTCGGAGAGGTGTGCGCAGCTGACAATAATTGCTGCAAGCCATGGCCTAAAGGAAGTTTGGATATCGTATCAGCCTGTGCTTGCTGTTATGTACTTAGTACAGTACATGCCGGCCATAGGATATTGGCTCATGGACAAGATTGGGGGGAAACGAGTGGAAGCAGCTGCACAGAAGGGCAACACATACTCATTGAGTTTACTGTTTGGGAAAAAGAAAGTACAGTGAATTTTTGGTGATGATTGAAAAAATAACCAAAACGTTGAAAAATATTAGTGAG
>comp102995_c0_seq1
GAATTACCACACAATTCTGAAGCCAGATAAATGATTACTGGGCTCTCAAGTACAAAATTACTCAGGGACCTATTGCAACAGATTTGCAGTTGCTGTCTGAGCTTGCAATGCCAATGCACAGGCACAAACTCTGGGTCTTTGGTTATAGCTTGAAACACTGAACTCAGGATTGACCACAAAAGAACAAAGTTGAGACTTTCCAATTATATATTGCCAGTACCTCAGCCCCTTATTTTCTTTTCCAACCAGAAGATCATTCTAACCACCAAGGCATATGGTGATGTAGATCATATAGCTTTGATGCTGGATATCATATGGCCTAGGTGGCA
>comp10299_c0_seq1
TTGTAATTACTTGAACTCGACGAACCTCTTAAGCTCTCTGTGATACTCCCACTTGAACTATCCTGTCTCGGATTAGTAACCGAGTTGTTCCCCTCACCGCCTCTAAGCATTGAAATTTCAGGGTGTAAATTCATAAACGGATCTTTACTAGGATAGTTGTTGACACTCAGAGAGCTAGCAGAACATTTAATATGAGACCAATTTGAAGCAACCTTTTGGCTAACACCTGGAAAACCATTCTTTTCATCCAACAACTTCAGTAAGCCTACTCTAACCAAGGGATTATTTTCCATCGAAACTCTCCCTCCGAGAACTGTCAGTACTCCCATTGGGGTTCGAGTATTGGAAGGCGTAAGAGACGGTGATATACCCGTTGCCATTACCAAAAAGCCCAAATCTCAGAAGTTAAAAGTAACTCGATTGATGCCACAAAATAGAGAAACCCAACTCCCTATGTGTCAAACTGAAGTCCAAAAATTCTCCCAACAACCCAGAAATAATTAGAACAAATTAAGCCGAGTGACATTTGAATCTGTGAGTGTTGCAGGAGACTACAAAGCAGAAAGAGCAATGCTGCAGCATGGGAGGAGGGTG
>comp102_c0_seq1
AATCTGTGGGGATAGGTTGTATAATAAGGTCTTCCAACAACATTCTGTTGAAATGTCTAGATGAAAGGGAGGCCAAAGAGATGATAATCCAGGTGCATGAAGGAGTCTGCGGTCCACACATGAATGGGCACAGGCTTGCCAAAAAAAGACTTCGCCTAGGATATTACTCTTGTACGATGGAGAGGGATTGCATCCATTTTCTTCAGAGATGCCACAAGTGCCAAGTGCATGCGAATTTGATCTACGCGTTGCCGACGAAGCTTCATAACCAAACCACACCATGGCCCTTTGCAGTATATTGCCTAGATATTATAGGAAGGTTAACCCGAAGGCAGCCAATTGGACATGAATACATCTTAGTAGCTATCGATTCTTTCACAAAGTGGGATAAAAACCTCCTACACCACGATCACAGCGGCACACGTCATAATATTTCTGAAGAAGCAGCTTCACATTCATAAGCTTAGGAACATTTTTATTTTTTCACTTGTATCGTGACCGAAGCAAAGCCTCCCGT
>comp102_c1_seq1
GTTTATAGAAGCAGCTGTCCCTGGAATCCACTTCCTTCATATTCAGATCACGATCTACTTTCTCATTCTGCAGACGTTCAACTGATCTCTCTGAACTCATGCGCTTGAATCTGCCGCTGTAGTCTGTAACCATAGGTACGAGAGCAACCACTCCCGACGCTAGACCGAGAGATCGGCAGACCATTCAGAGACTAGCCATGTAGTCCGTAATCTGTG
>comp103009_c0_seq1
GTTTCTTGAACCTCTTCACACTCCTAGCCTCAATTCCGATCATCGGCGCCGGATTATGGATGGCCAGGAGCAGCGCCACCTGTGAAAGCTTCCTCCAAACACCACTTCTGGTGGTGGGTTTCGTGATTCTGATCATCTCTCTTGCCGGATTCATTGGAGCTTGCTTCCACGTTGCATGGGCTCTCTGGGTTTATCTTTTGGTCATGTTGCTCCTCATAGGGACTTTAATGGGCTTAACCATATTTGGGTTTGTGGTGACGAGCCAAGGCGGCGGAGT
>comp103012_c0_seq1
AGGAATTCTCGATGATGGAACAATTATCGCTGTGAAGGTTCTTAACCTTTCGCATCGTGGAGCAACCAAGAGTTTCAAAGCTGAGTGTGATGCCTTGAGGAACATAAGACATCGGAATCTTGTCAAGGTGCTAACTGCTTGTGTAGGTGTGGATCATCAAGGAAATAATTTCAAGGCTTTGGTCTACGAGTTCATGGCTAATGGCA
>comp10301_c0_seq1
GGTGGCCATTAATACCAAGCAGAGCTTGTTGTAGGGAATGACAGCTCGTGGGTACAACATGAATCGAATTCCTACTTATGAAATCACCTTCTTGAATCCACTGCCCCCTGAGCTTACTTGCAAAGATGGAACATTAGCCATTGAAGTTGCATATGCTTTCCATAGGTTGGAACCCACAACCATGACCACTGGGCCACTCCTTCACCTCATATATACCAGAGGGTGCTGGCTGGGACATTGAGGTTTGAGTGCAAGTATGCAATGATGGCTGGAATACATGGCCGAGTGCAAGCCAAGGTGAAGAAGCCGAGAAATGTAAATCGATTGATTTCCAATTGATAGAATTTGAGGCCTAGAGGACAGTGGATACATGCCCTCATGTAACA
>comp10301_c1_seq1
GTCTACTTTACATTCCCTTGGTATGAAAAAGTGTCTGATATACCTATATGATGGTAGGAATCAAACATGTAGTCAAGGGCACCCCTCATTGCGGTATACTCTTTGTTTGCAACTACCGTACCATCCTACACCTGTTAGGACCCGTTGTTACTGCCGTTGAACTAGGAGTCTAGGACAAAACATCAGTTGTGTCACTTATAGCTTTAGCAAATTGATTTCACCAGTTGAAGTTGTTGCATTAACAAGGGACAGGGAAAAATGATGCAGAATGTGTCCAATACTATCAAAAAAAAGGTGGCTTAGAACTATATCCTGAAGGTACTACCTGCAGGGAGCCGTTGCTGCTAAGATTCAGTGCACTATTTGCTGAGCTTACTGGTAGAATTGTGCGGGTGGCCATTAATACCA
>comp10302_c0_seq1
GGTAACTCCATATTACCTGTTCCCTTAAATTCTTCATAAATAACTTCATCCATTTTTGAACCAGTATCAACTAATGCAGTGGCAATTATAGTCAAACTACCACCTTCTTCTACGTTGCGAGCAGCGCCAAAAAATCGTTTTGGCCTGTGTAATGCATTTGCATCAACGCCTCCTGTTAATACCTTTCCAGAAGCTGGTACAACAGTATTATAAGCTCGTGCTAAACGAGTAATAGAATCAAGCAATATAATAACGTCTTTCTTATGTTCT
>comp10302_c1_seq1
ATTAGATTTAGCTTCACCCATAGGAAGAGGGCAAAGAGGTTTAATTGTAGCTCCTCCGAAAGCTGGAAAAACCATATTATTGCAAAACATCGCACAAAGTATAGCTTATAATCATCCAGATTGTGTTTTAATGGTATTATTAATTGATGAAAGACCAGAAGAAGTTACTGAAATGCAAAGATTAGTTAAAGGTGAAGTAGTTGCCTCAACCTTTGATGAACCTGCATCAAGACATGTACAAGTGGCAGAAATGGTTATTGAAAAAGCTAAACGATTAGTAGAACATAAGAAAGACG
>comp10303_c1_seq1
AAAGCTTCTCAAATTCAGCTTCAGTTTCAGCAGTTTTTCCTTTCTTTAAAAGCCAATGAGGACTCTCTGCACAGAACTCCATCAAAAGAGCGAGTAGTGCAGCGGGAACAGCAGATACCCAAAAGCAAACTCGCCACCAACCAACAACATCCTTGGCCGGGATTCCAATGAGTAGAGCCCCCATAAGTCCAAGACATGTTGCAATTTGGGTTAAGCTTCCAAAAGTACCTCTTACGAAAGCTGGTGAAACCTCCGCCACATAGAGAGCGGCAACAGGAGGACCAAGACCCATCCCAGTTCCAACAATTAACCTTCCAAGAAGCATACCCACCAGAGTATTTGCTGTGGCACTCATTGACGCACCAATTATCATTGGTAAAGCACACAATTGGAATGCCCTTCGGCGACCAACTCCATCTGCAATCCAACCACTGAACACAGATCCAACAAAGGCACCTGCTAAACATGTACTCACCACCAGACCTTCAGCCAGCGTACTACCACTAAAGCCAAGATCCAATGAAATGCTTTCTAGTGTGTCATTAACCACACCAAGGTGGTAGCCAAATAAAAATGAAGAAATAGTAGCCACCAGAACATGCGGCAGAGAGCGCTTCCACGAGGGGTTTCCAAATTCTTTTCCAATACCATTCTGCAAACGACCTTCTTCTCTGTCGTAGGCATTGAGATGGTCCCTCGACGCACGCTTGTACGCCGACCACATATCACGTTGGCGACCTCGCATATATAGTATATATCCACACCCAAAATTTGACGGCAGAATCTTGAAAAGGCAAAAATTCAAAACTTGAGACAACGCTTTGGCTTCAGAGATCTTGTCGAAGCTGAAATGCAGCTATGAAGAAAGAAGAGGACAGAGCCTGTGGAGATAAGCTAACATGCGCCGCGGGGGTGTGAAAATGAGGTGGGAGTCACTGTTGAGTTAGACCGAAGAAAAGGAGATGTCGACGCGAAAATCTCGGAACCGTTTCGTCGAATGGGAATGGAAATGGAAATGGAAAGAGATAGAGAGGGAGAGGTGCTAACGTGCACCTGAGGGGGTTTGGTTTTCGGTCCGTGTATTACTCATTACTATTTCGCATCTGCATTGAATCGCTTGGGGGTGTGTGTTGTTTAAGGAAGAAGCAAAGGGAACGACGATGGCGACGAAGCATCTAATCTCTATGAGAGAGAGAGCTCGCAG
>comp103044_c0_seq1
GTTGCTTGAATATGATCTTGGGCCTCTCTCTCACATATTGTTTCTGGTGTGTTCTTGGATCTCTGGTTGTTACCTTTTATTGTTTGTTGTGACTGTTCCTGGTGTGTGTCCCTACAGAAAAAGACCCAGCCCCTTCGCTAGGAAATCCACGAGGGCATATGCAACAGTCACACCTACAGTCGATCCTTAGCACATCGGCCCATATCCCACGGGTATTGGTG
>comp10304_c0_seq1
TGCAAAATCCGAGTGTTCCCAGACTTGCAAGATACAATTAATTATGCCAGAATGTTGGAGGATGCTGGTTGCTCTCTTTTGGCAGTGCATGGCCGAACAAGAGATGAAAAAGATGGAAAGAAATTCCGGGCCAGCTGGAATACCATCAAGGCTGTTAAAAATGCTGTCAGAATCCCAGTCCTTGCCAATGGAAATATACGACACATGGATGATGTCCAGAACTGTTTGGAGGAGACTGGTGTTGATGGGGTACTTTCAGCAGAGTCTCTTCTTGAGAATCCAGCTCTCTTTGCTGGATTTCGGACTGCTGAATGGGGTTTGGGCAGTGGTGAATACATGGAAGATGGAAAACTAGACCAGGCTGACTTATTGGTAGAGTATTTGAGGCTTTGTGAGAAATATCCTGTCCCCTGGAGAATGATCCGTGCTCATGTGCACAAGATGTTAGGAGACTGGTTCAGGATCCATCCACAAGTAAGGGAGGATCTTAATGCACAATCCAAACTAAGCTTTGAATTTCTCTATGATATGGTTGGGCGACTAAGGGAGCTTGGTTTGAGGATTCCTCTTTATGTGGAGAGCACTCAGGTAGGGAGAATGTCTGCAAATGGAATTGTTACATGAATTTTGTAGTACACTGTGTGTGAGGAACAGCTGCAAGAGCCTGCAGTGGGGATCTGTGGCAACTTGGAGCCCGTGATCCCAAAAGCATGTTCAAGTGAATCCATGATTTTTGGCTTGTCATTCTTTTGGTAAGAAACATTTTATTGTCAGCTCTTGATACCTAACTAATTTAACAGAGACAGTAGAGGTGTATCATGTATGGGGTAAACAGCAGGTAACCCATATTTCTTAGCACTTTTCATTTGATAAGATTTTTGGTGCTCTTCTCACCCTTGTAGCCTATGTTCAGATTGTTAACTCCAACATTTCCTGAACCAACCCATTGTTTGCTATGAGCAG
>comp10305_c0_seq1
GAAAAAGATCACTTCTTTTTGGTAGGATAAGAAGCTAGCTTGTTGATTCCACAAAGACCTTGAGGCTTCACTGTGTTTCTCTTCATCCTTATATACCCTTTCTCTCCCCATTTAGCTCCCCAAGAGTTCTTCACGATGACGTAGTCCGAACCCTTCGTTGATCCATATCCAACAGCAGCCACCCCATGATCCAGCTCAGTTCCACAATGCCCATCGAATACACCCCCGCTGTAAAATTGGAAATCTCTGCCAGAAGCCTCGATGGCCACACTCAGAGGCTGGTTTGCAAGTGCCTTCAGAAAGCTTTCTTCGTTGTTTTCGGGTACATCATGGTAGCCACTAATGGTTACTACCTCTGAAACGTCCTTCCTCTCATCACAAGTGCCTTCCTCCATGAGGTAAGGGTAGTCATCCTCCTTGTGAAGGCCACCGTTCGATATAATGAAGGAAAATGCGTAATCCATGAGACCTCCATTGCAGCCATGGTTATAGGTGGTGTCGCAGTCAATCAGTTCTTGCTCAGAAAGGGAGGTTAAATTTCCAGTGACAATTTGATTGACGCCCTCAACTGCTGCTACTGTTGAAAATGCCCAACAGCTACCGCAGGAACCTTGGTTTTTGACAGAAGTGACAGCTCCTTTCTTTCTCCAATCTACAGATTTGGGCAAATCCACGACGTCCTTGTAAGTGAATTCTTCAGGGGACTCCCTCCTCTTAGGCAACTCAACCTTGAGTCCCAAATACATCTTTTTGAATTCTTCATGGCTTAAATCCGCAAACTCATTCAACCCAAGCCAGTAGCTACTAATCTTCCTATTCGTTTCATCAATATGCTTCAAATTATCCTTGAAGATCTCAAACCTGTGCAACTTCTCTTCAATACTCTCGTAACTCTTGCCATGTTTTAATCTCCACTCTTCAAAGAGATTAATGAGTTTATCAATGCATGTCAAATCATCAGACGAATAACCGACGATTGAGAAATCACGAGCGAAAACTGAACAGGCAAAGATTGACATGGAAAATGCG
>comp103066_c0_seq1
TGGGCCCACTATGTCTATGCTCCATTGGGAGAATCATCATGGACTAGTTAGAGGGTTGAGGTCTCCCGCTGGCTGGCGGATAATAGGGACAATTTTTTGGCACTTGTCACATTTATGAGCATACCTTTTTGTTTCTCTTTGCATATATGACCACCAATATCTTTGAGACATTGCGCGATGTGCGAGGGACTTTCCTCTTGTGTGAATGCCATA
>comp10306_c0_seq1
GTCTCTGGAAACGACAAAAGACCGAGATATGCTTAGGGATTCTGGTACAGATTCTGATCTGATTGAAGAAAAAATTCACAGACTGCCTGCAGGAGGGGAAGGGTGGGAAAGGAAAATGAAAAGGAAACGTTCAGTAGGCACAGTCACTACGAGATCTATTGATAGTGATGGGGAATTGAAACAAACTACACATCACAGGCTTAGCAGTGAACCTGGATTTCAATCTTGTGGTGGCCAGAGTTTCAGATCA
>comp103072_c0_seq1
TTGAAGAATATTTTGAGTGCAAAATCATGTTTGCCATTTTTCTTTGAACAGGTTGGTATTTTTGCCAACTTTGGGAATCAAAGAGAACAGCTATTGTATTTGCCCATCAAAACATGTCTGCCGCTTGAAGAGCATGCACGAAGTATTCTTACCCCATATGCCTTCAATGCCTTACAACATGAGATCGCACAATCTATGCACTATGCAACAACAGAAATGGCCAATGGTTCATACCTTG
>comp103079_c0_seq1
CTAGGACATTGTTGTGTTACAAAGTTAAGACTTAAGAACTTAGTGAATGGGTTTTTGCCTGGACTTTATACAGGATGAAGGTATTTTTTTATGAATACCACGTTGTCTGTCTGTGTGATTGCTTTGGGAGTGATAGTGGACTCCTATCCATGTCATACCGAGCGGATTAGATGTTGGAGTTTCAATCTTGCTTGCATTCATTTTGCGCTGGGTTGGAGGGTTGGGACAGTGATGAGTTCTTTGATTAAGATGGAGATCAAACTTGCAGGAAGG
>comp10307_c0_seq1
GGAATAGGAAGATTAAGAAATTCATAGTGTCTGATCCACCAGCAACAAAATTTGGTGAGGGTTGTGATAAATCGGACAGCTCCGCAAACAGGGCAGGTTGTCCATCTAGTTCTGGGAAGGCCATTAAACAGTCGGCAGAGAAGGTTACAGTTTCTGGAAATGGTATTGCATGTGATATTGGTTCAGAACCTTGTTTTAGGGAGAACATTGATTCAGCTGAAAATGGTCCAGTGAAGGGATCTCGGAAGGGTTCGGTTTCAGAACAGGGTGGTAGCATTTATGGTTCAATTGGAACACCTTCACATGGGATTAGGAAGAAGAAGAGAGCCCTTACCCTTCTTTCACATACGTCAAGTTTGCAGCTAGAAAAAAGAGACGGTGAGCCTGTTAATGTTGATAGCTCCATTAACAGTCCTGCTGCTGTCTCTCAATCTGATGAGGGTGTTATCCATTCAAAAGAGAAAGTTACTTCTGTTGGTATGGCTATGGTTCATGATGTTGTTTCTCTTCCTTGTCCAAATGAACTAACTGTTAATAAAATGGATGAATCTCCACAACCTGTAGTTTCAGAGAATTATAGCGTTGACTTTGATTCTAGTAGGCCATGTGAACTGAGTTTTAAGAGAAAGAGAAGCACTGAAATTGATGAGGGATCTGAGCAAGCAGATGGATCTATTGATGACTTTTTTCCCATTTCAAATTCTGACATGTGTTCAGTTGAATTACAAAATAGGTTTAGTGTCTCTGGCATTGATAGGGTGGATGATGTTAGCCAGCAGGCTTGTCAGAATGCAGTCCCTTTGTTGTTTGAGATTGATCTGGTTAAAGGATCTTCAGAAGGTATGGCATCAGTTGAATGCAATGGTACTAATGGCTTGTCAAGGCAGCAGGAAAACAAAATTCATGAAGGTGCCATATCTACATTTGCATTTGTCCATGGTCCATGTAATATGTCGAGTTCTGATTATGTATGTAGTAGAACACAACGAAATGATGCCATTTCTGATGCGGACTGTGTGGATGCTGGTTCCAAGAAGTTTTCTCTAAATCAGGTCAAT
>comp10307_c1_seq1
TTTTCTCTAAATCAGGTCAATGTCCCACTAGTAGATGATATAGTGGAAGAATCTTCAACTGCTGTTCTCTCGGTGGGAGGTAATGATAATCTTGTTTTGCCTAATGAGAAAGCCAGAATTCAAGAGGATACCACAGTTGCAGATAGCTCCAACCATATCCGAAGTACATTGTTGAATTCTAACAGTAGTGTTACCGATTCTCAAGGTATTAGTATTCTTTCTAGCACTAGTCTTGCAGATGATAGGAACAATCAGTCACATCTAGATAAAGCCGCTAAATTACTTGAGCATGATCCCGTGGAGGGATCTTCAAAGGCTAGAGTTTTGGTGGGAGACAATCTTACTGTTATTTCTGGTAAGAGTTATTCAGCAAAAGTCAGGAGGAAGAGGAAAGCTAGGAATACTCAGTTGGATTTGTCAAGTCCAGGGAGAAGTGACATGCCTGTTACTGTAGCTACCTCTGGACGTGATGTAGATAAAACCTCAAGCTCTCCTGTCAAGGATCTTGTTTCTGTGGAAGAGGAACTTACTGTTTCTCATGGTGGGGACAGTGTTTTGCTTGGCAACAGTTTAAAGCAAGGGTCATCTGGGGATGGGCTTTCAGTTGGAGGCGATGTTAATGTTGGTTCAGATGGTACCAGTCCTAAGTACAAGAAGAAGCGAAATTTTTTTGCCCCAGGTTTGTCTTTTCCGGCGCTATCAGAGATGCATGAGGGACATGTCAGTGCTGAAACTTCCACACCCTTTTCAGAAGTGCCCTCAAATGTTGAACATGGTACAACAAAATCAGATGATAAACTTGCAGTGTCTACCATTGATACAGTCTGTTCAGCTGGTTTGCCACCTTGTTCAATGCCAATCACTGTGTTTTTTGGAAACAATTGGGCAAGAGGATCATTTGGGGCTGACTCAATGGGAGATGGCTTTAGGTTTGATTTTTTAAAACTAAGGCAGGATTCTCCTTGTCCATCTGGACTGGGAGCTGATCAGAAAGAACATGCAACTATGGTTATGGGCACAACCAATCATGGGGATGACTTTATTGATACAGAAAGCAGAAACAGAGGAGAAAACCATGCTGATGCACATACTGTGCAAGAGCTTAGGATGCATCATACCGAGGATACTCAATATAGACTTGCTTTAGAAGTGCAGACTCCAGAATCAGATGAGAGACTGCCCAGTACAGATATTCAAAGTGACAATTATCTGGTTGTGAAGGATGATTTGCATTCTTTATCTAAAAATCGGTCGTTATGTTCACATGGTGATGATGTCTCTGCTACCAACTCCAGTGATGAATTCGTGGATTCGGTGTCTGACACTCTATCCAAAATGGGTTCTCCAGAAAACTTACCCATTGTCTCTGGCTCACAGATGATGAGGACCACGTTATCTCACAGCCTGATATCCAATGAAGCAGTTTGTGGGGATGACAAAAAAGTTTATGAGAAGCCTGTGTCTGGTGGTTCTGTATCATTTACCCTCAGCACAGCTTCAGACAATGCCAAAATTAATGTGAAATCAGATTCTGCTATGGTAAGGGTTCTCTCTGTCAATACCAAGACTGAATTGATTATACCCAAGGATACCAATAAATCAACTCAGGATTTGAACCCGGTGAGGATGAACTCAAATTGGAGAAAGAATCAGCCAAGTTCTGCAGTTGGAAGGGCTTTTCCAGGGCAACCGTCTTCAAAATTTACCATTTCAAGGAAGGAAGCCCCTTCAAACCACATTGCAAAACCTAGAACCTGGCATCGAACTGGTAACTCAACTGCTTTTCCTATTACAGGAGCGAAGCCACTCTCAGGTTTGATTCCTCCACCAAGGCCACCTGTAAAAAAAGTTGCGAACATCCAGAGTTCCTATATTCGTAAAGGTAACAGTCTGGTAAGAAAACCATCTCCAGTCACTGCCCTTTCCCATGGTTCCCATGATTCTAGTTCCTCTGCATATAGGCTGTATCCTTCAGGTGTAGATGAATTAGAAAAGAGCAAAGGATCCAGAAATAGGGTTAGTGTTGCTGACTCACCAGGTTCCTTGAAAATGGGAGAATCAAATGCTCCTTCTGAGAGTTCCAGAACACCTCCACTATCCTGCAGTACCAAATCATTAGATTGTGCAACCCTCTATGTAGGAGATTCTACATCTTTGCCTATGGCTGATCCTTCCCCAAATGATTGTACCACATCTACATTGGATCCTGTGGAACTTTCAGAGAAAATGGATGTGCAGCCTTCTGAGGATGCTCTAAAAACTTCTGGGACTCCTGAATATGAAACCGCTCCAATCAACAATTTGGAAAACCAGCACATGCTAGATGAAGGGAACTCGGGGAAGGAGATGATATATGTAAAGCGAAAATCAAATCAGTTGGTTGCAGCTTCAAATTCTAGTGATCTGTTGCTTCAGGCTGTAGATAGGACTCAAGCACCATCATCTGATGGCTACTACAAGAGGAGGAAAAATCAGCTCATCAGAACATCAGTGCGAAATTATTTCAAGCAAGGAGTTGCAATCCCTGATGATACTTTAAACTTGGAGGGGAAAATGGCTCTCAAAGTTATTCCAAGCAGAAGTTCTAGCAAGAGACATGGTGGTAAAGGTTCAGGAAAGAAATTTAAACCGTCAAAGTTCTCTTGGGTGTGGACGCTTGTGGGTACAAAGCCATCCAGGAAAGATGGTAATTCACTATCATGTCAGAAGGTGTGGCCACATCTATTCCCATGGAAAAGAGCTACGTACTGGAGAAGCTTCATGCACGATGCAGCTTCCAATTCCAATTACAGTTCCTTGTCGACAATCAGTCGGAAATTGTTGCTTTCAAGAAAGAGAGATACCATTTACACAAGGTCGACCCATGGTTTTTCTCTTCGAAGATCCAAGGTGTTAAGTGTTGGTGGCTCTAGTTTGAAGTGGTCAAAATCCATCGAAAGGAACTCAAAGAAAGCCAATGAGGAAGCTACCCTAGCTGTTGCTGCAGCAGAGAAGAGAAAGAGAGAACAAAATGGTTCTGCTTGTGGTATCGACGAGACAAAGAGCAAAAGTCGTGGTTCCCGTAAGTCAGTTCATGGAG
>comp10308_c0_seq1
GCCTTGTTTCTGCTGAGGAAGATCAGGTACTTGGCTTCTGCATAATGGGCATGTAGAGCTGGATTGAAACCAGGCGTCAATGCAGTCAACGTGGAAGCAGTGGTGGCACTTGGGCAGTTTCCGGTAGCTCTCGTTGCCGGACACGTAGTGGAGGCATATGGAACAGTATAGGTTTTGGCTCATGTTGCCGTGGTTGGGGTACCGGAGGGTTAAGGAACGAAGGCGGTGGCCATGGCGGAGGTGCTTGAAGAAGAGATGAGCAGCGAAGAAGACGATACAGACGATAACGGTGATCGTCG
>comp10308_c0_seq2
CTCATAATTCATAGGCTCACCCATTTTCCTGAGAAAGTTGAGAGAAAGTGAAAGAAAATAAGACGAAAAACTGCCTTGTTTCTGCTGAGGAAGATGTGGCACTTTGCTTCTGCATAATGGGCATGTTGAATTGGATTGAAACCAGGCGTCAATGCAGTCAACGTGGAAGCAATGGTGGCACTTGGGCACTTCCCGGTAACTCTCACCGCCGGTGACGTAGTGGAGGCATATGGAGCAGTATGGGGTTTGGGCCTTGTTGCCGTGGTTGGG
>comp103095_c0_seq1
AAGGTTTTTATGTGAAACGGCTTCAGCAATCAAGCGACGAGCCTGCCCTTCTACAGCAAGTGGCAACGATGGTGCTGCACCAACACCAACAACAACTCCTTGCAACCGCGCTTCAATATTATTAATGGCTCGCTGTGCATGGGGGTTCTGAACTTCCACCCCACTGGACTTGTGAGATTTAGTCCATTCTACAAGAGGATCATGGATAAAAGTTTCAAGAACACTCATGAGAGTCTCTCTGTGCACCCTCAG
>comp10309_c0_seq1
GCTGAAGAAGAACAATGGGAGTATTAAGCGTGTGGTCATGGATCTTCTTAATGGAGAGGTGGTGTAGTTTAATAATCTTCCAATCGCCATGGCTAGAAGCTACTATAAATAAGTGTAGGGTAGCAGAAACATTATGAAACCTTTCTGGTTTTCTGATGTGTATTGGGGTATTCTAGTATCTTGGTTGCAGAACCATTGAATCTGAAGCAGTGTGCTTTGCACAGCATTCAGTAGCTATAATAACGCAGATATCGACTTTTATCCTCTCTGTTTTGTAGTTTTAAGTTGTGTGGATTCTGTTGTTGTAGGGGCTCAGATGTTTGGCTGTGGTTGGTTTTTTGTGTTGCTTTGGTCTAATGATGTGCGGTGATATAGTCTAATAATGTTATTGTGATTGTAACTTTTAGACTATTTTATCGGGACTCTATCACTTGACATATCATTATGTTATTTTTTATTTCGAA
>comp1030_c0_seq1
CTTTTACAATGTCAAGACTCATTTCACTAGGATCTGTTGCCTGCAACTCAACTTGTATTCCATCCAGTTCCCTCTTGAATCTGTCCTTGGAGCTGGCATACAACATCTTCATTCTCACCTTTGATGTTTCGGGTGACCAAGCGATGAAGAAAATTTTGCTTTTCTGGCAATTTTCATCAGTGATGAAATCGAAATCAAAGACAGCATAACGGCACTCATCGGCTGGCAAAGAGGCAGTGAAATCCTCGTAGCTTTCCGCTGGACTTCCAAGCTTCTCCACCACCACTTCTTGACCCTCAATCTTGAAGATAATGAAGCGATAGTTTCTCTTTGCTTTTAATTCTAAGAACTTCAGCTTGCAATCAT
>comp103117_c0_seq1
GGGCTATTCTTACACAACCAATTCCTGATAAAGGAAGTCATCTATTATTTCTCAAGGGGCTTTTGTAAAACTTTCTTTGATATTCTGATTGATGACCATCCCAATTCCATGATTTGTCCCTTCAAAGATGATTCAAAAAGCAACTGTGCCCCTTAAAGTCCAAGTTTTCTCTCAGTCAGTTGCTCATAAGAGACTCAATACTAAGGTTTTATTTCAGTAAGCAAACCTAACTACATTTACTAAACACAGTGT
>comp10311_c0_seq1
ATTGTTCTTCTTGTTTTCGATCTGTTTCAAACAGCAATAATTTCAAAGCAATCAGTCAGATTGAATTCTTTCTCAAAGACCTTGAAATTCAGTTCAGAAACGACGGTTTGAGAAAAAAATTTGGGTTGTTTTAATGGCGTCTGCTGCTATATTTTCTTCGTTAAGAAGACGGAGGTCGCCGTCGATCGAGGCTTTCTTGGCGCCGGTGGATCTGGCTGATGTGGCGTTGTTAGAGACACTAGCGACGGTGTCGGTGGAGCTGATTTCGGTGTTTTCAGGAAAAACGGTGGCGTTTCAGCGAAAGAATTCGAGGTCGCTGATAAGGAAAATTGAGCTATTTGTGGTTCTAATTGAGTTTGTTCGTGATTCGGGTTTGGCGTTTCCTTCGACGGCGAATTTGTGCTTCAAAGAGATGTATTTGTTGTTGTATCGGTCGAAGATTTTGCTTGATTACTGCTTTCAATCAAGTAAGTTATGGCTTTTGCTTCAAAACCATACGATTTCTGGTCATTTTCATGATTTGAATCAA
>comp10311_c0_seq2
GGGTATATTTTCTTCTTTAAGGAGGAGAAGATCGCCGTCGATAGAGGCGTTTTTGGTGCCGGTAGATCTGAGTGATGGGCCGTTGTTGGAGACGCTAGCGGCGGAGCTGATATCGGAATTCTCTGGCAAAACGATGAGGTTTCAGCGGAAGAATTCGCGGTCATTGATTCGGAAAATTCAGGTATTTGTGGGTTTGTTAGAGTTTGTTCGTGATTCTAGTTTGAAGTTGCCTTCAACGGAGAATTTGTGCTTTAAAGAGCTGTATTTGTTGTTGTATCGGTCGAAGATTTTGCTTGATTACTGCTTTCAATCAAGTAAGTTATGGCTTTTGCTTCAAAACCATACGATTTCTGGTCATTTTCATGATTTGAATCAA
>comp103129_c0_seq1
AGAAAAGTTCCGTGTTGGTCACATTTTCTCAATCCAAAAGAAAGGTGTAGATCACCTCTTCCTCAATACGTGGAGGTTCCCCACACAGCAGGCTATCCTGTATTGTCGGACCCTGACATGTTTCAAATGGCAATTGAAACTCCTGGAAGCAACAATTCTTCTTTGCATCCTCATTTTGGCTATCTCTCATTTGCTCCTCCAGAGCTGTCATTTGGCAAGTACCTGACTGATGAACAGGCATGGGTGGACACAATTAAATCTGTAGGAATAGG
>comp10312_c0_seq1
AGGTTTCCTGGAATTGGAGAATTTCAATGCTACGACAAGTATATGAGGGCTTCATTGGCAGCATCAGCAGAGGCAAAGGGAAAGAAAGACTGGGGGCAAAGTGGACCTCATGATTCTGGCCAGTACAGACAGTTCCCAGAAGAAACCGGGTTCTTTCGGAGGGATGGAACATGGAACAGTGAGTATGGGCAGTTTTTTCTAGAATGGTATTCCGGGAAGCTATTAGAGCATGGAGACAGAATCCTAGCAGCTGCAGAGAGCATATTCCAAGGAACCGGAGCTAAACTATCTGGAAAAGTAGCCGGAATTCATTGGCACTATAGATCAAGATCTCATGCAGCAGAACTAACAGCAGGATACTACAACACAAGACATCGAGATGGTTACCTACCGATAGCACGAATGTTGGGCAAACATGGAGTTGTTTTTAACTTCACATGCACGGAGATGAGAGACAGAGAGCAACCCGATCATGCGAATTGCTCACCTGAAGGGTTAGTTCAGCAAGTGAAGAGGGCAGCTAAGACTGCTGGGACAGAGCTTGCTGGAGAGAATGCACTGGAGAGGTAT
>comp10312_c1_seq1
TACATCTCCTTGGGTTGTGATTCATTACCGGTGCTCAGAGGAAGAACACCCGTTCAGGTCTACTCCGACTACATGAGGAGCTTCAGTGAAAGATTCAAGGATTACCTGGGGGATGTTATAGAGGAGGTTCAAGTGGGGATGGGCCCTTGTGGAGAGCTGAGATATCCATCCTACCCAGAAAGCAATGGAACTTGGAGGTTTCCTGGAATTG
>comp103130_c0_seq1
CTGCTTCATAGATGTTGAGCGTTTATCTTCAAGTTTTTTTCTCGGACATTAATGTTGACTGCATACTGGTGGAATCTTTGTTCTCTCTTGGGCCTGACATGGCCTTTAGCATGTTTCAGTCGTGGTAAGGGTGGTCCCAGTAAAAACTCGACATGGGTATTATGAGTTGGTACAGGCTTACTACTATATCTTCATTCCGAATCCACATTCTTTGGAAG
>comp10313_c0_seq1
TGCATGCATGTTTCGTCCCAGTCATGGCCGAATCGGATGACAACCAGGCGTTACTCCTCCGCGAGAATGGCTTGATTGACTGCCCACCCTAAGTGAAGGTGTGGTAGCAAGTACAACATCTTCAACTCTTCTCCCTTTCTCACACACTTGATGAAGCCAATTTCTTTTACATTGCTGCGAAAGCACTGCCTGCAACACATGAGTGCATACTTCCTGATCAACCCATGTGGGTTTCCGCAGACACGGCAAGTACGCGACCCAGGGCCAAAGTTCTTGGGATGTGAGTTCCAAACGTCCGAGTGACCCATTTTTCTACGGTTGTATCTGTATTTTAAGAAAATCCCTAATTACAGAGGCGATAAGCAAGAGAAAGTGGAACACAGGAGCGAATACAGAAATTGAG
>comp10314_c0_seq1
AGGGGACGCATTTACTCTTGAATCAGAAGGGCTAGGCGTCAAAAGGAAATTAACTTTCTTGGGAGTGGGAGTTGGCGTCGGAGGCATCTTTATTTGAACAAACTCCTGCCGAGAGACCTCCAATGTTCTTAATGGTATATCCAAAAAGAGATTTTGTCTCCTCCACTGTTTAACATGGGGTGTTTCTTTAGTAATTCCAGAGGAA
>comp10314_c1_seq1
GTAAATCATCCATAAAGAATCTCTTACCAAAATTAAGCTTCAAGTACAGGAATCCTAATTCAGACATAGAGAAAAGTACCAACATAGATCCAGAAGCTTCATCGACAATGCAACAAGAGAGACCTTCCTTCTCAAGGTCGTGGTCACTTTCCAAAATATTTACTCCTCGGATGAAGAGAACATCATCTCTACCTGGTACGCCAATCCCACATTCAAATCCAGAGTCTGTAAGTGGAGGAAGTGTTGGCAGTTCATTGACGTTAGATACAAAAGGACCGCAGCGCCACATATCTCGATCACTTTCAGTTCCTGTCATCAAGAAAGAAAGAAGCATTCGGAGGATGG
>comp10314_c2_seq1
GAAAGAAGCATTCGGAGGATGGATTCGTTTTTCCGTGTCATTCCCTCAACTCCACAAGTGAAAAACGGGGATGCCGCGATGTCAACTATAGTTTCAACAGGAGATGCTGAAGTAAAGGAAGATGATGGTGAAGATATACCTGAAGAAGAGGCTGTTTGTCGTATTTGTCTGGTGGAGTTATGTGAGGGTGGAGAAACCCTCAAAATGGAATGCAGCTGCAAAGGTGAACTTGCTTTGGCACACCAAGAATGCGCTGTAAAATGGTTTAGCATCAAAGGT
>comp103153_c0_seq1
CGAAAACAAGGGTTTAGCATTAAAAAGTATAGTGCTTAATCAAATAGGAAATTAATGTCAAGGAGAACACATCCAATCTGAATAGAAAAGGCCTAGATCTTGAATTATGAGCCAGTGTTGTGTTTGTATGAGTCTGTCTATGCCCCTATGTAACTCTATCCACACAGTAGACACAATGCATAAGTTAGGAGAACAAATACAGCACATTGAAATTGGGAGAGTGATAACAAGGAGGAG
>comp10315_c0_seq1
GGGTCATGTCCCCGGAGACTCTGAATTAATTTTTCCTCCTCCATACTTGATCTGCCAAAGCTCAACATCATTTCCTCTGTCATACTCCCTCACATACTGTGGAATTTGTGTAAGATCAATGCACTTGCCAACAAAGCAAGGTAAAGATCCATATTCGAGTTCACCATGTTCTCCCTCATCCCTAAGATAACTTCGGAACCGTAAATATCCGTTAGCGACAACGTCAAGATCATCAAGGCTGAAGTTGTAACGCTTTTCCAGGGCCAAGAATAGCACCTTTTCTGGACTCTCCGACATCATTTTCTTCAACTTAGTGAACAATGCATCAGTCAGGTCATCACTGTAAATTACATCAGCCGCCACAAACAAAGAAGCTCTCTGGAGTTCTTCAACTTCTGATAAGGTCCAAGCATGCCTTTCTCCAGGTGGAGAATTGTCCACCACTTGAGGGGGCCATGAACCCTTCCAATCAAGTTCACGCACATAAACTGCAGTTTTACTGTTGAACATTCCAGAATTAAGACAAACATTCTTAGCACAGTTGCTAAGTACTTCATCACCACAGTCTGTCAGGAACACAGTTTTAGCCACACGTGCAAGTAACATACCAACCAACCCTACACCAGCACCAAGTTCTACTGCAACAATTCCATCAAACTCGGATGATGAAAACATCTTATGCAACACAAAATCTGCCAGCACCAATTCTGCTCTCCACAACTGTAAACCAACACTTGGAATTGACGAGGTGATATTGTGCCAGACAGTCAAGACAAAATCATCCTTGAATTTTTTGCTGCGTCGAGTCAGAACAAGATCACCATCTTCATCCAATCTAACATCCTGTTGTGCTATAGTCAGTTCATCTTCGAGTATATCATCATATCTGCTCTCTGTGGGCTCAAGAGGTGGAAGAGCGATGGTGAAGTGGGAGATGTGGGGCCCGGAGTGATTAGGCGGACAACCCAGGTGAACCTCGCTCATCACTTGAACCTCATCCGACTCACCGGCTTCCGACGGTGTCGCGATCTCTGGTGAAGACGGAAGTGTTGATGGAGGTGGCGATGGGCCACC
>comp10316_c0_seq1
ACTAATAATATCTCAAATCTTAATAACAGTCATAACTTAAACATTTAAATTCAAACAAATACTAACAATTGTATACATTTTCATATTGACAGGGTAGGACAACAAAAGAAGCAGAATCAGGACAACAGCAGAATTAGCAACAAAAAAAAAAAGAAGCAGAATGACAATTAAAAAAAACAAAAGCAACACAGGATAGCAAAATCGAAGCAGCAACAGAATCAACAAA
>comp10317_c0_seq1
GAAATTACAGATTGACCCCAGAATTTTCAAAAAAAATTTTTCTCCTAAATTCTATTCCAATCAAGATGGTGACCAATGCCGAGTTAAGTGGTAGAGTTGAAGCACATGATTCGCGATTAGATTCGCTCCAAGGATCAGTGGATTCTCTCCAAGCATCTATTGCCTCGATAAAAGAAAATATGGAAGCCTTGATGGCCATTGTTCTAGATAAAAAGGGTAAAGGAATGGAGATGCGTGCAAATCATGATTTATCGTCATCGGCTATCAATTAACAACTAGTGCTTGCACAAGTCCCTCCACCATAAGACCTAGTTCGAGAAGACCCAAG
>comp10318_c0_seq1
AGCGTAAGCGAGAGCGAGAGATCGGTGATCGTCGGCTTGCTTCCGGATCTGATCGAGTCTCGGCTTCAACGGATCAGATTTCAAAGCCAGTACCGACCTCCGAATTGATCCACCCCCGGACGAATCGTAAGAAAAACCGAGATTGAGATCGGAGGGGTTGGAGGAGGAGGTCAAGCGGAAAGAGAGAGTGAAGAAGAGACAGACTGCCACGGTGAGAGCAATGACGAACAGCTTGAAGGTGAAGGGAGGGGCACGGATCGCTGCTCCGGCGAGGCCGTTGTTTCGATCATAGATTGAAGTTCGCGAGCCCCGAAGGCTCGTGATCGCCATTTTTGGTCAAATATGTGTGTGTGTGTGTGTGT
>comp103193_c0_seq1
GCTGCACTTCTAAATCCATACTCAATGGTTGATAAAGCAGAAGTTCCTCTCATAATCATTTCAACGTACCATATTGCTCAGCCAGAGACTTACTTTGTTGCTTTGTAATAAACATACGTTCAACAAGCTCACAGATTCGATACATGTTATGTTCTTGTGAGTATATCTCCTTAAGGGAGTCTCAAATCTTTTTAGTTGTATCAAGAAGTTGAACATTCAAAGCTACAG
>comp103194_c0_seq1
GGGAACGGAGTCTAGAGCTGTGGTGTTCCAAAATGGTTGGATTGATATTGGAAAAGATCCGAAGAATTCGAACGCGCAGTTTCACTTGACTGTGAAGGCTGAGCCTGATCCGAGATTCGTGTTTCAGTTTGACGGCGAGCCTGAGTGTAGTCCTCAGGTGTTTCAGATCCAAGGCAACATCCGTCAACCGGTATTCACCTG
>comp10319_c0_seq1
ACCACTTTCCGAAAGTAACGAGGCATTTAAGAGATTGTGGAGGCTACATGTGGCCAAAAAGACAACATCTTGGTCTTTCTTATACAGGTCCAATATAGTAGGCACAAGCCTTGGCAAAGCTGCCTTCAGCTGTATTCGGGGTATAAGACCAACCATCTGACCCAATGCTTCAATGGTAGATGTGCGAACCTTAAGATCCCGTGACGTGGCCCAAACTCTCAATAAAAGCTCGAAGGCAGAATTCAAGAAAGATATGACATCACCATCAAGAAGTGAAAACAGAGGGAAATCCACATCGTATTGCCAACAGGCCTGACACCAACACTTGAATGCATTTGCAAAAATTGGCCGGTGGACATCCCTCACATTTCCAAGGATGGGAAGAACTCGTGAAAGTACGCCTTTAAGTTGAGGTGTGAACATCAAAAGAAGCGAAGTCTGCAAGTATTTGAACCATAGCTGGAAGAGCTGAATGTGGCCCCGAAAGATGAAGAAATATTTCCTCCATCATCAGGTCAGGCAAATGTGAGCCTATTGCAACAAGTACGCCTGCTGCAGCCCTTTGCCAGTCTGCATTAAGTTCCTTCGATGAGATGACCTCAGAAGTGGCAATCTTGGCAATCTTGGCCATATAATCGGGGTCAACTTCTCGTTTGTCTAAACCTCTGATTGCACCTGACATCACTTGAAAAACAGCAGCCATATTCCCAAAACGTCGACGGCCTCCTCGGGAGACATTGGAGCAACAATCAAGAACCAAAAGTGGGTTTAGTGAAGTGATATCCTTGAGAGAAGCTATGGAGGCTTCTCTAACAATTGGAGACTCATCTGCCAATAACGAAACCAGAACTTCAACTGCCCCTGGAGCAGGTATAGAGTTGCCGGAGCTTGAAGATGCCATGAGTGAGAGAGAGAGAGAGAGCACCGATTCGAAAAACAGAAGCAGGAATTGGAAAG
>comp1031_c0_seq1
CGAAGGCATGACCCTTGCAATTGGTGTATATTACTTCTTTAGTTCTATGAGCTTGCCCATTTATCCACCTTTCAATTCCCTCTCTCTGGCAAAAGGAGGGGTTGGGGATTGGTGTTGTTGAATTTGTATGTAGGCAGGGCAAACTTTGTGGCCCTACTGTGGAACCATGATTACTCAGTTCCAATAAACCACACCCAGCCATTGTCAAAATAGTTGCCATTGTTCAGTGGCAATTGTAGTAATGCTCAGACGCTATCGTTATAATACGATATTGAGTCTGAGAGCAGCCATACTATCCAATTATGGCTAAGTTTGGGTCTATCTCGAG
>comp103215_c0_seq1
TGCTATGGTGAAGAAAGAGTTTTCCGAGATTTATGATCCGAAAAGGATGGTGTACAATGATTTTGATGATACATTTAGGCAGCTTAGGAAGGAAGCTGCGGCTCGTGCTGAGGAAATCAAAGCAGGTAGGTAAGCCCGTGAACAAATTATTCAGGTAAGAAGCAAGGGCAGGTGCAGGGCCTTGAAGGAGGTAATCAAGAAAAGAGTGGTGGTGAATCAGGAAATGATTGTGGGGATG
>comp10321_c0_seq1
AATGCAACTGAGGAGGATTTGCCTTGATCGTAACATATATAAGCACAGGTAGAAAATCATCAGCCCCTGGCACCCGATTCTCTGACATTGATGCCTTCAGCAGCAAATTGTTGATAACCCTACAACAATTCAATATACAAAGAAGCTTCTCTCGAGGAGCTTTGAAAGAGTTCATTTTCTGCAATTCTTTCCCTGCAATCAGCCATGAAGCTTCGTTATGAAAAGTTGGTAGGATATCCAAATGCTCAGGCCTCAAAAAGTTCTGCAACAAGCTTATTTTTTCTGAAATTTCATGGTTAATCTTTGCATCGTCTGGAGAAGAAACAAATGTTCTAGAGAACAACTTTGTCATGACATACTTCTCCAAGCCCTCAATAGCGCAGTCAATTTCTCCCTCTGTAGCACTGGCCCACAGTGGATGATCCCTAATAGCAGCTTCCATTGTCAAGAGGAAATCTTGTAACCTTTTGCCATCATTCTCAGGGTTTGCAGTGTAAAACGAAAAAGATACAATGAAACTTTTGATCAATCGAACGAGATCAAGAGCAGCAGGGTTTCGCATTCTATCGAGGAAATCGTAGAACGTAAGCGTAGAAGAACTACTCGTACTATCCATTTACTGCCCTTCACCAATTTGCTTTTCCACTCTGCCCTAATTTATCCAATTGGAAGCAATTATACACAATACATGCACCACCACCACTCTCTCTGTGATAATGGATGGTTGAA
>comp10321_c0_seq2
TTCATTCCAATTTCACTGTTCACCATGTTTTACCACATGTTTCTAAAAAGAACCGCAACAAAAAATAGGTTCTCATTGCTACCTACAACAGGAATTGTGGTTACTTACTCACTCGAAGGTAAAGGAACAAGCTCTAATATCCACCCGCATTCAAAAATTACATAAGCTTACATGAAATGTATGTATAGACTATCTAAGGAGAATCTCATCATTTTTCTCACCTTGAGATGCAGCAGATTCCTTCACAGCTTCATCCTGTGGCAATGTGGAATCAGAATATTCTAACCCCAGCAATGAAACTCCATTCGAATCATCTTCTGTGTCACCAATGTTTTTATGCATCTCATTACTCGAGTCTGCTTCTTGGTTGACTTCGGATTCGTTCACAGTTTTGGCATGATGTGACTCAACTGCTGGGGTAACTCCAGGTTCCTCCACTGTTTCAGCATGATGTTGAGTTTGGCTTTGTGATATGGACCGGGCAGGAGATGGAGTTGCAACACCCAATCCTTTAGAAATACAAATGTACTTGAAGGCAAGTTGCTTGTAGTAATTTAGCAGGTCTTCTACATCACTAATTGTCAGATCACCAGTTTGGGAATACAAATATGGGAAATCTTGAAACACTTGATTCACCTTATCTTCATTCATAAGTATAGTTGCCCCTCTATTCTCCAGATCTGAGATTGACAGAATTTTGTTTATTGATGTTTGATCTTTCGCATATTGCTCCTCATTCCCAGGTTTAGTTCCAGATGATTCGGGTGAGAACTGAGGCTGCATTGCTGGGACCTGATGTTTCTTAGAGTTCAAAGCTTGTTGTTTGGGTATAGTAGGTTCCATTCTAGGAACATGTTCAACATTCTGATAACTTTGAGTGGGCAAATCATCCGATTCTGCTGAAAGGCCAGAAAGAAGTGCTCGAGCAGATTCCATATTTTTCTCGAACTCAATATCATCCATTGAAAGAGCTTTTGCATCAATGTTCAAGATGAAGGACTCTGCGGAGAGCATGTTTGTGAAAAAATATGCTGCTTCTGCGACTAAGCGAGATTGACGCCTGTAACGTTGTATATACAACAGATTCAAATGGAGTTGCGGTGGGCTTGCCTTTATTGTTACATAAATCAGAACAGGAAGAAATTCATCAGCTCCCGGAGGGTTCTGATTCGAAGCAACGGAAGCATTGAGCAGTAGATTATTTATGACCTTGCAACAATTGAGAATACAGACAAGTTTGTCTCTTGGCGCCTTGTACATATTAATCTTCTGTAGCTCTTTCTGTGCAAGCAACCATGATGTCTCATTTTGATATGTTGGCATAATATCTAGGTTCTCTGGCCGAATAAATTGTTGAATCAAAACCATTTTTTCATGAAGTTGGTCATCAACTTTCACATCATCTGGAAGTGAAGCAAATACATGTGTAAATAACTTTGTCATGACATACTTCTCCAATCCTTCACCAGCACTGTCCAATTCCTCCTCGGAGCAACCCGCCCAAAGTGAATGAGCCCTGAATGCCGCTTCCATATTGCTTAAAAACTCCTGTACAGCTGCACTGTCCCTTTCTGGGTCCGGAGCATTGTTCAAAAATGACACTATAAACCCTTTGATGCCTTTGACGAAATCGGCAGCGGAGGGTTGACGCATACGCTCGAGGAAGTCGTGCCACGTGAGAGGCGCCGTGGACGATCCGAAAACGTCCGCGTTCTCCATCGTTCCTCTTCTCCAGAAAACCTAGGCCTCCGGCGAATTAGTGGTAGGATCAGATCAGTTGGACGGCAATGGAAGAGAGAGAAGATGAGAGCAGTTCAGA
>comp10322_c0_seq1
TTCGTGCTGGTATAATATTACAAACATATTCTGTAATAGGCAGAATTACATATTTATTTTATTATAAGAATGGATTGTAGAAGTCAGAGTCTCGAGGTGTTCTTTTCAGATACAATATGTCTACCAGTTGAAAGGCTCAAGGAATCAGCAATACTTCTGACCTCTGCGATCATCGCAACCCCATCATTAAGCTTGTTCACAGCCGACCCCACACCCACACCAGAAGCCCCTGCTGTGATGGCCATTGGAGCAGTGACCGCACTTAGTCCAGATGAACACATAACAGGGATCTTGACAGCTCGTGAAATAGCATATGCTGCTGCTAGTGTCGGGGTTGCCTTTTCGATCAAGCCAAGAACACCAGGCTTTGAAGGACTAGACCCTTTTCCTCCTTCAGTCTGGATAATGTCAACACCTTCCTGTTCTAACTGCTCTGCTAGCTTAATCTGATCAGGGAGGCTTAGTGTGTGAGGCACTGTGACGGATAGTGTCATTGATGGAAGAATCCTCTTGGTCTCCTTCGTTAGATTAAGAATCTGCTCTGGGGAGAAAACTATGCCCATCTCATAGAACGAATCATAATTTCCAATCTCCACCATCAAAGCTCCAGCTTCAACAGCTGCGGAAAATGCTGCAGGATCCACAGAAGAAACACAAACCGGAAGAGAAGTCAAGCTAGTCGCCAGCTTCACCAAATCTGGATCACAGGCAATGTCCACATGTGTTGCACCCCCCTTATCTGCAGCAGTAACAACAGAAGCAACATTCTCCTTATTCAAATTCTGCAAGCCTGAGATTATCTTGAGAGCTCTTCTTTCATGAAAATCTTTTAAGACTGATTCCTTGGTAGTTGAAAGCAAAGCCCTTGTAGTTGAAGAACTTCTCGTTCTAGTACATGAAAGGCGCTTTGGAAGAAGAGAATCACCAGGTAAGAGGGTATTGCGATTTGGTTTCAAAAGGGTGTGTGAAGTGGGTGCAATGGGCGTGTGGATTAGGGAACTCATCTCTCCCTCTCTGTCTTTGTGCCTTTTTGTGTTTATAAAG
>comp10322_c0_seq2
TTCGTGCTGGTATAATATTACAAACATATTCTGTAATAGGCAGAATTACATATTTATTTTATTATAAGAATGGATTGTAGAAGTCAGAGTCTCGAGGTGTTCTTTTCAGATACAATATGTCTACCAGTTGAAAGGCTCAAGGAATCAGCAATACTTCTGACCTCTGCGATCATCGCAACCCCATCATTAAGCTTGTTCACAGCCGACCCCACACCCACACCAGAAGCCCCTGCTGTGATGGCCATTGGAGCAGTGACCGCACTTAGTCCAGATGAACACATAACAGGGATCTTGACAGCTCGTGAAATAGCATATGCTGCTGCTAGTGTCGGGGTTGCCTTTTCGATCAAGCCAAGAACACCAGGCTTTGAAGGACTAGACCCTTTTCCTCCTTCAGTCTGGATAATGTCAACACCTTCCTGTTCTAACTGCTCTGCTAGCTTAATCTGATCAGGGAGGCTTAGTGTGTGAGGCACTGTGACGGATAGTGTCATTGATGGAAGAATCCTCTTGGTCTCCTTCGTTAGATTAAGAATCTGCTCTGGGGAGAAAACTATGCCCATCTCATAGAACGAATCATAATTTCCAATCTCCACCATCAAAGCTCCAGCTTCAACAGCTGCGGAAAATGCTGCAGGATCCACAGAAGAAACACAAACCTGCAATCAAAAAAAGATCATGATCCACAAAATATACAAAAGTTGATTCAATTTCGATACACTTGAAATAACCTGATCGAAAATCCAAATGACATAAAGAAGATCCTCAGACAATCTCATTGGAAATCTCCATAACATCTCATAGGTTGAGAAAACAAATTTCCTGACAACTGGACAAAGGTACAAAAAATAAAGCAATATTTTTCTTCTCTTCTTCAAGATGTTCGTACACTTTTGTGTCATTATTTGATTTGATTTGATTATTCCACCTAAACCAATGTTTAATTAGTGTAGTGTCATTTTGACAAG
>comp10322_c0_seq3
TTCGTGCTGGTATAATATTACAAACATATTCTGTAATAGGCAGAATTACATATTTATTTTATTATAAGAATGGATTGTAGAAGTCAGAGTCTCGAGGTGTTCTTTTCAGATACAATATGTCTACCAGTTGAAAGGCTCAAGGAATCAGCAATACTTCTGACCTCTGCGATCATCGCAACCCCATCATTAAGCTTGTTCACAGCCGACCCCACACCCACACCAGAAGCCCCTGCTGTGATGGCCATTGGAGCAGTGACCGCACTTAGTCCAGATGAACACATAACAGGGATCTTGACAGCTCGTGAAATAGCATATGCTGCTGCTAGTGTCGGGGTTGCCTTTTCGATCAAGCCAAGAACACCAGGCTTTGAAGGACTAGACCCTTTTCCTCCTTCAGTCTGGATAATGTCAACACCTTCCTGTTCTAACTGCTCTGCTAGCTTAATCTGATCAGGGAGGCTTAGTGTGTGAGGCACTGTGACGGATAGTGTCATTGATGGAAGAATCCTCTTGGTCTCCTTCGTTAGATTAAGAATCTGCTCTGGGGAGAAAACTATGCCCATCTCATAGAACGAATCATAATTTCCAATCTCCACCATCAAAGCTCCAGCTTCAACAGCTGCGGAAAATGCTGCAGGATCCACAGAAGAAACACAAACCTGCAAACACGAGGTATCATTTTTGAAAGTACACAAATAACATGTTTGGAAGAATATTAGCATTGCTCTCTGAAGATAAGGCAGCTAAAGTTGCTGACGATGTGGCTTACATTTGTTGAAAGCTGTAGCTTACAGTGCATCAATTTATTCAGAGAAGACGACATGAAAAACTTAGAAGAGATTTTAGAAGGGAAGGCAGGAAAAGGTTTAGTCACAATGCAGTGACTTAAAACGAGTGTGTTCATGCTTCATGGAACTGAAAAGCTGTCAGGTTGTCGTTTGAGAGAAATCATTTCACCGTCTGCAATCAAAAAAAGATCATGATCCACAAAATATACAAAAGTTGATTCAATTTCGATACACTTGAAATAACCTGATCGAAAATCCAAATGACATAAAGAAGATCCTCAGACAATCTCATTGGAAATCTCCATAACATCTCATAGGTTGAGAAAACAAATTTCCTGACAACTGGACAAAGGTACAAAAAATAAAGCAATATTTTTCTTCTCTTCTTCAAGATGTTCGTACACTTTTGTGTCATTATTTGATTTGATTTGATTATTCCACCTAAACCAATGTTTAATTAGTGTAGTGTCATTTTGACAAG
>comp10322_c0_seq4
TTCGTGCTGGTATAATATTACAAACATATTCTGTAATAGGCAGAATTACATATTTATTTTATTATAAGAATGGATTGTAGAAGTCAGAGTCTCGAGGTGTTCTTTTCAGATACAATATGTCTACCAGTTGAAAGGCTCAAGGAATCAGCAATACTTCTGACCTCTGCGATCATCGCAACCCCATCATTAAGCTTGTTCACAGCCGACCCCACACCCACACCAGAAGCCCCTGCTGTGATGGCCATTGGAGCAGTGACCGCACTTAGTCCAGATGAACACATAACAGGGATCTTGACAGCTCGTGAAATAGCATATGCTGCTGCTAGTGTCGGGGTTGCCTTTTCGATCAAGCCAAGAACACCAGGCTTTGAAGGACTAGACCCTTTTCCTCCTTCAGTCTGGATAATGTCAACACCTTCCTGTTCTAACTGCTCTGCTAGCTTAATCTGATCAGGGAGGCTTAGTGTGTGAGGCACTGTGACGGATAGTGTCATTGATGGAAGAATCCTCTTGGTCTCCTTCGTTAGATTAAGAATCTGCTCTGGGGAGAAAACTATGCCCATCTCATAGAACGAATCATAATTTCCAATCTCCACCATCAAAGCTCCAGCTTCAACAGCTGCGGAAAATGCTGCAGGATCCACAGAAGAAACACAAACCTGCAAACACGAGGTATCATTTTTGAAAGTACACAAATAACATGTTTGGAAGAATATTAGCATTGCTCTCTGAAGATAAGGCAGCTAAAGTTGCTGACGATGTGGCTTACATTTGTTGAAAGCTGTAGCTTACAGTGCATCAATTTATTCAGAGAAGACGACATGAAAAACTTAGAAGAGATTTTAGAAGGGAAGGCAGGAAAAGGTTTAGTCACAATGCAGTGACTTAAAACGAGTGTGTTCATGCTTCATGGAACTGAAAAGCTGTCAGGTTGTCGTTTGAGAGAAATCATTTCACCGTCGGAAGAGAAGTCAAGCTAGTCGCCAGCTTCACCAAATCTGGATCACAGGCAATGTCCACATGTGTTGCACCCCCCTTATCTGCAGCAGTAACAACAGAAGCAACATTCTCCTTATTCAAATTCTGCAAGCCTGAGATTATCTTGAGAGCTCTTCTTTCATGAAAATCTTTTAAGACTGATTCCTTGGTAGTTGAAAGCAAAGCCCTTGTAGTTGAAGAACTTCTCGTTCTAGTACATGAAAGGCGCTTTGGAAGAAGAGAATCACCAGGTAAGAGGGTATTGCGATTTGGTTTCAAAAGGGTGTGTGAAGTGGGTGCAATGGGCGTGTGGATTAGGGAACTCATCTCTCCCTCTCTGTCTTTGTGCCTTTTTGTGTTTATAAAG
>comp103236_c0_seq1
GTCTTGCCATTTTCTTCTTCTCTCTATTCTCAAAATTTAACGGCATGATAATCTAACTTGGTATCAAAGTTTCGATCAAATTTATCGTCTCAAAGTTGTCGAAATTCATCAAAAATCACATCGCACCAAAAATCACATCATGCAACCAACAGTTAAGATCGTCGGACTCTGACATGCTAACATCATCAATTGACTTTGTCAGATTTTTCCGAAATTCACAAGGGAGA
>comp10323_c0_seq1
ATGTGTCATTAAATGATGCAAAAAAGTGGGCAACACCAAAGACATTCTCTCCATCCCTTACAGCAGGCCCAAGTGTCATTCTCTTCCTTTGGCTCCCTTGTCCTTTTCTTTGATGTTAGGGTTTGAAAAGCTTGCCATTGCTTCCAACTGATGAGATTGTAGATGGCGAGAAGGGTAGAGAGGGAAAGCTTGCGGCAATTAACTG
>comp103251_c0_seq1
TGTCTGGTTTTATAATTGCAGTAGGTCCTGAATTTGCAAGATTTCGGGCAAAAAAGGAGAGAATACAAAGAGCGAGACCACATCTAGAAAGCACAGAATTGTCACTGGTGAGGACAGAAACTGTAGAGTGTGGTGGTGAAACCATCTTTAAATGAAGTGAGCACATGATGGCATGAACTGTATGTGAGCACTGGTTTCTGTTAATCTAGTGGGTGAAATTGCCTCCTGAGATCTTGTTCCTTTAGTCTTTGCAATTACAGTTATTAGAGATAAATGGAAGATCAGTCAGTGCAAAAGTTTGAAGAGGG
>comp103255_c0_seq1
TGCAACTGTTGATACACGTCGAGTTCGAATTCAATGGTGCCGGACTTGATGAAGGAGTAGACAAAACAGATTGGAAGCTGAAATTGTTGCTGTTGTTGGATTGAAAAGTCGAGTTCTCAGATGGAAGATGATCAACAGTGGATTGATCAGAAGTGTAGAAACTGTAGTCTTGTTGTACAGCTCCATAATCTTCATTTTCTGTCACAAAAGATGAAATTCCACTGCTTTCCCACTCATTTAGTTGGTAACTTTGGGGATTAAAGTTGGTAAAACTTGAAGAGAATTGCTCTACATTGGGTTGCATGAATTGCGTTTCATCAGAAAATGAAACATAAGCAGTGTTCGACGCTGTACAAGGTAGGATTTCTTGGTCCGAGTTTTGAAGATGACCATGTTGGACTAATGGTGGCAATTGGCTTTGGACTAGATCAGGGTTACAGATCTGATTTTGTTGAACATTTTGTGGAAAAAGGTTTGAATTTTCACGGTCGGATGAGAAGAG
>comp10325_c0_seq1
GCTGATACACAAAAATAGAACCAAAATCAATGAATCAATTATAAGCCCCATCCCAAAGCACCCCTTGGCAACTCAAACAATTTCGCCAAGCTATTGTCCCCAGTAACACAGGATTTGCTTGAGCCTTTGTGCTTGTAGGATTATTGTCATTTGAAGAACTTTTATGTAGCACCTCTAGATTTGCAGGTCTTGAAAGAGAAGCTTGACTCCATCAAGTTCTAACCACAACATCAAACAT
>comp10325_c0_seq2
GCTGATACACAAAAATAGAACCAAAATCAATGAATCAATTATAAGCCCCATCCCAAAGCACCCCTTGGCAACTCAAACAATTTCGCCAAGCTATTGTCCCCAGTAACACAGGATTTGCTTGAGCCTTTGTGCTTGTAGGATTATTGTCATTTGAAGAACTTTTATGTAGCACCTCTAGATTTGCAGGTCTTGAAAGAGAAGCTTGACTCCATCAAGTTCTAACCTGTAACAAAAGAATTTTAAGTCAATTATGCAAACCAATGACATTAGGCCAAAAAATAACCACTAAATTCGACATGAACGTACCACAACATCAAACATTTACTTTCTCATGGTAACCCTTAATTAAATTTTATGTCACCTTGCTTTCCCTTGAACCTGTTTACTTAATGGAATAGAATTCTGCTACTGCTCATCTCGCCTTCTCAACCCACGCCTTCTTAAATTCAACAATGACATTGATGAATTCATTCCTAAACATAATTTCCATCGACTTTATCTAAAGGCAACAACCAATGCAAGTCACTCCTTGATGTGCTAACTATACCACATGTAGACCAGTCAAAACCTGATGAAGAAGTTCACTGATGGTTGTGGAATGCAAAGTCACAAAATTCAATCACGCAAGTAAACACATTTAAGAGACTAAAATATGACATATTTGACTTGTACCACCAGCGATGCCCAAAAAATCTGGATCAAGAAAATGTATCAGCCGAATTTACCAATCCAATCACTGCTTTATTGTACTCTGGTTGCTTCTAAATTAATTCTCGTACACCCTAGCAATAGATAAAACAAAA
>comp10326_c0_seq1
GCCCGGATTCCCAGTCACTAAAGTGCCAAGACCACGTAAATGTGAACAGCTCATACTAGAAATGGTGGTTATATTAAACTCTAAGTCATTGATGAATGAGGATAAATCAGATGCATTTGTTGCTTTCACATTATGCACCTCAACACTTCTCTTTGATATTATTTGGTACAGCAACGCAGCAAACAAACCAACAAAAAGTATCCAACTTGCAGTTGAGAAAGTTCCACCAAGTTCCGTTTTCCGCTTCATAACTGCCTTCTGGTCATCAAGCCAATGGCGGGTGGCAAAACAGACATCGAGGCGGCTAATCCACCAGCGGATCTTGAACCAGATGGTGCGACCATCTCCAAGATTTCCAAACCGGGCAAAGAAGCAGAAAGCGAGCCAAGAGAGGAGCATAATAACGGTGGCCTCCAGAAACACTGCTTGGGACTGGGTGAACTTCTTGATGGAGTCGAAGGAGAATATAGTAGCCGGGAAAGTGATGGAGTACCCCACACCTGAGTCCATCATCCACTCGTTTCCGTATACGCTGAACAAATCGCAGCTTTTGGTGGTGGCGTTGTAGAGATACCCTGGGTTGCAGGCGCATAGAGTTGTGTTGTAACGAAATGAGTTACTAGGGCATTGTACAGATGCCATTTTCTGACCAGCTATACACACACACACACACACACAG
>comp103277_c0_seq1
AATAGATTCTTACAAACCCAAAACAATGTCTATCCAATGATGCTAATCTCTGGAGTCACCACTTTACTCCACCTCCTTGTATGTTGGATCCTGGTGTTCAAGTCCGGCCTTGGCAGCAGAGGAGCTGCCTTGGCTAATTCTATATCATATTGGATAAATGTGGTGTTGTTGGCACTCTATGTCAGATACTCTTCTTCGTGTTCAGAAACTTGGGCCGGATTTTCAAAG
>comp10328_c0_seq1
ATTGTTTTCTTCAATGAAGCTGATAGTGGAGTTGATTACGAGCAAGCAAATGATACCAACAAAGTCCGGCCAATCCGGGGGCTTTCCACCACCATTAGCCAGCGCAATTGCCATTATAGCTGCGGCTTCCATGACCCATGACAGTGGATTCCACATGAACCCAAGAAATTTGAGGAATTTGCTTTCCTTCTTCTCTTCCAGTTTGTTGGGCCCAAAGATTTGAAGCCTGTTGGCTCCCTCATCTGTACTTAAGCCTTCTCTGCTGCACTTCAACTGCCCAAACACTTCCTCAATTGGAACTTTTTCCAAATCAACAGTCTCATTTTTAATTCCTTCAAGATCATCGAAACCTTTCTTATCACCCATCTTGTCAACAAGAGAGATCAAGTACCCTCAAGTAGAGCAAATCAAGTACAAGGAAGATTGGGATTTATAAACCCAAGAAGATCACATTAACCACCCTCACCAGAAAAGAGAAGTTCAATGAGGAGAGAGAGAGAGAAAGGAGTTAGTGATGATTCATTGAATTGAGT
>comp10328_c1_seq1
ATCATTCACACCATCTCCTGTCATCCCACAAATGTGCTTCCTCTCCTGCAACTTCTTCACTATTTCATATTTGTGCTCTGGAAATACACCAGCAAAACCATCTGCCTTCTCAATCAACTCTTCTATAGGAAGTGCAGCTATTGATTCATCCTTATGTTGACCAAGTAAAGAAGCAGATGGGTACATGTTTGTTCCCATTCCAAGCCTTCGGCCAGTCTCCTTAGCAATGGCAAGTTGATCACCGGTAATCATCTTCACATTTACTCCAAGATGGAGAGCCCTGCGAATGGTCTCTGCACTATCATGCCTGGGAGGATCAAATAGGGAGAGCAATCCAACAAATTGCCATGGACCACCAGGACTGTCTTTCGATTTTGCAGGAACTTCCTGTCTTGCAACGGCCAATGACCGCAACCCACGTTCTGCAAACTTATCAATCATACCATGAACCTTTTTCTTTAGGTCCTCCTTGGCACTGCAAAGGGTTAAGATCTGTTCAGGGGCACCCTTGCTAGCTCTATGCCAATTTCCCTCAGCGTCAGTATAAGTCAAAGCAGTCCTCTTGTCCACAGGATTGAAAGGAAAGAAATGCACCTCTCTAATTCCGGCTCGAGCCTCTTTTGGATCTGCAAGCGTACCAACAATGGCAGCATCAATGGCGTCCTGATTTTCAGTCCTTGATGCCCTTGCAGCAAGAAGCAGAACATGTTCCTTATCAATGCCTTTTGCAAACACCTCGATCAAGTTTTTGTCGACGGTCAACTTGTTCAGCGTCAAAGTTCCTGTTTTATCACTGCAGAGGACATCCATACCAGCCAGCTCCTCAATGGCAGTCATTCTCTTTGTGATGGCACCCTGTTGTGACAGCCTGTGCGATCCAATAGCCATTGTGACCGATAAAACGGTTGGCATAGCAATTGGAATGCCTCCGATTAGGAGAACCAAGAGATTGTCGATGCCGTCCCTATACTTCCTCTTTTGAATTGGGTACATGACAATAATCTCCACCACCATTCCAACAGCAATGGAACAAATACAGAAGTTTCCAATGGCAGTGAGGACTTTTTGGAAGTGCCCAACCTGGTTGGTGCTGTCTACAAGATGTGCTGCCTTTCCAAAGAAGGTATGAACGCCGGTGGCAATAACAACAGCTTCAATCTCACCTTGTTTGCAAGTTGAACCAGAGAAAACTTCATCATAAGGATTCTTGGTCACAGGGAGTGATTCACCTGTTAGGGCAGATTGATCAATCTTCAACGGATCGCCCTCAAGAAGACGAGCA
>comp10329_c0_seq1
AGCAACCCTAACTGGGACCTCATATAGGAGGTATTTCATCCGCTCACTAATTAAGCAACTTTCATCCCTTAGAGCAACACTAACAGCCGGATGCAGCCACTGAGCATTTCTGAGCCAAGCATCAATGAATGGGTGACCTGCAGCCACATGACACCACCACACAGGCCCAGCTGGTCGCTCCCAGTAAGGAGCTGCTACATCTGCAACAGTAAGGTCATCTTCATCATCCATGAAGTCAAATCGCTGTGAGGCCCACCCAGAATCAACTTGCACTGTTTGCACTAGCTCATGAATCCTTGCCCATCCAATTGGAATCCAATGACTCCCTTCAAATCTATCCATAGTATGAAAATGGTCACATTGAGAGGCGTGGCTATCTATGATATCATCCGGAGGAGTAATGCGATGATTGCCCAGTTCTGTAACAGGTGAGGATTCCAATACACCGTCCCTATTTTTTAATTTAAAAACAGAAGCCTCAGTCACTCCAGGGGTAGGAACTTGCTTCTTTGTATGCCCACCATCATATTGAAGAGAAGACTGGATTTCTGAATAAGGTTTTGTCCTAATAGATTTCCTATGGCCTCGAACAAATTCAAAAGCACAAATAAGTCCATCTGTCCAAAGCTCACTCCCGGGCATGACATCCTTACGGTAATTACTTTTATGGTTTTCTGGATTCTTCATTATGTGATCCTGTGGAGTGGAGCAGTCCTCAACCGTACCACTTGGTTGCATATAGCACAGAGGAGAA
>comp10330_c0_seq1
CCAAAAGCGAACGTCTCCCACCAATACATGTGATATAGTCCCATTTCATACTTCGCCAAATCTCTCTCTCTAATTAGTTCTTTCTTTCTCTGAATAAATCTCTCAATCCTCAGCCGCGTGCTTAGAATGTCGAGTAGTTTTTTTACTTGTTGTGGGCCTTTAGTTTGTACAAATTGGGTCGACAATAGGGTTGTACTACCAAGAAGGATACCGATACGACATGGTTCAACGAAGTCTATGGTTTTTGGAGTGAGAGCTTCAATGGTGGACTCATACGAGAGCTCTTCCAACTTCATTAAACGCATGGAACGAGCCTGGTTGATCTCTCAGCAACCACGGCCTGTTGCCTGTTCTTCTTGTGACTCAAATGGACATGTTGATTGCAAATGGTGTGGGGGCACGGGTTTCTTCTTTCTTGGTGATAACATGCTATGCCAAGTCCCTTCCAGAAACACGACCTGTGTTATTTGTGCTGGAAAGGGATCAAGATGTTGCTCCGATTGCAAGGGAACAGGCTATCGTGCAAAGTGGTTGGAAGAACCTCCAATTTCCAAGTAGTGTCAATTCATAGTTGATAAAAAGGATGCAAAAATGAAAGCTGCTGCTGTTTTTCAGATTGGTCTTGATCTCCACTTTGATGTCTAATTTAATGTTCGAGGTCGTAGCTTTGGCTCTTCTATCCTCATACTGCAAAG
>comp10331_c0_seq1
GAAGAAGGTAGCTGCAGTTGTAGATCCAGATCCAGATCCAAAGGCAGTGACTGGCTTGGCTGCTTCAATGGGTTCGTTGATGAAGAACAAAGAGAAGAGAGACAGCGAGATTCAGCGATGAAGAACGGAGAGAAGACGGAGATTGGGCTCGTCGTCTTGAAGCACAAAGGGCTTAGAGACACTGGGCTTCGTCGTCGTCAAGAACAGAGAGAAGAGAGAGAGGGGCTATGGTTCATCACTATGAACAATAGAAAAAAG
>comp103323_c0_seq1
GATACTATTCTAGAAGAAGATGAAGATGCTGAGGATGGTGCTGATGCTGAAAGTTTGGGTGAAGAAGCTAAAGCTGAGGTCATAAAGAGAAAAGACTGGAGGAGGGTTAGAAAAACATATGAGCGCAGTAAGCAGTACATTTTTATTGCAGCCACCCTTCCTGAGAATGGAAAGAAAACTGCTGGAGGAGTGTTGAAACGGATGTTCCCAGATGCCAGTTGGGTTAGTGGAAATTATCTGCATCGTCACAACCCAAGATTGGAGCAGAAGTGGAT
>comp103335_c0_seq1
ACGGCTTAATTTGTGCCAGAGATAGTTCTATAGTCCTTAGGAGAAAGACATGACCATAGGATTTCATAGAGAACGCCTTTGGGTTCCTTTGAAATACCCACCAAATTCTTTGTATTCATGTTAGGATTTCGCACTGAAGAGGCCTTCACTCCATTGTGACGAGCTGGTCGAGATGTGGTGTCCAGTCACCAACAAGAGATTTTTGCCACCTCAAAACACTAAAATACACTCCTGGTGAG
>comp103339_c0_seq1
GGAGCATTTGAAGCTCACCATCACCCTCTTACAAGGAGAGCAAGGTCCACAAGCATGGGAACAATCGGGCAAACTCGACCCAGTAGGGTATAGCTCCATCCCTAGTTCTTCCTTTGTTCCTTCCTCAGGGTACATTTGACTTTGAGCTCCATTGTGGGTACCTTTTCCATGATAGGTGAAGTAATGGGGTCGGAGGCTTTT
>comp10334_c0_seq1
GCCTCAGACCTTCATTTCTCATCTCACATAACAAACTAACCCCATCACTACCATACCCTTCGGCCACAAAACCCGCAATTAAAGCCGTCCATGCCACAACATCTCTCTCAGACATCTCATCCAACACCCGGCGAGCAAAAACTAAACTTTTACACTTCGCATATAAATTAATCAAGGAAACCCACAAATGGGAGTCTGGGTGAATTACATTTTTTATTATCTGCCCATGAATTGTTTTACCCTGATTCAAGGACAATTTCAAGGCACAATTTCGCAACATTTCCG
>comp10335_c0_seq1
CAGAGACTTTGGGGTACCCTACAGGAACCCTTATATCTTCCAGAGCAGCTCAACCCCACCAGATGATAATGTCATATAATATGGGTTCTTTACCTTCAGAGTCGGATGAACAAGAAGATGGTGGTGGTGGTTTTGTCGGTAGACCACCTCAAATGGTGAAGAAAAGGTTCAGGACAAAGTTTACACAGGAGCAGAAGGAGAAAATGCTGAACTTTGCTGAGAAAGTTGGGTGGAAAATTCAGAAGCAAGAGGAAGCAGTGGTGCAACAATTCTGCCAAGAAGTTGGAGTCAAGAGAAGAGTCCTTAAGGTTTGGATGCACAACAATAAGCTCAATCTAGCCAAGAAGAACCCCTCCACTTCTCAAAATCCAATTTAGCAAAG
>comp103377_c0_seq1
TCTATATATGTATGCTGTTACTTGTGTAAATGATGGTTCGTCAAAAGATCCTTTCTTAACTCAAGTTTCAGACTTTGCGGTACTCTTTGGCAATGAGCTGGATGCAGAGGTGTTATCGATGTCGATGGATCTCTTTATCGCTCGAACCATGATAACAAAGGCATCTCTTGTCTTCCGTGGTTCTATAGACATAACAGAAAGCCAG
>comp10337_c0_seq1
TGAAGAACAGCTGCTTTTTTTGTACCCTTGTTCTGCGTTGGAGGCGGAGGAGGTTTTCAGGCCTCTTAGATCCTTAAAATAATTCCTCATGCCACGTGCAACATAAACTTCCGTTCTACGTGACAAAGTTGACATCAAAACATTCTGCAGGTTTGATAGAGCAGAGACTACCTGATATGCACCACTTGCTTCCATGTTGTGGATCTACCTAGTGCTGTGTCTATGCGTTGTGTGTCCAATAGGAGAAGAGTTCCTTCCATCTTTGTTCAACCTAGAAACATCCTTCCAGGCATGCATCCATCTAGATGCAAATAACTACCATTACTTCAAAACAAAAGCATAAGTTTGACAATCTTATTTCTTGAACAACAGCAATCAAG
>comp103380_c0_seq1
GAACCGTCATCCTTCAGTTTTGAAGGCTTAAAAATTCTTGCAGGGACAAAAAGGCTCAATCAGCATCAGAACTATACAAGGGGATTTTGGTTCGGAGTAGGCATCCAACTGCAAGTGTGACTCAAGGACCTGAACTTCACTGCCATTCACCCTAGATTTGAAAATCAATAATGCAGCGGCCAACCCTCTCTGCTGCCTCAATTTCTGATAGGATCGTGTCGCAATTTTCAAGGATGGATGATGACAGAAGATTTCTAAGATTTCCATAAAATTCTTGAGGTGGATGCTTAGTGTTATCAGGTCTGCCATGCCTCAATGGTTGTAGCTTTACCTGAGCTTCAGTACCTGAGTTTGCACGCCCCTTCTTGCACTGAGAAGCTTCTTCATTTATCTTGGTA
>comp103386_c0_seq1
GGTAATTATGTTGGCCACTTCTCACACATGGCAATGGAAATGCAACGGTTGAATCCTTTGTCAGTTCTACAGATTTCTGATGAAAGAGAGCTTGCCAAAGTTCTCAGTGAGCTCTTCAGTGATGTCAAACTTTTGGAAGCCCGACGTGTGGCTGCAAAACAAGCTTTTCATGTCCTGTCAAATGGAATTATTGAAAATATCTGGAATCTGCTAAATTTCCATATTTTCAGGAGAGCTATGGCAGAAATATAAGATTGGTTTGTAGCAAATAAGATGTGGAGGGTCATAAAGTCAATATTTGAATAATTGTGCAGCAG
>comp10338_c0_seq1
GAGAAATAATCTCTTTACGTTCAGAAATAAGATCATGAATATTTTGTCTTCTTCAGACTCCACATTAAGAGGAGGCTTGTAGATTACTCTGATATTGACGAGAGGCTCGTATGTTAAGCCACCCTTTTGGTATGCAGTTGGTAGATCCCGAGGTGATATATTTGCATCCATCACCTACACATGTACTCCAAGCTTAGAGGAAGCGCTACATGTATTAGTGTGGGGGCAGTCTTTTGA
>comp1033_c0_seq1
GAGTAATCTGTGTATTGTTTCCGTTCGATTGGCTTACCTGCATTGAATGCACAATGTCGGAGGACATGCTTTTGCATTTTTCTTCCAACTCTTCCAACCAATCCGATCAGTCTTTGCCCTCAAAGATTGCAAAGCTAGAAGCAAGGATGGTCGGCAAAGCCTCCTTGGCCGCCTCCGGGCCCACTCAGGCCACCTGGTCCTCTGTTTCATTGGCACCCAAATTAGGGGCTGCTGAAAATCTGGTTGAGCCATTGGTTTCTAGTGATTCCGATGACGACGATAATGGAGGGGAGTTTCTCATACAAGCCAACACTCAGAAGCGCTGTAAACTTGAAGATGACCGCTCAACTGTGTTTGAACATGTTGAGGCATTGGCGGATGGGAGGCAAATGATTGTGGACAACATGGACAACAAAGCAGGTTTAGATGTAAATAGAAAAAAACAAAGCCGTGGAAGGGGACATTCTACTTCAGGCAGAGGGCGTGGTTCTCGAGGTAATGACCAGACAAGAATTCATACTGTTTTGCCGTCAAATGGTCAGCTTGAGAACTCATATTATAAGGAGGAGATCACTTCTTTACGTGCAAAAGTAGTGGCATTAGAGGAGGACCTACAGAAATCGCATAAAGAGGCCTCTGATTCTCAAAATCTATGCCAACAATTTGAAAAGGAACTGAAGGACCTTAAGGATT
>comp103400_c0_seq1
GAAAAAACATAATTAGAGATTTTGTATGAACTGTTGCCAGCATTTTAATGAGGTCAGACCTTACTGCTACCTTCTGCTGTTCCTTCAACAAAAACCTGCTTGAGTAATGCCCAATTTGATATATATTAGGACTCAGATTTTGTTGCAAATGCTGAAGCAAGGTGAAGATGGTGGAAAGGTATGGTTTTGTTAGGTCTGTTCTTTTTACTCTTCTTTAGGGGATTTTTTTTTT
>comp103401_c0_seq1
GCCACGGTTAATACTGTGCAGCCAACAATCATATGGCTGTTTCTTGTGAACAAAATGGCTTGTTCGAAGTGGTACACATTCTGCTCAATAATCCTTGATAACTGGTCGCTTGTGAAGCGAATGTTTGAACTTATGAATATTCTCAATTTGAATCTATGCAGAACCTTTTAGTTAGTGTTTTGCCCAGTTTGCATAAAAAGTGGCAATCTTTG
>comp10340_c0_seq1
GGTTCGTGTCTTTGGACTGTGGGAAAGACACTGCAGTTTGTTTCCCTGCTGCAATTGGATATCCCTGAGAGATGGACGAGAAAGGACAGGTGGCGTGCCAGAAGCCCAAGGAGGGGTGCTTCTTTCTCCATCAGGTACCTGTGATGTCTGACATGGGATCACAGGTATTGGATTGGAAGTCAGAAATGAACTCACTCGAAGTGTCCCACCATTTTTGCCATCAGAAACAGCTTCCACCTGATCTTTGCTTCTCATTGACTTAGTCTCCTTGGTTTTGCTCTGTTCATCCTGTATCTCCCGAAGAGATGTGGATCTCTCCAGAACCTTAGCACCACCCCAAGCAGAGCCCTCAGCTTTGGGCATCGGTGATGCTGGAAAATCTTCTTTGGTAATATCATCAAGAGCACCACTCAAGAACATAGACAGGCCACCTTTTCTGCTCTTTTTCTTCAATGCTGAAATCGAAGAATTCTTATTTTTCAGATTGTCTGCAAGGTCTTCCTTAATGCAGAAGGGAGACACTTCGGTGACTTGGCTAGGCTTGGCTTCTGTGCCATCATCCTTATGCTTGACTTGAGAAATTTCAACATCCAAGAAACCCTTTACGGGGTTTGGTTCAAGAGTGATCCCACAATTAATAGATTTGACTTCTACTTGTGCTGCCCTTGGTTTGCTCTTTCTCCTGTGTTTTCTTGATACCTCCACCTTT
>comp10340_c1_seq1
CTGAAAGAAAAGTATCAGAAGAACAAAATGAAAACAAATGGCTAGCTACCGTTTGTTCAGGGCGCTTTCAAGACTGGTTCTTCACAATCTTAACACTGCTGTAAAAACGCTTGAGATCCTTCATAGCTTTTTCCTCGATCTGAATCGAACGGAGAGATGAGGGTGTATCAACCTCTGGTTTAAACCAACGGTTTGGACCGGAAGAGTCTGATGATGGTGAGACCTGACCAGTAGAAACAGAAAACCCGGTGGTTCGTGTCTTTGGACTGTGG
>comp10341_c0_seq1
ATGACATTGCTCCCAACATAATTACCAAAACTCTGCTCAACTAACTTCCTTGCTTCTTCCAAAGTTCGTCCTGCTTGAGAAACTTTTATGTCATCTGTTTCACCCGATCTACAAGTAACTTTTGCCCCCGCAAGAAGATTTAGCACCATTCCATATGAGGCAGTAAATTGTGAAACAAGAGGTTCAAGTCCGGAAAAGAAAAGCTTGCAGCACTCTTCAGGCCCTTCATATGGAGTCTGAATGAGAACTACATGACCCTTTTTATCAATGCCCCGACGTCCAGCACGCCCTGCCATCTGAAGCAGTTCATTTGAGATTAATTGAATACGTCCACTTTCACCCCTTTTGCTGAGAGACGAAATAACAGCGGTCCTAGCAGGCATGTTCATTCCGGCAGCAAGTGTCTCAGTAGCAAAAACAACCTTAACAAGTCCTCGTTGAAACAGCTCTTCTATGAATGATTTCCAAAGAGGAAGACAACCGGCATGATGTGCAGCAACCCCTAGGAGAAGGCCTTTAACAGAAGACTCCCTCACAGCATCGGGGTACTGAATACGAAATCTCTTCAAGGCCAGTTCAACTTCACTCACCTCACACTCATCGAGGAGCCTGAAATCTTCAAGATACTGAACAGCCGCATCACATCCTTTCCTGCTAAAGATAAACCACACAGCTGGAAGCATATCCCTCACCTCAAGGTGCCACAAAGTGTCTACAACTTGAGGAACCTGAAATTTAAAAGAGTATTGCAG
>comp10342_c0_seq1
GCCATCACTTGATATCCACAACCGGTGTTCCTCTCTTGGCGATCCACAAGCCAATGGAAAAGCTAAGGTTACCATTCTTACCCATACTCGAGTATTAAGGCCAGACTTGAGAAATCTGAAGGACTATGGGTTGAATAGCTACCAAGCATTCTATGGGCATACCCAACTACGGCTAGAGCCCCTACATGAGAGACTCCCTATTTTTTGGTGTTTGGTACCGAGGTGGTCAGTCCAGTTGAAATTGGGATGGCCTTGTATCGAACAAAGGAATTCAACCAACTAGAGAATGATCAATAACTAGCCTGCAACTTAGATTAGTTAGAGGAGAAAGGGGAGGAGTCACAAATAAAGGTTGCCGCGTACAAGAGTAGGATGGCAAGGTACTAAAACTCCAAATTAAACCTAGGGAATTTATTCTG
>comp103438_c0_seq1
TCTCTTCATAAAATCCCCTGATCACTGCACAATAGGCAACTGCATTATACTCACATCCTTGGGCTGGCATGTTGTTGAGAAGCCTCAGGGCAGCATGCGGTCTCCTCATCCTACAAAACGACTTTATCCTAATTGTGAAGGTATATACATCAGGAAGAATCCCTCTATCTCTCATTCTCATGTACACTTTGTGTGCTTGATCAAAATACTTATGCTCAACCAATATATTCATAATTG
>comp10343_c0_seq1
ATTCTATCTCATGATCTCATCAACCTACTCCTCTGTGAGCTACGAATACTTCTTCAACCGAACCCTAATTTGTATTTCTGAAAGGAAGTCATAAATTTGTGAGCAAACCCTAAAAGTTGAATTGAGAGATAATGGCGAGCACGTCGCTTGCAGGCTTACAAGAACATTTGAAATTGGCTAGAGACTACGCTCTTGAAGGCCTCTATGACACTTCCATTATCTTCTTCGACGGTGCCATCGCTCAGATCAACAAGCACTTAAACACGCTTGATGACCCCTTGATACGTGCAAAATGGATGAATGCAAAGAAAGCTATTTCTGAGGAAACGGAGGTTGTGAAGCAGTTGGATGCACAAATAAGGGCTTTCAAGGAGATTCCTATAGGTAGACGTCCTGCTTCTCCTCCGATTTCATCCAGGTCTTCATTTGTTTTTCAACCTTTGGATGAGTACCCGACTTCATCTGGTGCTTCCATGGATGATCCTGATGTATGGAGGCCTCCAAGTCGAGACACTACTAGTAGAAGACCCACAAGGGCAGGTCAAGTGGGTATTAGAAAATCACCTCAAGATGGAACTTGGGCTCGCGGTGCTACAAGACCAGGAACAACTGGTCGTGGAGCGAAGACTGCTGGTTCTAGTAAGGGCAATTCGGGAGTCAGAGCATCGACTACTGGAAAGAAAGGCACCGGAAAATCCAATTCTGGGAAGGCAGATTCAGTGAATGGTGATAGTGAGGATGGGAAGTCAAAACGGGGACAGTACGAGGGTCCTGATCAAGATTTGGCTGCAATGCTTGAAAGGGATGTCTTGGATTCCAGCCCTGGAGTGAGATGGGATGACGTCGCGGGGCTGACTGAAGCAAAAAGACTTCTGGAGGAAGCTGTGGTTCTTCCTTTGTGGATGCCCGAATATTTTCAGGGAATAAGAAGGCCTTGGAAAGGTGTTCTTATGTTTGGTCCGCCTGGTACTGGGAAAACACTTCTAGCTAAAGCTGTCGCTACTGAATGTGGCACAACATTTTTCAACGTTTCTTCTGCTACATTGGCTTCAAAATGGCGTGGGGAGAGCGAGCGCATGGTTCGATGCTTGTTTGATCTTGCGAGAGCTTATGCTCCAAGTACCATTTTCATTGATGAGATTGATTCTCTTTGCAATGCCCGGGGGGCTTCTGGGGAGCATGAATCATCCCGAAGGGTGAAGTCTGAACTTCTTGTCCAGGTAGATGGTGTAAACAATACTGGGACTAATGAAGATGGTACTCGCAAAATCGTAATGGTTTTGGCAGCTACAAATTTTCCATGGGATATAGATGAGGCGCTAAGGAGGCGG
>comp10344_c0_seq1
GGAGAAGAAGAGAAGAGATGAGTCGTCAGATGAGGAAGAGACTCGACATAGGAGAAGGAAAAGTAGGAAGGAGAAGAGGAGGAGGAGAAGTCATCCACATTCTAATGATTCGAATGAATCTGAGGATTCATGTAGACGGCATAAGCGGAGGAGCAGGAGGGCATCTTTGCCAGAGGATTCACGAGTTGGCAGGGACAAAAAGAAAACTATAAGAAGAGCATGAAACACCACCATGATAAAGAGAAGTAGTTTCGTTTACGAAAGGAACCTGCATAACTGATGGG
>comp10344_c0_seq2
GATTGCCAAACCTAAGCGATTTCCAAACACGGTTTCGCTCGATCGCTCGCAGTATTATTGTCTCACAAGACAGACCACAGAGGTTCAACTTTCAATTCAATAGCTATCTTTGTTCCGTCCTTTCTCAGTTTAGGGTTTGCTACTCGAGATCCCGCGAACTGTGTTTAAAAGGTTTTCGTTGTCAATTTCAAGATGCCGGCAACAGCAGGTAGGGTTCGAATGCCCGCTAACAATCGGGTTCACAGTAGTGCAGCCCTCCAAACCCATGGTATATGGCAAAGCGCAATTGGGTACGACCCTTACGCTCCCAATAAGGACGATAACATTAAATCGTCTCAGAAGTCTACAAATTCTGAACCTGAGGCCGAGAATGCATATGCGAGCTTCCAAGGTTTGCTCGCACTTGCCCGTATAACTGGTTCCAATGCTGATGAGGCTCGTGGGTCGTGCAAGAAATGTGGCCGTGTCGGGCATTTAACATTTCAGTGTAGGAATTTCTTGAGTGTTAAGGATGAGAATAATGATAAAGACCCAGGAGCGATTCAGGCTGCGGTGATGTCTGGGTTGGAGAAATTGAAGGGGAATGGAGCCAAGAGAAATGCTACAACTGCAGTTGAGAGCTCGGGCGAGAGCTCGGAAGAGGAGGAGAGTGAGAATTCGGATTCTGATTATGATTCAGAGATTGAGAGGGCTATTGCTGAGAAGTACAGAAAGAAGACAATAAGTAAGTTGAAGTCATCGAAAAAGAAGAAGGATGATTCAGATGACTATAACTCGGATTTGGGAGAGAGGAAGAAGAGGGGTAGGTCGAAGAGGAGTAGCAGGAAGAGGACTGATACTGATACTGATTCTGATGACGAGCATGAGGGCCACAGGAAGAGGAGGACGGAAAAGAGAAGGAGAAGAGACGAGTCATCGGACGATGACAAGCATGGGCGTGGGAGGAGGAAAAGTAGGAATGATAAGATGAGGAGGAGAAGCCGACATCATGATGACTCATATGAGTCTGATGATTCCCCCAGAAAGCATAAGCGGAAGAGCAGGAGAGCGGGTTCGCCATCTGATTCTGATGTCAATAGGTCAGAGGATTCACGAGTTGGCAGGGACAAAAAGAAAACTATAAGAAGAGCATGAAACACCACCATGATAAAGAGAAGTAGTTTCGTTTACGAAAGGAACCTGCATAACTGATGGG
>comp103457_c0_seq1
AGAACAATAACCAGATTTTTAATGGAAGCCCAGTGGACGAAACTCCAACTACATGGTCAAGGAAGAGTCAGACATATTTGATCCTTATCCGCATATAAACATGTTTCGTGACTCAAACTCGTGACGTTAAATGTAAGCATAACACAGCCAACCCAATGAATTGCTCTTATGCAAATTACTTACAGGTGATGGCTCTGGATTCTTAGAGAATCATCAAAAGGATGAACAATCCAAGAGAATGTGGTGAAAAAAATCATTTTAAAATCCTCAACTCAAATGCAAACCCATCCATATCTTTGCAAACAAATGGATGTACAGAATATAATGTACATAATCTTCACAGCAGTGGACAGAAAG
>comp10345_c0_seq1
CCTCTATCAAGTCGAGGTTGATGCGGAGTCTCGTTGGTGATGGGGTTGTGGTGTTGGACCCTTAGAGAATGCACTCCAATCTCCACAGGGATGAGTGCTTCAGTTCCAAAGGCAAGGGAGAATGGGGTTTCTTTGTTGGGGTTCTTGGCGTGGTTTGGTAAGCCCATAATACGCCGGGGAGTTTGTCAACCCAAAGGCCCTTCGCCCTTTCGAGCCTTGTCTTTAGGTTGCGTAATACCGTTCACACCATGACTTCTGCTTGTCCATTTACCTACGAGTGCGTTGGGCTGGAGTGAGG
>comp103460_c0_seq1
TGGCCTTCTTAGAATCTGGAGCAGCTTTAATTGCTGAGGCATCACCAGGGTAAGCCAACTTGCTCCTCATTAAGGGATTGTCATCCACATCTTCATCAATTTGCTCTGATGAGTCTGACTCTGTTTCCTCACTTTTAACAAAAGTTCTGAAACATTTGGTCCGTAACTTGTCTCTACCTCTGTTCCGCATAGAAATTGCTCTGACGCTATCCTGCAATGGCTTTGCCCTATACTTGGACTGAAATACACTATCATTAACTTGAAGATCAGGAGACTCTCTTCCTATCTTCCACTTCTTGCTCCTACCATTCCAATCACCATATTGGGATAATGGATCAACAGAGAAAGGCTTTACTTGTGCTTTCTTACCCCAAA
>comp10346_c0_seq1
TGGAACATTTGAATGAATTGAAAAGTATTGTAAATCAACTTTCCTCCATGAAGATTCTTTTTGATGATGAGTTGCAACCTTTGTTGCTTCTTAGTTCCTTGCTGAAAAATTGGGAGACCTTGGTAGTAACGGTTAGTAACTCCGCCCCCGATGGAATTGTCACTATGAGTCAAGTGACTAGTAGCTTGCTAAATGAAGAGACAAGAAGGAAGTCATCCGGTTCTTCTCATTCCGAGGCACTTGTCATGGAGAAACGGGGGAGAAGTAAAAGTAGAACACCTCACAACCATGATAGATCACGA
>comp10346_c1_seq1
TTTTTCTTCCCTTTAGCCACAACCAAAGAACATTTAGAAAGCTTCCATTTTCCATCACCGAAGTGGTTGTTGTAGCCCTCATCATCAAGCTTCCCCGTGGAGATCAAATTAAGCCGAATGTCTGGGACATGCCTCACATCTTTAAGCAACAACTTGCAACCAACATTTGTCTCCAAGCAAATATTTCCAACACCCATGATTTTAGATAACCCCTCATTTCCCATTCGAACAAATCCAAAATCTCCTTGAGTGTAAGATGTGAAGAAATCAGCCCATGAAATGAAGCACTGGAATCAATCACCCAACTACTCTCTTTACACATGAGATTAACATAACCGTCATCGCACACAACAATGATGTCACCATTAGAAGTGACTGCGGTAATGTCTTCTTGCTTCTTTTCATCACCTTTTTCTTTCTTTTGATCCCTCTTGAGTTTTCTACACTCTCTCTTTATGTGTCCTTTCTTATGGCAATAATGACACTATATTTTTCCTTGAGCTTGAAGCTCCTCGTGATCTATCATG
>comp103476_c0_seq1
ATTTGGATACAGACAGAACTAAAGCAAATTCGCAAGGTTGGGGCAAGCCTACATGTACCACTGAAAGATTCACGCCTCCTGAGATAGCACAAAATGCAGATCGAAGTTACCCCAAGCACTTGGAAGACGTGATTTCTTAAAGGAAAACAAGCCTGCTTCAGAGTCAATCCAAGCAGCCCAACAAATTCTTTAAAACAACAAAAGAAATAAAGA
>comp10347_c0_seq1
CTCAAAGACACTCTGAATTGGATGTATCTTTTGGCCTTTACGTATTTTTGCCCAATCCATTTGACTTTTTTTCCCTTCTTCAACAGAAATTCATCTTGAACTCTTGGGAAATGAAAATTTTCACGCTCAACAACTACTAGCAAACTGTGAACCAAAAACTTTGATCTTTTGTGCCATGTATATGCCATGGATGTAGCATCTCAAAGAAAGATAGAAAACAAACCACAATATTGCCGAGATGGAGCAGAGCTGTAACTCAGCTGTATAAAGTTGGAC
>comp103485_c0_seq1
ATGTACTCAAGATGTTCTTGATTTGATGAGAATTGGCCAAAGAAACCGCGCTGTGGGTGCTACTGCTTTAAATGAGCGGAGTAGTCGTTCTCATAGCGTTTTAACAGTTCATATCCGAGGAAAAGAGTTACATACGGGCTCCATTTTAAAGGGCTGCCTTCATCTGGTGGATCTGGCTGGAAGTGAGAGAGTGGATAAATCTGAGGCTGTCGGTGAGAGAT
>comp10348_c0_seq1
TCTCATTCCTGACCCCTCTGATACAATTCCCTAACTGCAGAAACCCAAAAAGTAATCACCAGAATCTAAGCCTCCATAATCCTCTCCTTCGTTTGGCCGGCATCTGTTCCATATGCCCTTTCATTCAAGCCATTTATGCCACTTGGTACCTCTCCCTGACCCATGGTAGAGTTATTCACAATTGAAGCCACCTGCCCAACTCCAGGAATCTTATTCACCTCCTTGACCAAACAAGTCAAATCACCTCCACTGATCATAGAGTTGATTCCTGGATTGTTAGTTCCAACCTCAATCGGGGAAAAATTCAGAGCTTTTAAGTGCACATCTTTTGCATCTCCGTTTTTGTAGGGAACCAAGACATCATCTATGTCTCCATTGAAAGACCTTTCGTCTTGGAAATTCTTAGTTGCTTCCATGGGCGAAAATACGGAATCTGTTACTTGGACACCAAAAGCATCAGTTTTACCTACTTCTGGCCGCGCCTCGCTATCCCCATTAACATCCAAACTACCCATATTTCCCCGTTGGGCATGGTAACCGCCAGGCCCAGAATGTCTCTTCTTCTGTGGTTTCTTTTTGAAATGACTTTTCTTTGGTTTGAGTGCTGCTACAGTCTCTTGGAGATTGACACTAAAATCTGTCACTCTCTTTTTGCATGGAATAACCGTGTACCCAGAGTTGCCAGAAGATTTCTCATTAGACCCAGTAGACTGGATAGCCAATAGAGCAGTTCTGGCAGCTTTTAATTCTGCTTCCTTTTTTGTTCTTG
>comp10349_c0_seq1
CAGGGTTTGGGGGTCCTTTAAGAAAAGTTAAAGTCAGAGATCATGGGTCGTGGAGTTAGCTGTGGCGGGGGACAGAGTTCTCTTGGCTATCTTTTTGGAAGTGGAGAGGCTCCGAAACCTACCATCACAAACAATGCTGAAGCTCCTCAAAACCCGGGACAGGTTGCAAATAGTGGCCCTCCTCAGAAGCCAGATGCTGCTGCACCACCAGTAGATGTTGGTAAACAAATTCCAGCTGGAATCCAGGCAAACACTGCAAACAATTATTTCCGAGCTGATGGCCAAAACACTGGCAACTTCCTCACGGATCGGCCTTCTACTAAGGTCCATGCCGCTCCGGGTGGTGGATCTTCACTGGATTACCTGTTTGGTGGTAGTGGCGGCAGCAACTAATGCCCGGTGCCTTCAAGGATGACACTGCTCACTGTTTGTCTGGGCCCCATATAAGTTTG
>comp10350_c0_seq1
TACTACAAGTGGCTCAATGATAATAAATTTCCAGCAGACAGGTCTTCCACAGACAAAAATAATGGCGGAAATACCAGATTTGAATGGAAATAACGCTAGCTTGTCAGTTGAAGATATGCAGATTACAGGTCCTGTTGCATCTCAAGGTAAACTTCAGCCAAAGAGGAGAAAAAGTAGTGAGGCAGCAGCTTCGGAGCATGCGAAGACTCAAAGCTCCAAACTTGCCCCATTTTTGAAAGACGTGCCGGTAGGTGTTGTATATTCGCTCCAAAGTATTGATGAGCTGAATGGTAGAGAGCAAATGAATGAAGCTGCTTCATTGTGTCTGAATACTGTACTTACGGCTGGGCAACCAGGCGCTAATGGGAACAATGCAGAACCTAGCTCGTTGGTGAGAGACTCGCTGCTGATGGGCCCGTTATCTTCTGGTGGTAAGCCTGAGTGCAAGAAGAGGAAGAGAAAGGAGAAAGCTTCTGATTCTCTGAAGTCTACGGTTACTTGTTCCATACCAGATTTGAATGGAAATGTCACTGAACCCAGCTCAATGGGTAAAGATCTGCCATATACGAATTGCATTTTGCCTGAAGCTAAACCCCAGCGAAAGAGGAGGAGGAGAAGTAAAGCTGGTGCTGGGATGCCAAATGTAATTGTAAATTATAGCAAAATGCCAACCAATGGAGAAGCTTTGGGGACTGCACTTCTCTTAAATTTTGCTCCCGGATCTCCCTTGCCTTCAAGGGAAGTACTGGTTGCAACCTTTTGTGGGTTTGGACCATTGAAGGAATCAGAAACCCGGATGTTGAATGATGTTAGTGCCCAGATTGTATTCTCAAGGAGTTCTGATGCTGGAAACGCGTTGCAGAGTTTGGAAAAAAGCAGCCCTTTTGGGCCAGCCCTTCTCAGTTATCGCCTCCATCATCTTTCAGCTGCTGCTACGATACTGTCCTTTCCGCCTATGGATAGATTCAAGTCCCCAGCGAATCCTCCTGGTTTTAAACCTCACCAACACCAAGGTGAAGCGCCTGATCTTTTGCACATAAGACAGAATCTTGAGATGATGACATCTACGATGGAGAAATCAGGGGATAATCTTTCACCAGAGATGAGAGCCAAGTTGGAGAGTGAGATTAAAGGCCTACTGACGAAAGTAAGCACCATGGTTGGCTCTTCTTCCTCTTCGTAAGTTAATTGGTAAATTATGGATCTCTCGATTTAAGCTGTTTGTAAGTTCATCG
>comp10350_c0_seq2
ATTGTCTATATGCAAGTAAAAGGAGATATTTTGATTCAGTTGAAAGATTCTTTTCTGAATTTAGAAGATTTGTATTTCATGACAAGTTTAATAATGAAATGCCTACGGTGCATACGGTTGTTCAGCAGGAGCCTAACCTGGAGATTAATTGTCTCCAAACCTTACCTAATCTGATGGAGAAGGAAATTGGAATGGAAGAAGCGAATGTAGAGCATTTGTCAACCATAAAAACTTCTGGAACACCAGATGCGAATAAAGTCACTAATAGCATTAACTCAGCAGGAGAAGTGATGAACTATTCTTCATCCAATGTTGTGCGCAAGAGGGGGAGAAAGAAAAAGGAAAAAGCAACTTTGGTCGTTTTGGAGACCACTCCTATTGCTGGCTTATCAGGCATGAATGAAAACACTACTACAAGTGGCTCAATGATAATAAATTTCCAGCAGACAGGCCTTCAAGCACCCATTGGTGGAACCATGCTGAAGAAGAGAAAGGAGGA
>comp10351_c0_seq1
TGGTGGTGACACTCACCTTTCGGAGCTCACTTCTTTTTTCCCAAATGTAGTTTTCAAGGAAAACGTTGCAACCCAAGCAGAACTGAAAGAATTTGCCAAGCATGCAACTCAAACTGCCGCACTAGATTATATCATCTCGGTAGAGAGTGACGTATTCATTCCATCATATTCTGGTAACATGGCAAGAGCTGTTGAGGGGCATCGCAGATTTTTAGGCCACCGGAAGACACTCACTCCAGACAGGAAAGGTCTTGTGGAAATATTTGACAAGTTGGAAACTGGACAGCTTAATGAAGGATCGTCTTTGTCATATCTGGTGATGCAATTACACAAGCACAGGCAAGGAGCTCCCCGAAAAAGAGGAGGTGCTCCTCCTGGAATCAAAGGCCGAGCACGGTTCAGATACGAAGAATCCTTTTACCAAAATTCATTCCCCGAATGTATATGTGGTTCAAAAAATAAATTGAGATGACATGGTGACACCTACCTTCCAGCTTTAGAGAAATGGGGGAAAGAGGACCTGGAGATACCATTTCAACTTGCTGTTCAAATCTGAAATCTTTCCGAGTCAATGAATGCCTGCCATTAAAACAAATGGTGATGGCATACCAATATTCAGAACCTGG
>comp10352_c0_seq1
CTCCCTTCCACCTTGAAGAAGATACCACGAGGATACTTGGTGAAGGTCCATGACAATCCATTGATGTTCAACAATGGGAGCGAGAGTTTCAACCACCAGTTGCAGCGGCAAACACCATTGTACTATGGGTTCGTTTACTAGTCATTCAATTGTTCAAGTTCAGCCTTCAATTGCTCAATCTTGAGCCCCATCGACCTTCGTATCGCCCCTTTTTCGCTCTCCGGCAGTTTTTCCAACAATCCCTCAAACATATCTAGCACTTCTTTCACTGCAGCACGAGCACACTCAGCTTCTTCATCAAAATAAACAGTTTCCTTGGACTCCATGGCCGTCTCTATTTCCTCTCTTGCCTCTGCGAACTTGAGGTTAATTTCGTCGACTACTTTAGTCGTGTCAACACTGTATTGCCTCCTGTTTTGGAAAATCCCGAGCTGGGTCGAAGAGTTTGAGCTTGTCGGGTTGAGAAAACAGGGGATTTCCTTGAGTTTTGGTGATGACAGTGAGTATGGAAGGCATTGATTTGAGAGAGTTGTGAGATATTCTAAGTGAAACGAAGATTTAAGTATTGCAGATCTCTGA
>comp10353_c0_seq1
AAGCAAAACGTAGTAGCATTATCAAGTGCTGAAGCTGAGTTTCGTGGGATGGCTAAGGGCCTTTGTGAACTTCTTTGGCTTCGAAGACTATTAACCGAAATTGACTTTGCTCCTAGATGCGAGATAGACCTATTCTGTGATAACAAGACTGCAATTGACATTTCTCATAATCCAGTCCAGCATGATCAGACCAAACATGTGGAAGTAGACCAGCACTTCATCAAACAAAATCTTGAGGCCAAGATAATACGATTCCCA
>comp10353_c1_seq1
ATAATGCTACTAAGTTTTGCTTCTTACTTCTCCATGTAACCAGGTTCCCTCAAACAAACGTGAAATAACCTAAGGTGGATTTTCTATCGGTGATATTTCCTGCCCAGTCAGCATCTATGTAACCTTCCACCCGTAGGTGATTGTTTCTCGTAAACATAAGTCCTTTTTCGAGGGAGGACTTTAGGTATCGGAGAATTCGAATCACCACATTCATATGATCTTCACTTGGACAGTGTATGAATTGACTTACTACACTCACTGCATAGGCGATGTCAG
>comp103542_c0_seq1
ATGTTTGAGGAATGGGTTACAGATTCTCCTTTTGTCATATCACCAAGAATAACTTTTGAAGTCAGTGTGCGCCTTCTTGGTGGGCTGATGGCTTTGGGCTACACTGTAGCAGCTATTCTGAAAAGAAGTAGCCATGTATTCAGCGACGAAAGGGTCTGCGTGAAAATTGACTGGCTTGAACAATTGAAGCGACATTATGTTCAGGTACAAGGAAGAGATCGCCTAGTTGTACAAGGTGTTGCAGAGCAGCTGGGATTGGAAGGTTCATACATTCCTCGTACGTACATACAACAAATACAGCTGGAAAAGCTTGTAAATGAGGTTATGGCACTGCCAGATGATTTAAA
>comp10354_c0_seq1
GAGTACATTGCAGAGGTTGCTTGTGATGTGAACTTGAAACCTGGAAAGATACGGTCACTTGCGGAAGCCATTTCAGAATCTTCAAGAACTTTGCATGATGGGCTATACAGAGCACTGGACATATATCTCAAGGCACACCCTTGGCTCTCAGAGAGAGAGAAGGAACAACTCTGCAATGTTATTGACTTTCAGAAGCTTTCTATCGATGCTTGTGCTCATGCATCCCAAAATGAAAGGTTGCCACTTAGAGTCATCCTCCAAGTCCTGTTTGTTGAACAGATGCAGTTAAGAACAGCTCTAACTGGCTGCCTTCAGGTCTTTGATCCTGAAAGTGCCCCTGCAGGTCCTTTGACTGTTCCAAGTGACATGGCTGGACAGATTGTACAGAGAGATGGGTGGGTGACAATCGTGCGTGAGAACCAGGTTTTAAAGGTGGACATGGAAAGGATGAGGTCTAGAGTTGGAGAACTCGAGGAAGAATTTAGTAAAATAAAGCAAGAGATGAAAAGAGTGACTAAATCACATAGTTCCCTGAGTTCTCCACGTTTTGTTGCCCGAAGAATGGGGTGCAAGCTTCTTCCCCGTTCGTCAGATACTCAAGCAGACGTTATGGAAAGCACAGGGCCCACTCCAAGAACATCAACTGAGCAGGCACGACCGTCCAGTCAGTCCAGGCATCGGAAAAGTTTCTCATTGTTTTGAGTATTATGAAGAGGCAAGTCTCCGCCTTGACATATCAAACATGGTCTACATTTTCAATGTGTACTGTGCCTGAGAATTGTTTTCAGTTGAAATGCCTGGAGAATAAGCGCGGCTTCTCCTGATATGGATTGAAGTGCTATTCCTGATATGGAGAATTTTTTCAGCTTTTGAAGGGTTGAAGGCAGGCATTTAGAGAGTAATGGTTATCTCGGGTTGAAGGCAATGAAAAAAGGCCAAATGTAAAAAATTTGAAGTGGCAGTTTGGGC
>comp10356_c0_seq1
CAAAGGACGAAACTACAACGAAAAAGCAACCCGACAGTTGGCTAATGGACAGTGACCCAAGTTGAGCAGTGGGTCGCTGGGTGGAGCAATTGGCTAGTCTGGGTTGGGTTTGGTTGAGTTTGGATAATGGGTTGCTTGACTGGTCTTTTGTTAAGTTTGGATAATGGGTCGCTAGTCTTATTTGGCTTGTTGGTTTGTGACGGCTGATAATATTGGTTTGTGGGTTTGTTGGCTGTCACGGGTGCTTGGCTGTATTGGCTTTTTGGGTTTGATTGTGGGTTGGTTTGATGGAGGCAGTTGTAGGCAAGCTGGTTAGTTGGTTTGTGGTTTGCTGGGTTTGCTGTGTACACAGTTAGTGCTTTATGGAGGCAATTGGTGCAGTGGGTTTGTGG
>comp103575_c0_seq1
TGATCCTCAATGTGATTCTCCCTTGAGCACTCTTAAGATGGAGGCACTGTTGCTGGTGGTCTTGAGCGGCGAGCGTAGATTGGTAATGGAGCAGGATGTTACAATGGTGGAGAGCCTAAAGTTGAAGGGGGAAAAAGATGTAAAGGAGAGGATATTACTTGGGGAGAGCAAAGATTGCGGGAAAGGATGTAGAACAGGACATAGAATGTATTACGAAG
>comp10357_c0_seq1
GTCCAGAATTTGAAGAGATCTGTCAGAGAAGCCGCTTTGTCAGTGCAATCCAGCAATTTGGAGTCATCACAAGACAGTCGTTCTGATGATAGCTCTGAGCACTTCTTTGTACCACTTTCAGGGACTGGGTTTTTGCATATTGGCGCAGAAAAGAAGCTGAATCCAAGGAGTAAACAGTTATTTACCTCGCAAACAGAATCTCCCTTGCTTGAGACTCGTGCGCCAGAAAGACATTTTGGGA
>comp10358_c0_seq1
AAACAAGTTAATATTCTTGTACTAAGTGTCGGAGATTGTTTGATTTCGTGTCAAACATATGTGGTAACACAAACGAGCTCAAATACATCACAAGTGGTCCTGGAAAGAGTTTTCTCTTCTTTGTTACTTCATCGGACGACCCTGGAATCAGTTCAACTGGAGATAGGGTTCAAATGAAGGTAAAGAGTAGCCGTTCTTGCTACTTCCTCGGTGCATCATTTGTGATCCTTGAAAATTTGAGCGAGATATTCAATTTCGCACTTATCTGTACTCTAAACCGCATCAGGTCTCCAAGGTG
>comp103591_c0_seq1
TCTTGTCCCCTGTAGCAGTTCTTTCTAGCTCCTCCTTAGCGGGGATGTCAAAGTCGAAGCTCAGATCGAGGTATGTTTTCTCAGCAACGTCTTGGAAGGCAAGCCACCCAATGACCCACTTCGTAGATACATCATCTTTCAGTTGGGCTATGTCTTCATTCAACTGGGATATTGCATCATCTCTCTGGAGTATGGTGGCCCTCTTCTCCTCAAGATCTTGGCG
>comp10359_c0_seq1
GAATTTTCTCACATTTTAAATACAGAAAAATTGGAACTAAACTATACAGCTCAGGGTGTTAAAGGCGCAGTCAACCTCAAAAGCATACAACTCAATCGAGACAATTTCCGCAAAAAAAACCCTGTGGCGAATCTAATATTCACACTCTATGTAATGTTCTTGTTGGAACATATGTTACACCTACCAAGACAGCTGCTAATTGTGAGTTGAGCAATCAGAGTTGGTTTGAATAGGTAGCCAGCTTGGCCTTGTTGTACCAATTTCAATGAAACTTTATATGCGAGCTATTTTTCTCATGCTTCTCCGCAAACTGGAAACCCAAATGGCTTCATGTTTCATTTCATGAGGGGGCTGAGCCCGTCACCCTCCCAACCAAGCTTGAGCATCTGATCTACAACCTTCAAGCTCAAAGCAGGATCAGTAAATATTATCAGTTGTTTATCTACAGTTGACACCAAAAGATTTGTGTGATCCTTGTTTAAAGCCATAGCGGTAATATCTTGTCCTTCTCTCAGTTTCATTGAATGGAGTACCTTTAGAGAGGGCAACTCAAGGAGGCAAATTGAAGGCGATGGAATATCCAGTCTGTTTTCTTCATCAGAAAGATCCTCAGTGCCTGGCATTTTAGACTTTAAATGCCTGCTGTTATCAAAGGCTCCATCACTTTCTAGACATGAGTTCAATCCAATTAAAGCTTTCTGTCCATTAGCAGAAACCTCCATGCAATTAATGCTAGAGGAGAACGGGAATTGTGCCCTGGCAACCAGCGTCCCATTAAGAGTAAAAGTGCTGAGAGTATGTAGTGATTTGTTCCAAGCCATTACAATCCCATAAGATGAAAGGCAGACTGCATGAGCCTCCACACCAACCAACCTTCTGATCAAGCGTCCCCTTCTGATTGAATGCAGCAAAACATCTGATGAGTGGGAGCATGAGACAACAATTCCAAGATCTGAACTGACACAACAGCTAATTATTTCTGCATGATGGCCCCGGAGGAAATGTATGGGACCTTCAATACGGCGCCTCCTGCTCTTGTCTGCCAAATTGTTAGCTAGAGCATTGCTTCCACTAGAAGTTGGCGTGCCTGGGTCTGTGGAAAGCTCTGACATGCTGCTAGAGCGGGAAGTTGATGCCCGATGTATCCTCCAGAGTAGAACTGTTGCATCTCGGGATCCTGTCACAAGGTAGTTGCCATCTGTAGACTGACCCAGGCATGTGACTGGAGCACAATGTCCTCTCGCTATTTCCAAGGTTTTTGCTCCATCTGCTGATATCAGCCTGACACTGTTATCCACGTGGCCACCAGTAATAATTTCCTTGTCACATGTGATGGAAACCACATCTGAGCTTCTGATTCCAGAGGTTGGAAATGCAAGTGCTTGGGGAAAATGCCAATCCTCTGACCCAGAGCCAGTCGGCCCTTTGAACATACGCATGAATGTTCCACCAGTAGAGCCTGCACTAGCCTTTCCATGTTGAAAAAGGAAAGGCATACCCTGGCCGTCGGGTGTATTTGGCTGCCATTTGTGCTGCGCTATGTGTGCTGCTGGAGCATTTATGTCCACAATAATGAGAAAATCTGAAGATGCATGAATGGCAGCAGCCGGGAGATTGCAGCGTTCCGGAGAGGGAACAATATATGGTTTAACTTCTTTGGGGTTCCGAAAGATGGTCTGCAAGTGAAGAACATCTGCTAGGGGCATCTTTTTCATGTGAGGGATGGTTAGAAGTTGAGATGGGGTTTGTCCAAAGTAAGCAATCTGATCTTGTGTAGCACGTTGTTGTACGGGATCCAAAATTTTGTCAATGTCCACAGTTCCTTCATAAGTGATGTAAAAGAAGACATTATTTGCTGATATAGCTTCCCTTCCTCGTTGCTTATACCCGAATATGAGATCAATCCATTCATGCAAATGTTCTGAAACATGCTCACTTTCAAGGGCCATCCGATGCTTATGGATAAAATCAACTGGGTTTTCAGCCCAAGGAGGAAGCTGGACTAAATCAAGCTTTTCTCCTAGTTGCGTTGTGCCAAAGTCAATTGAGTTTTCATTGCTCAACACCTCAGGAAGATAAAATAGTTCAGGAACCAATTCCTTTACATCACTCATGTCCTCAAGAACTCCATCCCAGGTTGCAGCAATATCTGAAAACATTCTGTCTGCATGATCAAATTTGCCACCTTGGAGCTGAATTGAAAGAGTAGTAAACGGCTCCACTCTAACGAGATAATACAACACTGTTCCAGCTGTTGAATAATGTGAACCATAGTGGAATTTGGGGATGACTGGATCATCAAAGCTCGAGTATCTCTCTTGGAATTTCTTTAGCCGATCTGCATTCAGTGCACCAATGGGCTTCGAAAGATCACGATAGGAAGAAGGATTCGCAAGATCCAAGGTCTTTGAATTGTAATCAGAAAGAATCCATGGGAAAACAGGATACTGAGTGATGTCATTATAACTACGCCCAGCCAGTGTATTAAGCTGCATTAGATACTCAAAATTGCTGATCTCCCACCTAGCCCAACGTTCCATGAGTTGAGTTCTCTTCAGAAGTTGTTCAGGTCTCTGAGTTGCCAGGTAAATATTGTTCAAATGAGGAGGACGTGCTTGAACAATAGCGCGGTATGCATTTCTTCTACCTGCAGTACTCCCAAAATCAAAGAAGAAATTTGACCGGTCAACCATAAACAATTCCAGTGCACTTCTTCTAAGCAGATATCTTCTGCTATACATCTGATGAATAGACAACATCAACCAGCTCTGATCCTTTTCTTGAACTCTACTATCAGTACTGCAGCCCAAACCATTCTCTGATATGTTACTCCCAGTGCTATCAACAATGAAGTTGATTCTCCTTGTGGTTATTTGAAACGTTCCTTGTAGAACCCTTAATGGCCGGACCATCATTGATGGAAGCTCAAGAACAATTCTTTCATCATGTTCACTAGGGACATAACCAGGGGCAACTAATGATGGATTTTGCACCAACTCTTGGTCATTACTGACTGGAAGATCTGTAGATTTCGCATCTGCCTGCAGGGCCTGCTCAGCTTTTCTGGACTGCCTAGTCTGAATCTCTCCCTCTCTATCTATGTCGTCGTCTCTGTTCTCTAAATCAACAACATCCTCCTGCTCATCATCCTCATTCACAACCTCAAGAGAGATAGCTTCTGCAGCCAAAATAGAGGCTTTAGATGGACTTATGGCATTCTCTTTATTATGTTTCGAATCCACAATGTCTTCATAATTTGCGGCAGCACCCAAGTGATCT
>comp10360_c0_seq1
TGCATTTTAGTGCACAATTCACATAAATCTGTTGTCTGATATAAAATCCAGTCTTCAGTCACTGGGTTTTCTTGTTCGATACTTTTATTGTTCCCCAAAAGTTCAGTTTGTCTTATGTGCTGTAAATTTATCGCGATTATACTGTATCCATTGACCAATAATCACCTGGTTTCAAGTACCCAGGTGAGAATTTGCCAACCATTCAGTACCCATTTGAATTTTTGTATCACGATTCAAATCCCATCTTTGAAGTCCTGGATTATTTGATTCAACTACCAACAATTCTCGACCAATTCTGCCATTGAAGTTAAAACAAATTCTTCTGGATCCATGTTGTGATGAGCAGACCTTAGGCATCAATGTCGATCCTTTGTGGCCTCCCTCTCCTCGAGTGTGTTTACTGTCTAGCCTGTGCTCGCTGGGCGTGGAAACGATGTCTCCACACTGCAGGCCATGACAGTGAGACTTGGGGCCTTGCCAGTGCTGAAGAAATCGAACCTATCCCTAGGCTCTGCCGGTACATACTGGCTGTGTACGAAGATGATCTTAGGCATCCCCTTTGGGAACCTCCTGCTGGGTATGGAATCGATCCAGATTGGTTAA
>comp10360_c1_seq1
GGAATCGATCCAGATTGGTTAATTTTGAAAAGAACTTATAAAGATACTCATGGACAGGTTCCTCCATATCTGTTGTATCTTGACCATAAGCATGCTGATATAGTTCTTGCTATTAGAGGCCTTAATATGGCAAAGGAGAGTGATTATGCAGTTTTACTTGACAATAAGCTGGGGCAAAGGAAATTTGATGGTGGATATGTTCACAATGGGCTGTTAAAAGCAGCTGGGTGGGTGTTGGATGCAGAGTGTGAGACTTTGAAGGAATTGGTGGAGAAATACCCAAATTACACTTTGACATTTGCGGGACATTCCCTTGGGTCAGGTGTGGCAGCATCATTGACAATGGTGGTGGTGCAGAATCGCGATAAGCTAGGGAATATTGACAGGAAGAAGATCAGATGTTATGCTATTGCACCAGCCAGATGTATGTCACTGAATTTGGCAGTGAGATATGCAGATGTCATCAATTCTGTTGTGCTTCAGGATGACTTCTTGCCTCGGACGGCCACCCCTTTGGAAGACATTTTCAAGTCACTTTTCTGTTTGCCGTGCTTATTATGCCTAAGATGCATGAGAGATACATGCATACCTGAGCAGAAGATGCTAAAAGATCCAAGGAGGCTTTATGCTCCTGGCCGCCTCTATCACATTGTTGAGAGAAAGCCTTTCAGGTGTGGAAGATTTCCCCCTGTGGTGAGGACAGCAGTTCCCGTTGACGGGAGATTCGAGCACATAGTTCTCTCATGTAATGCCACTTCTGACCATGGCATCATTTGGATAGAGAGGGAAGCCCAAAGAGCTCTGAAT
>comp10361_c0_seq1
AATACGTCTTAATTGAGAGCCCTTTAGTCATGGGATCTGCTAACATCAGATCTGTACTAATATGCTCAATAGATACTTCTTGTTCTTTGACTCTTTCTCTGATAATGAGATACTTAATGTCAATATGCTTGGTTCGACTTCCACTTTTATTATTCTTAGAAAAGAAAACAGCAACCGAATTATCACAGCAAAGTCTTAATGGCTAGGAAATAGAATCCACAATCTGGAGCTCTGTGATAAAATTTCTCAACCATTTCGCTTGTGATGTTGCCTCAAAGCACGCTATAAACTCTGCTTCCATAGTAGACTATGCAACTATCGTCTGCTTGGCACTTTTCCATGATATAGCACCTCTTGCTAGCATGAAAACATATCCCGAAGTGGATTTTCTAAAATTCGAACAACCCACAAAATCCGAGTCAGAATATCCAATCACTTCAAGATAGTCTACATGCTTTTAAGTCATCATACAATTCTTGGTTCCTTGTAAATACCTCAAGACTTTCTCAGTTACCTTCCAATGTTCTATTCCTAGATTGCTTTGATATCTTCCAAGCATCCCTATCGCAAATGCAATGTCAGGCCTTACACAAACCTTTGCATGCATCAAACTGCCAACAACAGATGCATAGGGAATGCTATTCATTTGTTCCTTTTCCAAAGTATTTTTCGGACACTGGCTCAAACTGAATTTGTCACCTTTTACGATTGGAGCTATATTAGGTGTGCATTCATTCATTCTAAATTTCTCAAAAACATTTTCAATGTAGGCTTTATGAGACGAACCCAATTTTATTTGAGTCATGTCTCTATGAATCTTTATGCCTATGACATAGGAGGCTTCACCCATATCCTTCATCTCAAAGTTTTGTGAAAGAAATGCTTTAGTTTTATGCAACAAACCCAAATCATTGGCTACAAGTAGAATGCCATCAACATATAGGGCTAAGAAAATGTATTTACTCCCACTAACCTTAAGGTATGTGCAATTATCCACAACATTCTCCTCAAAATCATATGAGGTAATAACATTATGAAACTTAAGATTCCACTGACGGGAAGCTTGCTTTAGTCCATATATGGATTTCTTTAGCATGCAAACCAAGTGACTATCCTCATCAGAACAAAATCCTTCAGGCTACTGCATGTAAAATTTTTTGTCAAGATCCCCATTTAAAAATGTTGTTTTCACATCCATTTGTTGTAGCTCTAAATCAAAATGAGCTACTAATGTCATGATAATCCTGAACGAGTCTTTTTTAGAAACTGGAGAGAAGGTATTGTGATAATCAATGCCTTCTCTTTGAGTGAAGCCCTTAGCTATAAATCGGGTCTTAT
>comp10362_c0_seq1
GGGAAAGAATCAAAGGAGCCGAATTCTTCAAGAACAGTCTGAAGGAAGAATATTTATTCTCAACCATGGAACTGAACATCTTGGACACGTGGTTGATGTTAATTGCATTGGGCCAAGCTCGTCAAAGAAACGGTTTTCATATGAGGTCATGGCAAGGAAAGGGGACATCTCTGTCAGATTACAATCTTTCACCGAAAGCATTTCTAGGTGGGTCGAACATGTTCCTAGAAAGGGGTTTCTTCTTGTTCCTACTGATTTTATTGGTTCTAGTGGACAACTTAGGTTGGAAGTTAGCATAGCGAGGCACCAATGAGTTATCTGCACCTGTCTTAAGAGGAACTGGCACTATTTACTCATAGTTCTTGGCACATTTTATTTTATCTGGAAA
>comp103632_c0_seq1
GCTGATATTCAAGATGATCTTGGCAAAGCCATTGCCAATAAGCTTGGTGAAAATGTATGCTACATCCACTGTGATGTCACAAATGAAGAACATGTACACAACCTCATTGACACCACTGTTGCTAAATTTGGAGGACTCGACATAATGTACAACAATGCAGGGATAGTAGACCGTCCATTTGGAAGCATTTTGGATAGCGAGAAGTCAGACCTAGAGTGTGTCCTCAGTGTTAACGTTGTTGGTTCTTTCCTTGGAGCCAAACATGCTGCACGGGTCATGGTACCACGTCGTAAAGGCTGCATACTA
>comp10363_c0_seq1
ATACTCAGTGTTTTCCCATCTAAATATTCCTCAACTTTCCCTGCCCTTATAGCATGCTTAGTCCCATAAGCACCGAATGCCAACTGAACCTTATTTACCACAACTCCAGTCTTACAGGGAGAAACATCAGCCAAGAAAGCAGCATTTAAATAAGGTAATGCATTTCCAAGTGGTCGTGGTGCTGCACGATATGTTTCAAACAGCAACTTAGAGTCAGTTTCAGTTGATTGTCCATTTTCCACATGCTTCCAGTGGGGAATTTGAACACTTAAAAGAACACTTCTGGAGTCTAACGGTGGCCTCTCCAAGAATTCCTCCAATGTAAGCTTTTCATATTTCAGACCTGTCAATATACTAACTGTTGTGCCCACAGCAAGAAGTATTGTGGCAATATCGGAAGGAAAATAATTCCTTTGTGCCATCACCAAATTTCCTCCTACAGTAGCAGAGTTTCGGATGGACCCTGAAGCAATCTTCTCCATGTGGTCAGCAATTTTCAGGAATACCAAATTGTCTTCTGAGCATGACTTATCTTTGTTTTCTTCTCTCAAAGATATTATAACTTTTGAGATTGTCACCGCAGCTCCAATTTCA
>comp10363_c1_seq1
GTTTGTGTTGCACACCTTTATATCAAAAGACAAAGCACCCCAATCATACTTCTTAAGTGCACCCACTATGTTTCGTGGCATAATGGGGCTTATATCTACAAACATTCCCGAATTGATTAATATATCAAGGTGTAGAGCTGTTATTTTCCCATTGGATTTGAACCCAACACTATAGGTTATCTTCATGGGATGTCTTCCTCCAGTCATAATCATATCAGTCTTGCGGTTGACATAAATCCGGACTGGGCGGCGTAATTTGTGTGCTGCAAGTGCACATGCTGTAGCCACCGGCATTGCTCTTATGGCCTTGCCACCAAATCCTCCGCCAACCCTTCTAGTGATCACACGGACATTGTGTGCAGGAACACCAAGACATCTTGCAATTACAGTGTGTGCAAACTCGGGGCACTGAATTGAACTGTAAACCACCATGCAGTTGTCTTCATCCGGGACTGCAAAGGCAGTTTGTGTCTCCATATAGAAGTAGTATTGTGAACCAAGTTTAATCTCAGAGGAGAGAATCTTGTGGTCAGCTTCAGCCATTCCTTCCGAGAAGTCACCAACATGAGATGGATACAGAAAAGGAGGAACCTCATAGAAGCTTGATCTCTCAACAGCCTCTTCAACAG
>comp10363_c2_seq1
AAAACACTGAGTATAGTTGTTTTATATGAAGCTCTTAAGTTAGTTAGAGCCACTGTGGTTCCTGAAGATGGCATTTCACATTCTGATTACAGGTCAAGCTTGGCGGTCAGTTATGTTTTTGAGTTTTTTGGCCCCTTCATTAATGAGGGTGCTGTAATGTCCAATGGTTTATTGGATAGATGTAATGGTTCTTTGCTAGAAGAGATGCCCAAGGTAAACAACAATGGTGACCATTTTGATCTTACTGAAAGCCCAGCATTGTTGTCATCTGCAAAGCAGGTAGTGATATCAAGTAGAGAGTACCACCCAGTCGGTGAACCAATTTCAAAATCTGGTGCAGCCATTCAAGCTTCTGGTGAAGCTGTCTATGTGGATGACATTCCTTCACCAACAAACTGTCTTCATGGGGCATTCATCTATAGCACAAAACCTTTGGCATGGGTCAAGGATGTCAAGTTCAAGTCTAAGTCACTACCAAATGGAGTCGCTGCTGTTATTTCGTTTAGAGACATCCCCAAAGGAGGGGAGAATGTAGGATCAAGAACCATGTTTGGTTTCGAACCATTATTTGCTGATGATCTTACCAGGTGTGCTGGCCAGCCTCTTGCTTTTGTGGTTGCAGATACGCAGAAGCATGCAGATATGGCAGCAGACATGGCAGTGGTTGATTACGACTCTAAAGACTTAGAACCACCCATCTTAACTGTTGAAGAGGCTGTTGAGAGA
>comp103645_c0_seq1
ACTTTGTAAGGACTTTCCCAATTGGGGCCGAGTTTTCCATCGGTGGGTTCCCAAGCAGTGCCCACCACTTTGCGTAACACCAAGTCTCCTACTTAGAAATTCCTCGTCCGAACCTTCTTTGGTACTGTCTTGACATCTCTCCTTTGTACTTCACCAACTTGATGGATGCTAGTTCTCTTCTTTCTTCAGCTACATCAAGATCTTTGGCAAACGTTTGATCATTGTTCCCTAACTCAAA
>comp10364_c0_seq1
ATCTCCATCTCACTTCACTCTTACCTTCTCCATCTCAAAGAACCCCTCCATTTTCTCTCTCTTCCCGAACCTCTCTATCTCATTCAACCTTTAAGAACCCAATTCCTAACCCTCTCTCTTCTCACCATGTCTCAGCTACAAAGACCCCAAAACATCTTCTCTCCGACGCCGCCAAGTTCGTCCGAACCGTCCTATTCGTGCCACCTGGTGTGAACCCAGATGAGGTTACGGACGACATGATGTTACCCGGTTCGAACATCGTGATCGGACCCTTTGTCGGTGACGCCAAAATTAGAGATGTTGAGTTTGTTAAGAGTAGTAATCGTCCCAAGG
>comp10364_c1_seq1
TCCCAAGGACTGTCCCAAGGATGACCGGCCAGAGTTTGCGATGCTGGGCCGGTCCAATGTTGGCAAGTCTTCATTGATTAATGCTCTGGTTCGCAAGAAAGAAGTTGCTCTAACCTCCAAAAAACCAGGGAAGACTCAGCTGATTAATCATTTCCTGGTTAACAAAAGTTGGTACATTGTGGATTTGCCTGGTTATGGTTTTGCAAATGCCCCTGAAGCTGCAAGAATGGATTGGTCCTCGTTCACCAAAGGCTATTTTTTGAACAGAGACACTTTGGTTGCTGTCCTACTTTTAATTGACGCTAGTGTACCACCTCAAAAAATTGATCTTGACTGTGCTAATTGGCTTGGACGGAACAGTATACCAGTGACGTTTGTTTTTACAAAATGTGACAAAATGAAAGGAGGCAAAGGTAAAAGGCCTGATGAGAACATCAGGAATTTTCAAGAGTTGATCAGACAAAACTACCGGGAGCATCCTCCATGGATCATGACTAGCAGTGCCACCGGTTTGGGCAGGGATGAGCTTCTTTTGCATATGTCACAACTTAGGAACTACTGGGATAACTAGGCTCCCGATCAGAACGCCTGCCTGATATTTCTCTTCCAAAGAAGGG
>comp10365_c0_seq1
GCAAGTGCCTGGTGGATGGGCAGCTCAGAAAATTGGGGGAAGGCGTGTTCTTCTCCTCTCGTTTGTATTATGGTCTCTAACATGTGCTTTAGTACCGCTGGACCCAAATCAGGTGATTATTTTGGTAATTGCACGCTTACTCGTCGGAGTGGCTCAAGGATTCATCTTCCCCTCCATCCATACTGTCCTAGCACAGTGGGTACCACCACATGAAAGGTCAAGGTCTGTTTCTCTTACGACATCTGGAATGTACTTAGGTGCAGCTGTGGGAATGCTTGTACTTCCAAGCGTAGTGAAATTTAGGGGTCCTCAATCTGTATTTGTTGCTGAGGCAGCTCTAGGTGCCATGTGGTCTCTGCTTTGGTTCAAATTTGCCAGTGATCCACCTCGTTCTGAGCATCCAAAGGCAACTGCTGCTGGTTTTGGGGAATCTTTGCTGCCTATTAAAGGGAGTCAGAAGATGAAAACAGAGAATGGAGGACATATCATTAGAACTCCCCAAATCCCATGGAAGAGAATTATCCTCAGCTTGCCTGTTTGGGCAATTGTTGTGAACAATTTCACTTTCCATTATGCTTTGTATGTTCTGATGAACTGGCTGCCCACATACTTTGAGTTGGGCCTTCAGCTCAGCCTTCAAGACATGGGTTCTTCTAAGATGCTGCCTTATCTCAACATGTTTGTGTTTTCTAATGTTGGTGGTGTGATTGCAGACCACTTGATCACTAGAAGAATATTGTGCGTGACTAAAACCAGGAAGGTTTTGAATACTATAGGATTCGTAGTAGCTTCTTTTGCATTAATGGCTCTTCCCCTCTTCAGGACCTCTGGTGGAGTTATCTTTTGTTCCTCTGTGGCTCTTGGGTCTTTGGCACTAGGGAGAGCTGGGTTTGCAGTGAACCACATGGATATTGCTCCGAGGTATGCTGGCATTTTGATGGGTGTTTCTAATACAGCTGGTACATTAGCTGGCATTATTGGGGTCGATCTAACTGGCCGGCTTCTTGAAGCTGCTAAAACTGCTCAGCTGGATCTTTCTAGTCCGGATAGCTGGAGAGCCGTGTTTTTTATACCGGGGTTGCTCTGCATTTTTAGTTCTTTGGTCTTTCTACTATACTCAACTGGGGAGAGAATTTTTGACTGAGGAATATATGTCAGGTTCTACAAGCCCAAAAGATCTGAA
>comp103661_c0_seq1
GTTGGCTATAGCGATTCTGTCTTCTTTGTATACAGGATTGCAAGCAATTAGACAAGTCTATGAACTTTGGACTGGTAGACAGTCGTTTCCGAGAAGAAACTTGGCGTTGCTGGACTTTTTTGGGGATCAGATTGTGGCATACTTGTTATTATCATCAGCATCAGCTGCGGTTCCATTGACGAATAGTATGAGAGAGAATGTGGACAACATTTTTACAGACTCCTCTGCAGCAGCCATCAG
>comp103669_c0_seq1
TGCAGAACCACCAATGGGATCTATCCACTCAAATATGCCATCAATTTGATGGAGGACCATCTAACGTGAAGTTTCCTTACCACATGGCCACCTTTACCTTGGCACAAGTTTGATACGCTGAAGATATGTGACAAAGAAAAAAGAGGATGGGAAAATCATTCTTTGAGGAAATCATAACCATGATTATGGTATTGAGGGATTGCTTGAGGACATTACAATCATCTTAGTAAGCACAATTTTTGTTGTTCACCCAGTGCTTAGATTTGTCAG
>comp10367_c0_seq1
[truncated: 40,415,474 more chars]
