# Supplementary material for: Dataset of the first transcriptome assembly of the tree crop “yerba mate” (Ilex paraguariensis) and systematic characterization of protein coding genes
Source: Data Brief. 2018 Feb 10;17:1036–40. doi: 10.1016/j.dib.2018.02.015 (PMC5988406; doi:10.1016/j.dib.2018.02.015)
Supplement: Supplementary file 3 — Supplementary material [file mmc3.xlsx]

## Sheet: sheet 1
Complete list of BlastX results
Query Name=yerba mate transcripts
Subject Name=Arabidopsis thaliana gene models
R=reverse
Query Name	Subject Name	Description	E-value	Bit-Score	% Query Coverage	% Pairwise Identity	Alignment Length	Search approach	Frame
comp100_c0_seq1	AT4G17610.1	| Symbols: | tRNA/rRNA methyltransferase (SpoU) family protein | chr4:9805652-9814910 REVERSE LENGTH=1850	8.58e-17	73.1738	72.62	60.7	61	BlastX	R2
comp10002_c0_seq1	AT5G10450.1	| Symbols: GRF6, AFT1, 14-3-3lambda | G-box regulating factor 6 | chr5:3284452-3286261 REVERSE LENGTH=248	2.25e-73	219.55	90.85	85.3	129	BlastX	2
comp100021_c0_seq1	AT1G12480.1	| Symbols: OZS1, SLAC1, RCD3, CDI3 | C4-dicarboxylate transporter/malic acid transport protein | chr1:4257427-4259249 REVERSE LENGTH=556	1.57e-81	249.595	99.29	84.5	142	BlastX	R2
comp10003_c0_seq1	AT5G45710.2	| Symbols: AT-HSFA4C, RHA1, HSFA4C | winged-helix DNA-binding transcription factor family protein | chr5:18541957-18542706 FORWARD LENGTH=249	3.11e-12	61.6178	41.35	47.3	55	BlastX	R1
comp100035_c0_seq1	AT3G63290.1	| Symbols: | 2-oxoglutarate (2OG) and Fe(II)-dependent oxygenase superfamily protein | chr3:23381713-23383059 FORWARD LENGTH=403	4.69e-41	141.354	97.99	54.4	146	BlastX	R2
comp100039_c0_seq1	AT1G73970.1	| Symbols: | unknown protein; Has 34 Blast hits to 33 proteins in 15 species: Archae - 0; Bacteria - 0; Metazoa - 0; Fungi - 0; Plants - 32; Viruses - 0; Other Eukaryotes - 2 (source: NCBI BLink). | chr1:27817140-27819963 FORWARD LENGTH=803	8.41e-08	46.9802	50.68	56.4	39	BlastX	2
comp100043_c0_seq1	AT1G70140.1	| Symbols: ATFH8, FH8 | formin 8 | chr1:26412688-26415048 REVERSE LENGTH=760	3.07e-37	131.339	98.75	81	79	BlastX	R2
comp10006_c0_seq1	AT5G08060.1	| Symbols: | unknown protein; FUNCTIONS IN: molecular_function unknown; INVOLVED IN: biological_process unknown; LOCATED IN: mitochondrion; EXPRESSED IN: 24 plant structures; EXPRESSED DURING: 16 growth stages; Has 42 Blast hits to 42 proteins in 17 species: Archae - 0; Bacteria - 0; Metazoa - 0; Fungi - 0; Plants - 41; Viruses - 0; Other Eukaryotes - 1 (source: NCBI BLink). | chr5:2580588-258098…	3.82e-57	178.333	52.08	67.5	126	BlastX	2
comp10008_c0_seq1	AT4G35890.1	| Symbols: | winged-helix DNA-binding transcription factor family protein | chr4:16997433-17000410 FORWARD LENGTH=523	1.71e-38	146.362	74.35	40.1	342	BlastX	R3
comp10008_c0_seq2	AT4G35890.1	| Symbols: | winged-helix DNA-binding transcription factor family protein | chr4:16997433-17000410 FORWARD LENGTH=523	1.6e-38	143.28	94.69	41.4	321	BlastX	R3
comp10008_c1_seq1	AT5G66100.1	| Symbols: | winged-helix DNA-binding transcription factor family protein | chr5:26427639-26429772 FORWARD LENGTH=453	4.78e-37	137.887	49.08	43.9	160	BlastX	R3
comp10009_c0_seq1	AT3G13580.1	| Symbols: | Ribosomal protein L30/L7 family protein | chr3:4433809-4435109 FORWARD LENGTH=244	4.4e-149	419.468	73.21	82.1	246	BlastX	1
comp100090_c0_seq1	AT3G51970.1	| Symbols: ATSAT1, ASAT1, ATASAT1 | acyl-CoA sterol acyl transferase 1 | chr3:19284420-19285457 FORWARD LENGTH=345	2.6e-23	89.7373	98.55	58.8	68	BlastX	3
comp1001_c0_seq1	AT2G38370.1	| Symbols: | Plant protein of unknown function (DUF827) | chr2:16072184-16074168 REVERSE LENGTH=522	5.72e-22	93.9745	90.57	33.2	221	BlastX	R3
comp10010_c0_seq1	AT2G41945.1	| Symbols: | unknown protein; BEST Arabidopsis thaliana protein match is: unknown protein (TAIR:AT3G04040.1); Has 35333 Blast hits to 34131 proteins in 2444 species: Archae - 798; Bacteria - 22429; Metazoa - 974; Fungi - 991; Plants - 531; Viruses - 0; Other Eukaryotes - 9610 (source: NCBI BLink). | chr2:17511071-17512898 REVERSE LENGTH=158	2.76e-78	229.18	98.65	78.8	146	BlastX	R1
comp100130_c0_seq1	AT1G29330.1	| Symbols: ATERD2, AERD2, ERD2 | ER lumen protein retaining receptor family protein | chr1:10258580-10260906 REVERSE LENGTH=215	2.84e-10	53.1434	46.97	77.4	31	BlastX	3
comp10014_c0_seq1	AT1G49380.1	| Symbols: | cytochrome c biogenesis protein family | chr1:18276794-18279204 FORWARD LENGTH=547	1.92e-124	369.392	59.13	77.4	217	BlastX	R3
comp10014_c0_seq2	AT1G49380.1	| Symbols: | cytochrome c biogenesis protein family | chr1:18276794-18279204 FORWARD LENGTH=547	0	774.237	72.44	71.2	521	BlastX	R2
comp10014_c0_seq3	AT1G49380.1	| Symbols: | cytochrome c biogenesis protein family | chr1:18276794-18279204 FORWARD LENGTH=547	9.53e-09	53.1434	19.51	78.1	32	BlastX	R2
comp100146_c0_seq1	AT4G16570.1	| Symbols: ATPRMT7, PRMT7 | protein arginine methyltransferase 7 | chr4:9336815-9340692 FORWARD LENGTH=724	8.24e-44	150.984	96.33	59	105	BlastX	1
comp10015_c0_seq1	AT2G45180.1	| Symbols: | Bifunctional inhibitor/lipid-transfer protein/seed storage 2S albumin superfamily protein | chr2:18626377-18626781 FORWARD LENGTH=134	6.43e-37	125.946	38.57	69.8	86	BlastX	3
comp10016_c0_seq1	AT1G75440.1	| Symbols: UBC16 | ubiquitin-conjugating enzyme 16 | chr1:28313623-28314960 FORWARD LENGTH=161	5.22e-101	291.582	61.22	90.1	161	BlastX	R3
comp100164_c0_seq1	AT2G36220.1	| Symbols: | unknown protein; BEST Arabidopsis thaliana protein match is: unknown protein (TAIR:AT3G52710.1); Has 74 Blast hits to 74 proteins in 10 species: Archae - 0; Bacteria - 0; Metazoa - 0; Fungi - 0; Plants - 74; Viruses - 0; Other Eukaryotes - 0 (source: NCBI BLink). | chr2:15192556-15193347 FORWARD LENGTH=263	2.03e-14	65.0846	92.65	51.4	72	BlastX	R3
comp10017_c0_seq1	AT5G45610.1	| Symbols: SUV2 | protein dimerizations | chr5:18496397-18499673 REVERSE LENGTH=646	6.72e-13	66.6254	82.5	34.5	165	BlastX	2
comp100174_c0_seq1	AT3G01930.2	| Symbols: | Major facilitator superfamily protein | chr3:319289-321488 REVERSE LENGTH=584	1.23e-55	181.03	100	84.3	102	BlastX	1
comp100176_c0_seq1	AT5G21150.1	| Symbols: AGO9 | Argonaute family protein | chr5:7193472-7198113 FORWARD LENGTH=896	5.45e-18	76.2554	70.51	65.5	55	BlastX	3
comp100179_c0_seq1	AT3G20040.1	| Symbols: ATHXK4, HKL2 | Hexokinase | chr3:6995317-6998064 FORWARD LENGTH=502	5.29e-28	104.375	98.7	63.2	76	BlastX	3
comp100186_c0_seq1	AT5G49410.2	| Symbols: | unknown protein; BEST Arabidopsis thaliana protein match is: unknown protein (TAIR:AT1G73940.1); Has 58 Blast hits to 58 proteins in 12 species: Archae - 0; Bacteria - 0; Metazoa - 0; Fungi - 0; Plants - 58; Viruses - 0; Other Eukaryotes - 0 (source: NCBI BLink). | chr5:20032901-20033751 FORWARD LENGTH=145	9.24e-47	145.976	91.76	83.3	78	BlastX	3
comp100189_c0_seq1	AT1G09600.1	| Symbols: | Protein kinase superfamily protein | chr1:3108617-3111318 FORWARD LENGTH=714	4.88e-22	87.4261	78.26	72.9	59	BlastX	1
comp10019_c0_seq1	AT2G21290.1	| Symbols: | unknown protein; FUNCTIONS IN: molecular_function unknown; INVOLVED IN: biological_process unknown; LOCATED IN: mitochondrion; EXPRESSED IN: 22 plant structures; EXPRESSED DURING: 13 growth stages; Has 63 Blast hits to 63 proteins in 12 species: Archae - 0; Bacteria - 0; Metazoa - 0; Fungi - 0; Plants - 63; Viruses - 0; Other Eukaryotes - 0 (source: NCBI BLink). | chr2:9112888-911318…	1.22e-27	98.2117	69.57	62.2	98	BlastX	3
comp10019_c0_seq2	AT2G21290.1	| Symbols: | unknown protein; FUNCTIONS IN: molecular_function unknown; INVOLVED IN: biological_process unknown; LOCATED IN: mitochondrion; EXPRESSED IN: 22 plant structures; EXPRESSED DURING: 13 growth stages; Has 63 Blast hits to 63 proteins in 12 species: Archae - 0; Bacteria - 0; Metazoa - 0; Fungi - 0; Plants - 63; Viruses - 0; Other Eukaryotes - 0 (source: NCBI BLink). | chr2:9112888-911318…	5.27e-28	99.3673	63.38	63.6	98	BlastX	2
comp10020_c0_seq1	AT1G05385.1	| Symbols: LPA19, Psb27-H1 | photosystem II 11 kDa protein-related | chr1:1582747-1583648 REVERSE LENGTH=199	2.27e-45	148.288	47.51	79.1	86	BlastX	R2
comp100201_c0_seq1	AT1G68040.1	| Symbols: | S-adenosyl-L-methionine-dependent methyltransferases superfamily protein | chr1:25502876-25505224 FORWARD LENGTH=363	7.99e-07	44.669	62.35	34	53	BlastX	R2
comp100203_c0_seq1	AT2G40130.2	| Symbols: | Double Clp-N motif-containing P-loop nucleoside triphosphate hydrolases superfamily protein | chr2:16766030-16769074 FORWARD LENGTH=910	1.18e-08	50.0618	79.27	41.5	65	BlastX	1
comp100208_c0_seq1	AT2G44970.2	| Symbols: | alpha/beta-Hydrolases superfamily protein | chr2:18548999-18552019 REVERSE LENGTH=502	4.39e-42	142.51	100	85.5	76	BlastX	R1
comp100222_c0_seq1	AT3G18020.1	| Symbols: | Pentatricopeptide repeat (PPR) superfamily protein | chr3:6165449-6167515 FORWARD LENGTH=688	9.1e-12	60.4622	46.77	50	58	BlastX	3
comp100224_c0_seq1	AT4G16420.2	| Symbols: ADA2B, PRZ1 | homolog of yeast ADA2 2B | chr4:9262805-9265775 REVERSE LENGTH=483	1.39e-40	138.272	98.67	75.7	74	BlastX	R2
comp10024_c0_seq1	AT1G61670.1	| Symbols: | Lung seven transmembrane receptor family protein | chr1:22770132-22772258 FORWARD LENGTH=513	1.26e-119	358.221	60.89	70.8	260	BlastX	R3
comp10025_c0_seq2	AT1G32750.1	| Symbols: HAF01, HAF1, HAC13, GTD1, TAF1 | HAC13 protein (HAC13) | chr1:11846385-11856261 REVERSE LENGTH=1919	1.08e-44	160.999	43.13	67.3	113	BlastX	R2
comp10025_c0_seq3	AT1G32750.1	| Symbols: HAF01, HAF1, HAC13, GTD1, TAF1 | HAC13 protein (HAC13) | chr1:11846385-11856261 REVERSE LENGTH=1919	5.71e-45	160.614	49.34	67.3	113	BlastX	R3
comp10026_c0_seq1	AT5G27830.1	| Symbols: | FUNCTIONS IN: molecular_function unknown; INVOLVED IN: response to oxidative stress; LOCATED IN: endomembrane system; EXPRESSED IN: 22 plant structures; EXPRESSED DURING: 13 growth stages; CONTAINS InterPro DOMAIN/s: Folate receptor, conserved region (InterPro:IPR018143); Has 1807 Blast hits to 1807 proteins in 277 species: Archae - 0; Bacteria - 0; Metazoa - 736; Fungi - 347; Plants…	4.91e-88	267.7	77.36	51	294	BlastX	R2
comp10026_c0_seq2	AT5G27830.1	| Symbols: | FUNCTIONS IN: molecular_function unknown; INVOLVED IN: response to oxidative stress; LOCATED IN: endomembrane system; EXPRESSED IN: 22 plant structures; EXPRESSED DURING: 13 growth stages; CONTAINS InterPro DOMAIN/s: Folate receptor, conserved region (InterPro:IPR018143); Has 1807 Blast hits to 1807 proteins in 277 species: Archae - 0; Bacteria - 0; Metazoa - 736; Fungi - 347; Plants…	4.84e-70	220.32	63.44	56.4	214	BlastX	R2
comp10027_c0_seq1	AT4G14342.1	| Symbols: | Splicing factor 3B subunit 5/RDS3 complex subunit 10 | chr4:8253789-8255405 REVERSE LENGTH=87	1.18e-59	181.03	45.55	93.1	87	BlastX	3
comp100279_c0_seq1	AT4G01460.1	| Symbols: | basic helix-loop-helix (bHLH) DNA-binding superfamily protein | chr4:621334-622697 FORWARD LENGTH=315	4.72e-07	45.0542	30.67	82.6	23	BlastX	R3
comp10028_c0_seq1	AT3G55250.1	| Symbols: | unknown protein; FUNCTIONS IN: molecular_function unknown; INVOLVED IN: biological_process unknown; LOCATED IN: mitochondrion, chloroplast, nucleus; EXPRESSED IN: 23 plant structures; EXPRESSED DURING: 13 growth stages; Has 46 Blast hits to 46 proteins in 17 species: Archae - 0; Bacteria - 0; Metazoa - 0; Fungi - 0; Plants - 46; Viruses - 0; Other Eukaryotes - 0 (source: NCBI BLink).…	1.71e-65	205.682	59.48	66.9	160	BlastX	R2
comp10028_c0_seq2	AT3G55250.1	| Symbols: | unknown protein; FUNCTIONS IN: molecular_function unknown; INVOLVED IN: biological_process unknown; LOCATED IN: mitochondrion, chloroplast, nucleus; EXPRESSED IN: 23 plant structures; EXPRESSED DURING: 13 growth stages; Has 46 Blast hits to 46 proteins in 17 species: Archae - 0; Bacteria - 0; Metazoa - 0; Fungi - 0; Plants - 46; Viruses - 0; Other Eukaryotes - 0 (source: NCBI BLink).…	2.64e-110	323.939	68.44	62.6	259	BlastX	R2
comp100289_c0_seq1	AT5G26910.3	| Symbols: | unknown protein; FUNCTIONS IN: molecular_function unknown; INVOLVED IN: biological_process unknown; LOCATED IN: mitochondrion; EXPRESSED IN: 22 plant structures; EXPRESSED DURING: 13 growth stages; BEST Arabidopsis thaliana protein match is: unknown protein (TAIR:AT3G58650.1). | chr5:9466169-9469523 REVERSE LENGTH=852	4.19e-24	95.5153	80	49.5	93	BlastX	R3
comp100305_c0_seq1	AT1G48100.1	| Symbols: | Pectin lyase-like superfamily protein | chr1:17766921-17769625 FORWARD LENGTH=475	4.89e-52	169.474	100	82.7	98	BlastX	R1
comp10031_c0_seq1	AT3G48990.1	| Symbols: | AMP-dependent synthetase and ligase family protein | chr3:18159031-18161294 REVERSE LENGTH=514	0	820.846	82.18	79.9	513	BlastX	3
comp10032_c0_seq1	AT1G49040.1	| Symbols: SCD1 | stomatal cytokinesis defective / SCD1 protein (SCD1) | chr1:18139419-18148826 REVERSE LENGTH=1187	0	1235.71	94.1	75.4	798	BlastX	R2
comp10032_c0_seq2	AT1G49040.1	| Symbols: SCD1 | stomatal cytokinesis defective / SCD1 protein (SCD1) | chr1:18139419-18148826 REVERSE LENGTH=1187	0	1455.66	74.22	75	947	BlastX	R3
comp10032_c0_seq3	AT1G49040.1	| Symbols: SCD1 | stomatal cytokinesis defective / SCD1 protein (SCD1) | chr1:18139419-18148826 REVERSE LENGTH=1187	0	1890.93	94.48	75.6	1215	BlastX	R2
comp100325_c0_seq1	AT1G04700.1	| Symbols: | PB1 domain-containing protein tyrosine kinase | chr1:1316919-1320653 FORWARD LENGTH=1042	5.88e-25	96.6709	96.74	54.4	90	BlastX	R1
comp10034_c1_seq1	AT2G11520.1	| Symbols: CRCK3 | calmodulin-binding receptor-like cytoplasmic kinase 3 | chr2:4619145-4621448 FORWARD LENGTH=510	8.88e-16	75.0998	99.04	32.7	206	BlastX	2
comp100347_c0_seq1	AT3G46790.1	| Symbols: CRR2 | Tetratricopeptide repeat (TPR)-like superfamily protein | chr3:17231975-17233948 REVERSE LENGTH=657	2.09e-88	271.166	100	76.8	164	BlastX	R3
comp10035_c0_seq1	AT5G46180.1	| Symbols: DELTA-OAT | ornithine-delta-aminotransferase | chr5:18718766-18721271 REVERSE LENGTH=475	0	736.102	89.81	74.4	471	BlastX	3
comp10035_c0_seq2	AT5G46180.1	| Symbols: DELTA-OAT | ornithine-delta-aminotransferase | chr5:18718766-18721271 REVERSE LENGTH=475	0	713.761	94.2	78.1	422	BlastX	1
comp100355_c0_seq1	AT3G07150.1	| Symbols: | unknown protein; Has 19 Blast hits to 19 proteins in 8 species: Archae - 0; Bacteria - 0; Metazoa - 0; Fungi - 0; Plants - 19; Viruses - 0; Other Eukaryotes - 0 (source: NCBI BLink). | chr3:2263806-2264576 REVERSE LENGTH=199	1.16e-42	138.658	82.2	67	97	BlastX	3
comp100375_c0_seq1	AT2G44640.1	| Symbols: | FUNCTIONS IN: molecular_function unknown; INVOLVED IN: biological_process unknown; LOCATED IN: mitochondrion, chloroplast, plasma membrane, plastid, chloroplast envelope; EXPRESSED IN: 23 plant structures; EXPRESSED DURING: 13 growth stages; CONTAINS InterPro DOMAIN/s: Protein of unknown function DUF3769 (InterPro:IPR022244); BEST Arabidopsis thaliana protein match is: pigment defect…	8.94e-18	75.485	96	51.4	72	BlastX	1
comp10038_c0_seq1	AT1G26110.2	| Symbols: DCP5 | decapping 5 | chr1:9024616-9027556 REVERSE LENGTH=605	2.96e-16	70.8626	89.71	62.9	61	BlastX	2
comp100385_c0_seq1	AT2G42450.1	| Symbols: | alpha/beta-Hydrolases superfamily protein | chr2:17672425-17674854 REVERSE LENGTH=546	6.01e-24	93.9745	62.64	68.4	57	BlastX	3
comp10040_c0_seq1	AT2G36690.1	| Symbols: | 2-oxoglutarate (2OG) and Fe(II)-dependent oxygenase superfamily protein | chr2:15379930-15381987 FORWARD LENGTH=366	5.84e-84	258.07	99.69	38.4	333	BlastX	1
comp10041_c0_seq1	AT5G49690.1	| Symbols: | UDP-Glycosyltransferase superfamily protein | chr5:20189968-20191350 REVERSE LENGTH=460	9.09e-55	186.037	99.71	34.6	355	BlastX	1
comp10041_c1_seq1	AT5G65550.1	| Symbols: | UDP-Glycosyltransferase superfamily protein | chr5:26198410-26199810 REVERSE LENGTH=466	4.02e-11	57.7658	78.64	37.8	81	BlastX	2
comp10042_c0_seq1	AT5G26770.1	| Symbols: | unknown protein; BEST Arabidopsis thaliana protein match is: unknown protein (TAIR:AT3G05830.1); Has 30201 Blast hits to 17322 proteins in 780 species: Archae - 12; Bacteria - 1396; Metazoa - 17338; Fungi - 3422; Plants - 5037; Viruses - 0; Other Eukaryotes - 2996 (source: NCBI BLink). | chr5:9407981-9409735 REVERSE LENGTH=335	1.61e-151	433.335	75.96	66.6	335	BlastX	2
comp10042_c0_seq2	AT5G26770.1	| Symbols: | unknown protein; BEST Arabidopsis thaliana protein match is: unknown protein (TAIR:AT3G05830.1); Has 30201 Blast hits to 17322 proteins in 780 species: Archae - 12; Bacteria - 1396; Metazoa - 17338; Fungi - 3422; Plants - 5037; Viruses - 0; Other Eukaryotes - 2996 (source: NCBI BLink). | chr5:9407981-9409735 REVERSE LENGTH=335	6.72e-150	432.18	65.05	66.6	335	BlastX	3
comp10043_c0_seq1	AT3G03800.1	| Symbols: SYP131, ATSYP131 | syntaxin of plants 131 | chr3:969314-971460 FORWARD LENGTH=306	2.03e-160	452.595	79.79	76	308	BlastX	3
comp100438_c0_seq1	AT5G64380.1	| Symbols: | Inositol monophosphatase family protein | chr5:25741342-25743024 FORWARD LENGTH=404	6.02e-06	42.3578	25	81	21	BlastX	3
comp100445_c0_seq1	AT4G30150.1	| Symbols: | CONTAINS InterPro DOMAIN/s: Nucleolar 27S pre-rRNA processing, Urb2/Npa2 (InterPro:IPR018849); Has 58 Blast hits to 49 proteins in 21 species: Archae - 0; Bacteria - 2; Metazoa - 2; Fungi - 0; Plants - 44; Viruses - 3; Other Eukaryotes - 7 (source: NCBI BLink). | chr4:14742452-14749764 FORWARD LENGTH=2009	1.31e-30	113.235	91.75	58.2	89	BlastX	3
comp100459_c0_seq1	AT5G63810.1	| Symbols: BGAL10 | beta-galactosidase 10 | chr5:25537242-25541315 FORWARD LENGTH=741	1.29e-65	211.46	98.45	76.4	127	BlastX	R1
comp10046_c0_seq1	AT5G22100.1	| Symbols: | RNA cyclase family protein | chr5:7329015-7330718 FORWARD LENGTH=375	0	516.153	85.07	71.8	376	BlastX	3
comp100463_c0_seq1	AT3G12360.1	| Symbols: ITN1 | Ankyrin repeat family protein | chr3:3934146-3936495 FORWARD LENGTH=590	3.92e-55	179.874	100	86.7	105	BlastX	2
comp10047_c0_seq1	AT2G42520.1	| Symbols: | P-loop containing nucleoside triphosphate hydrolases superfamily protein | chr2:17705382-17708744 FORWARD LENGTH=633	3.39e-140	415.231	75.34	65.7	330	BlastX	2
comp10047_c1_seq1	AT3G58570.1	| Symbols: | P-loop containing nucleoside triphosphate hydrolases superfamily protein | chr3:21657099-21660352 FORWARD LENGTH=646	7.82e-153	446.047	66.23	85.1	255	BlastX	2
comp100479_c0_seq1	AT2G41475.1	| Symbols: | Embryo-specific protein 3, (ATS3) | chr2:17295259-17296329 REVERSE LENGTH=179	4.37e-36	119.398	100	72.5	69	BlastX	R1
comp10048_c0_seq1	AT1G77840.1	| Symbols: | Translation initiation factor IF2/IF5 | chr1:29269087-29270400 FORWARD LENGTH=437	6.67e-71	228.794	74.17	49.8	290	BlastX	2
comp10048_c1_seq1	AT1G36730.1	| Symbols: | Translation initiation factor IF2/IF5 | chr1:13898706-13900025 REVERSE LENGTH=439	9.66e-101	300.056	65.73	90.2	163	BlastX	1
comp100484_c0_seq1	AT1G67570.1	| Symbols: | Protein of unknown function (DUF3537) | chr1:25325318-25326938 FORWARD LENGTH=456	1.83e-46	154.451	99	74.7	99	BlastX	1
comp100487_c0_seq1	AT5G02850.1	| Symbols: | hydroxyproline-rich glycoprotein family protein | chr5:652159-653439 FORWARD LENGTH=426	2.18e-16	71.633	87.5	67.1	70	BlastX	2
comp10049_c0_seq1	AT2G41000.2	| Symbols: | Chaperone DnaJ-domain superfamily protein | chr2:17111673-17112532 FORWARD LENGTH=211	6.88e-29	109.768	42.81	47.7	132	BlastX	3
comp10049_c0_seq2	AT2G41000.1	| Symbols: | Chaperone DnaJ-domain superfamily protein | chr2:17111673-17113247 FORWARD LENGTH=184	4.31e-47	156.377	59.12	51.6	182	BlastX	3
comp100493_c0_seq1	AT2G38320.1	| Symbols: TBL34 | TRICHOME BIREFRINGENCE-LIKE 34 | chr2:16055488-16057874 FORWARD LENGTH=410	1.89e-42	143.28	100	57.9	107	BlastX	3
comp100507_c0_seq1	AT1G43760.1	| Symbols: | DNAse I-like superfamily protein | chr1:16528880-16531065 REVERSE LENGTH=626	6.36e-06	44.2838	91.85	24.6	132	BlastX	1
comp10051_c0_seq1	AT2G33030.1	| Symbols: AtRLP25, RLP25 | receptor like protein 25 | chr2:14017684-14018340 REVERSE LENGTH=218	2.07e-20	80.8777	100	46	87	BlastX	R2
comp10054_c0_seq1	AT1G01650.1	| Symbols: SPPL4, ATSPPL4 | SIGNAL PEPTIDE PEPTIDASE-LIKE 4 | chr1:233188-237647 REVERSE LENGTH=540	0	830.091	79.15	76.3	520	BlastX	1
comp10054_c0_seq2	AT1G01650.2	| Symbols: SPPL4, ATSPPL4 | SIGNAL PEPTIDE PEPTIDASE-LIKE 4 | chr1:233188-236537 REVERSE LENGTH=398	1.1e-150	430.639	69.81	80.6	252	BlastX	1
comp10055_c0_seq1	AT3G23710.1	| Symbols: | Tic22-like family protein | chr3:8534061-8536148 FORWARD LENGTH=313	6.4e-117	340.502	79.65	59.8	296	BlastX	R3
comp10056_c0_seq1	AT1G68585.1	| Symbols: | unknown protein; Has 23 Blast hits to 23 proteins in 6 species: Archae - 0; Bacteria - 0; Metazoa - 0; Fungi - 0; Plants - 23; Viruses - 0; Other Eukaryotes - 0 (source: NCBI BLink). | chr1:25756911-25757426 FORWARD LENGTH=116	5.82e-10	54.6842	21.67	54.5	44	BlastX	R3
comp10056_c0_seq2	AT1G68585.1	| Symbols: | unknown protein; Has 23 Blast hits to 23 proteins in 6 species: Archae - 0; Bacteria - 0; Metazoa - 0; Fungi - 0; Plants - 23; Viruses - 0; Other Eukaryotes - 0 (source: NCBI BLink). | chr1:25756911-25757426 FORWARD LENGTH=116	1.82e-12	60.8474	32.75	53.6	56	BlastX	R1
comp10057_c0_seq1	AT4G38080.1	| Symbols: | hydroxyproline-rich glycoprotein family protein | chr4:17883012-17883398 FORWARD LENGTH=128	3.4e-10	55.8398	46.34	41.4	127	BlastX	R1
comp100572_c0_seq1	AT5G17690.1	| Symbols: TFL2, LHP1 | like heterochromatin protein (LHP1) | chr5:5827504-5829537 REVERSE LENGTH=445	8.79e-10	54.299	44.04	49	49	BlastX	R1
comp10058_c0_seq1	AT5G55190.1	| Symbols: RAN3, ATRAN3 | RAN GTPase 3 | chr5:22392285-22393957 FORWARD LENGTH=221	4.18e-165	459.144	65.77	98.2	221	BlastX	R2
comp100594_c0_seq1	AT5G53920.1	| Symbols: | ribosomal protein L11 methyltransferase-related | chr5:21892124-21894087 FORWARD LENGTH=371	6.12e-12	58.5362	81.82	57.9	57	BlastX	3
comp10061_c0_seq1	AT2G14110.1	| Symbols: | Haloacid dehalogenase-like hydrolase (HAD) superfamily protein | chr2:5952005-5953002 FORWARD LENGTH=190	2.48e-106	306.22	65.28	79.2	173	BlastX	2
comp100611_c0_seq1	AT3G21320.1	| Symbols: | BEST Arabidopsis thaliana protein match is: hydroxyproline-rich glycoprotein family protein (TAIR:AT2G25930.1); Has 63 Blast hits to 58 proteins in 21 species: Archae - 0; Bacteria - 0; Metazoa - 3; Fungi - 0; Plants - 58; Viruses - 0; Other Eukaryotes - 2 (source: NCBI BLink). | chr3:7499408-7501312 REVERSE LENGTH=540	7.49e-10	55.8398	29.53	62.2	45	BlastX	1
comp100613_c0_seq1	AT4G23160.1	| Symbols: CRK8 | cysteine-rich RLK (RECEPTOR-like protein kinase) 8 | chr4:12129485-12134086 FORWARD LENGTH=1262	8.59e-07	44.2838	100	34.7	72	BlastX	R3
comp100625_c0_seq1	AT4G36890.1	| Symbols: IRX14 | Nucleotide-diphospho-sugar transferases superfamily protein | chr4:17379631-17381627 REVERSE LENGTH=525	3.03e-34	121.709	98.78	70.7	81	BlastX	R1
comp100626_c0_seq1	AT1G30320.1	| Symbols: | Remorin family protein | chr1:10680348-10682852 FORWARD LENGTH=509	2.72e-23	90.8929	100	62.3	69	BlastX	1
comp10063_c1_seq1	AT1G01080.1	| Symbols: | RNA-binding (RRM/RBD/RNP motifs) family protein | chr1:45503-46789 REVERSE LENGTH=293	6.54e-26	96.2857	100	60.8	74	BlastX	R2
comp10063_c2_seq1	AT1G01080.1	| Symbols: | RNA-binding (RRM/RBD/RNP motifs) family protein | chr1:45503-46789 REVERSE LENGTH=293	8.1e-28	101.293	98.77	55	80	BlastX	3
comp10064_c0_seq1	AT3G13080.2	| Symbols: ATMRP3, MRP3, ABCC3 | multidrug resistance-associated protein 3 | chr3:4196019-4201250 REVERSE LENGTH=1489	1.29e-61	202.601	100	81	116	BlastX	R1
comp10064_c1_seq1	AT3G13080.1	| Symbols: ATMRP3, MRP3, ABCC3 | multidrug resistance-associated protein 3 | chr3:4196019-4201250 REVERSE LENGTH=1514	6.7e-52	174.096	100	81.8	99	BlastX	2
comp10065_c0_seq1	AT3G09050.1	| Symbols: | unknown protein; FUNCTIONS IN: molecular_function unknown; INVOLVED IN: biological_process unknown; LOCATED IN: chloroplast thylakoid membrane, chloroplast; EXPRESSED IN: 21 plant structures; EXPRESSED DURING: 13 growth stages; Has 120 Blast hits to 120 proteins in 47 species: Archae - 4; Bacteria - 10; Metazoa - 33; Fungi - 2; Plants - 44; Viruses - 0; Other Eukaryotes - 27 (source:…	2.57e-91	270.781	93.38	54.6	258	BlastX	R3
comp10067_c0_seq1	AT1G73030.1	| Symbols: VPS46.2, CHMP1A | SNF7 family protein | chr1:27473938-27474848 FORWARD LENGTH=203	4.42e-73	218.009	73.58	87.2	117	BlastX	2
comp10067_c1_seq1	AT1G17730.1	| Symbols: VPS46.1, CHMP1B | vacuolar protein sorting 46.1 | chr1:6099210-6100153 FORWARD LENGTH=203	2.99e-17	72.0182	50.65	84.6	39	BlastX	R1
comp100678_c0_seq1	AT3G54000.1	| Symbols: | CONTAINS InterPro DOMAIN/s: Uncharacterised conserved protein UCP022260 (InterPro:IPR016802); Has 94 Blast hits to 94 proteins in 14 species: Archae - 0; Bacteria - 0; Metazoa - 0; Fungi - 0; Plants - 94; Viruses - 0; Other Eukaryotes - 0 (source: NCBI BLink). | chr3:19996757-19998197 FORWARD LENGTH=352	1.02e-06	45.4394	82.69	43	86	BlastX	R2
comp10068_c0_seq1	AT5G40820.1	| Symbols: ATRAD3, ATR, ATATR | Ataxia telangiectasia-mutated and RAD3-related | chr5:16343860-16353847 REVERSE LENGTH=2702	7.32e-34	122.479	100	65.3	95	BlastX	R3
comp10068_c1_seq1	AT5G40820.1	| Symbols: ATRAD3, ATR, ATATR | Ataxia telangiectasia-mutated and RAD3-related | chr5:16343860-16353847 REVERSE LENGTH=2702	1.9e-60	201.06	100	69.7	145	BlastX	R1
comp10069_c0_seq1	AT2G28060.1	| Symbols: | 5'-AMP-activated protein kinase beta-2 subunit protein | chr2:11950174-11950618 REVERSE LENGTH=114	4.66e-47	149.828	62.7	63.8	116	BlastX	3
comp100692_c0_seq1	AT4G14190.1	| Symbols: | Pentatricopeptide repeat (PPR) superfamily protein | chr4:8183594-8185180 REVERSE LENGTH=501	9.64e-35	124.405	95.5	55.7	106	BlastX	R2
comp10070_c0_seq1	AT5G25060.1	| Symbols: | RNA recognition motif (RRM)-containing protein | chr5:8634219-8639984 REVERSE LENGTH=946	0	1337.78	93.61	72.6	982	BlastX	2
comp100706_c0_seq1	AT5G04700.1	| Symbols: | Ankyrin repeat family protein | chr5:1354240-1356754 REVERSE LENGTH=669	2.4e-22	89.7373	92.78	48.9	90	BlastX	R2
comp10071_c0_seq1	AT5G09995.1	| Symbols: | unknown protein; BEST Arabidopsis thaliana protein match is: unknown protein (TAIR:AT1G08530.1); Has 30201 Blast hits to 17322 proteins in 780 species: Archae - 12; Bacteria - 1396; Metazoa - 17338; Fungi - 3422; Plants - 5037; Viruses - 0; Other Eukaryotes - 2996 (source: NCBI BLink). | chr5:3125327-3126302 REVERSE LENGTH=205	3.25e-67	208.764	46.51	72.1	140	BlastX	3
comp10075_c0_seq1	AT3G23900.3	| Symbols: | RNA recognition motif (RRM)-containing protein | chr3:8631941-8635852 REVERSE LENGTH=987	0	652.129	72.79	57.6	861	BlastX	R3
comp10075_c0_seq2	AT3G23900.3	| Symbols: | RNA recognition motif (RRM)-containing protein | chr3:8631941-8635852 REVERSE LENGTH=987	0	651.744	70.45	57.4	861	BlastX	R3
comp100782_c0_seq1	AT3G50950.1	| Symbols: ZAR1 | HOPZ-ACTIVATED RESISTANCE 1 | chr3:18936127-18938685 FORWARD LENGTH=852	2.87e-09	51.2174	94.37	37.1	70	BlastX	1
comp1008_c0_seq1	AT2G27150.2	| Symbols: AAO3, At-AO3, AOdelta, AtAAO3 | abscisic aldehyde oxidase 3 | chr2:11601952-11607014 FORWARD LENGTH=1332	5.24e-59	196.052	100	67.7	133	BlastX	2
comp10080_c0_seq1	AT1G57770.1	| Symbols: | FAD/NAD(P)-binding oxidoreductase family protein | chr1:21395254-21398135 FORWARD LENGTH=574	2.27e-110	326.25	100	80.4	184	BlastX	2
comp10080_c1_seq1	AT1G57770.1	| Symbols: | FAD/NAD(P)-binding oxidoreductase family protein | chr1:21395254-21398135 FORWARD LENGTH=574	1.81e-100	300.827	92.13	87.2	164	BlastX	2
comp10081_c0_seq1	AT1G50420.1	| Symbols: SCL3, SCL-3 | scarecrow-like 3 | chr1:18678177-18679625 REVERSE LENGTH=482	0	657.522	90.4	68.2	479	BlastX	R1
comp10082_c0_seq1	AT2G23790.1	| Symbols: | Protein of unknown function (DUF607) | chr2:10125692-10127455 REVERSE LENGTH=336	4.74e-50	167.933	71.96	46.7	195	BlastX	R2
comp10083_c0_seq1	AT2G45550.1	| Symbols: CYP76C4 | cytochrome P450, family 76, subfamily C, polypeptide 4 | chr2:18773541-18775654 REVERSE LENGTH=511	3.97e-104	311.997	85.45	61.9	231	BlastX	R2
comp10084_c0_seq1	AT1G63810.1	| Symbols: | CONTAINS InterPro DOMAIN/s: Nrap protein (InterPro:IPR005554); Has 396 Blast hits to 382 proteins in 182 species: Archae - 3; Bacteria - 2; Metazoa - 142; Fungi - 146; Plants - 43; Viruses - 0; Other Eukaryotes - 60 (source: NCBI BLink). | chr1:23669690-23675542 REVERSE LENGTH=1053	2.82e-135	411.764	87.03	62.5	322	BlastX	R1
comp10085_c0_seq1	AT3G24030.1	| Symbols: | hydroxyethylthiazole kinase family protein | chr3:8679862-8680812 REVERSE LENGTH=276	6.92e-144	404.831	99.26	70.9	268	BlastX	1
comp10086_c0_seq1	AT4G29590.1	| Symbols: | S-adenosyl-L-methionine-dependent methyltransferases superfamily protein | chr4:14512736-14514404 REVERSE LENGTH=317	2.21e-151	427.557	80.06	76.6	264	BlastX	R2
comp100867_c0_seq1	AT1G04985.1	| Symbols: | unknown protein; Has 37 Blast hits to 37 proteins in 11 species: Archae - 0; Bacteria - 0; Metazoa - 0; Fungi - 0; Plants - 37; Viruses - 0; Other Eukaryotes - 0 (source: NCBI BLink). | chr1:1416563-1418291 REVERSE LENGTH=193	3.72e-24	89.3521	94.2	61.5	65	BlastX	R1
comp10087_c0_seq1	AT5G44600.1	| Symbols: | S-adenosyl-L-methionine-dependent methyltransferases superfamily protein | chr5:17989867-17991519 FORWARD LENGTH=333	1.87e-36	126.331	73.73	71.3	87	BlastX	3
comp10087_c0_seq2	AT5G44600.1	| Symbols: | S-adenosyl-L-methionine-dependent methyltransferases superfamily protein | chr5:17989867-17991519 FORWARD LENGTH=333	2.74e-71	221.861	60.55	69.9	156	BlastX	1
comp10088_c0_seq1	AT3G01170.1	| Symbols: | Ribosomal protein L34e superfamily protein | chr3:58043-58690 FORWARD LENGTH=215	2.63e-77	234.958	75.5	55.8	228	BlastX	1
comp100899_c0_seq1	AT4G22220.1	| Symbols: ISU1, ATISU1 | SufE/NifU family protein | chr4:11759444-11760881 REVERSE LENGTH=167	1.4e-38	125.946	97.59	72	82	BlastX	2
comp10090_c0_seq1	AT5G40280.1	| Symbols: ERA1, ATFTB, WIG | Prenyltransferase family protein | chr5:16101391-16104783 FORWARD LENGTH=482	9.72e-112	330.872	90.25	68	250	BlastX	R3
comp10091_c0_seq1	AT5G62600.1	| Symbols: | ARM repeat superfamily protein | chr5:25123337-25132473 REVERSE LENGTH=958	0	567	100	73.3	389	BlastX	R3
comp10091_c1_seq1	AT5G62600.1	| Symbols: | ARM repeat superfamily protein | chr5:25123337-25132473 REVERSE LENGTH=958	2.22e-43	149.058	100	79.3	87	BlastX	3
comp10093_c0_seq1	AT1G27430.1	| Symbols: | GYF domain-containing protein | chr1:9521045-9526928 REVERSE LENGTH=1492	4.58e-10	56.9954	43.4	54.2	69	BlastX	R2
comp10095_c0_seq1	AT5G58470.2	| Symbols: TAF15b | TBP-associated factor 15B | chr5:23638566-23640854 REVERSE LENGTH=422	1.85e-06	45.4394	58.54	59.7	72	BlastX	3
comp100965_c0_seq1	AT3G17740.1	| Symbols: | unknown protein; FUNCTIONS IN: molecular_function unknown; INVOLVED IN: biological_process unknown; LOCATED IN: cellular_component unknown; EXPRESSED IN: 23 plant structures; EXPRESSED DURING: 13 growth stages; CONTAINS InterPro DOMAIN/s: Protein of unknown function DUF1740 (InterPro:IPR013633); BEST Arabidopsis thaliana protein match is: unknown protein (TAIR:AT3G17712.1); Has 409 B…	4.53e-30	112.079	100	54.1	109	BlastX	3
comp10098_c0_seq1	AT4G33220.1	| Symbols: PME44, ATPME44 | pectin methylesterase 44 | chr4:16022506-16026130 FORWARD LENGTH=525	2.38e-35	124.02	100	77.6	67	BlastX	1
comp10098_c1_seq1	AT4G33220.1	| Symbols: PME44, ATPME44 | pectin methylesterase 44 | chr4:16022506-16026130 FORWARD LENGTH=525	5.73e-95	286.96	100	62.7	226	BlastX	R3
comp100983_c0_seq1	AT5G11700.2	| Symbols: | BEST Arabidopsis thaliana protein match is: glycine-rich protein (TAIR:AT4G32920.3); Has 8203 Blast hits to 3102 proteins in 389 species: Archae - 3; Bacteria - 5624; Metazoa - 852; Fungi - 139; Plants - 704; Viruses - 77; Other Eukaryotes - 804 (source: NCBI BLink). | chr5:3762961-3771123 REVERSE LENGTH=1476	6.97e-17	72.7886	69.12	63.8	47	BlastX	2
comp100989_c0_seq1	AT3G14640.1	| Symbols: CYP72A10 | cytochrome P450, family 72, subfamily A, polypeptide 10 | chr3:4919856-4921787 FORWARD LENGTH=514	9.43e-16	70.0922	81.71	47.8	67	BlastX	R1
comp10099_c1_seq1	AT5G26980.2	| Symbols: SYP41, ATSYP41, ATTLG2A | syntaxin of plants 41 | chr5:9488724-9490604 REVERSE LENGTH=322	1.3e-22	89.3521	76.19	54.7	86	BlastX	2
comp101_c0_seq1	AT1G12430.1	| Symbols: PAK, ARK3 | armadillo repeat kinesin 3 | chr1:4234122-4238552 REVERSE LENGTH=919	4.79e-28	104.375	98.59	64.3	70	BlastX	1
comp10101_c0_seq1	AT4G18160.1	| Symbols: KCO6, ATTPK3, ATKCO6, TPK3 | Ca2+ activated outward rectifying K+ channel 6 | chr4:10055696-10057546 FORWARD LENGTH=436	2.69e-38	131.339	98.68	80	75	BlastX	1
comp10101_c0_seq2	AT4G18160.1	| Symbols: KCO6, ATTPK3, ATKCO6, TPK3 | Ca2+ activated outward rectifying K+ channel 6 | chr4:10055696-10057546 FORWARD LENGTH=436	3.23e-57	182.57	100	75.6	119	BlastX	1
comp101011_c0_seq1	AT1G02170.1	| Symbols: LOL3, ATMCPB1, MCP1B, ATMC1, MC1 | metacaspase 1 | chr1:411883-413426 FORWARD LENGTH=367	3.07e-40	135.191	100	78.9	76	BlastX	1
comp10102_c0_seq1	AT1G80950.1	| Symbols: | Phospholipid/glycerol acyltransferase family protein | chr1:30412653-30414935 REVERSE LENGTH=398	1.21e-34	120.939	94.67	70.4	71	BlastX	R3
comp10102_c0_seq2	AT1G80950.1	| Symbols: | Phospholipid/glycerol acyltransferase family protein | chr1:30412653-30414935 REVERSE LENGTH=398	2.65e-43	145.206	85.44	70.5	88	BlastX	R1
comp10102_c0_seq3	AT1G80950.1	| Symbols: | Phospholipid/glycerol acyltransferase family protein | chr1:30412653-30414935 REVERSE LENGTH=398	7.12e-35	125.176	50.96	67.5	80	BlastX	R3
comp101022_c0_seq1	AT3G46450.1	| Symbols: | SEC14 cytosolic factor family protein / phosphoglyceride transfer family protein | chr3:17093297-17095319 REVERSE LENGTH=486	5.81e-31	112.464	100	60.2	83	BlastX	R2
comp101038_c0_seq1	AT3G57050.2	| Symbols: CBL | cystathionine beta-lyase | chr3:21111939-21114521 REVERSE LENGTH=449	7.77e-15	67.3958	93.51	38.9	72	BlastX	1
comp10104_c0_seq1	AT4G16150.1	| Symbols: | calmodulin binding;transcription regulators | chr4:9148225-9153048 FORWARD LENGTH=923	9.81e-30	111.309	100	54.7	106	BlastX	2
comp10104_c0_seq2	AT4G16150.1	| Symbols: | calmodulin binding;transcription regulators | chr4:9148225-9153048 FORWARD LENGTH=923	5.48e-06	42.3578	86.75	37.5	72	BlastX	2
comp10106_c0_seq1	AT2G34930.1	| Symbols: | disease resistance family protein / LRR family protein | chr2:14737169-14739886 REVERSE LENGTH=905	4.23e-18	81.2629	45.9	45.2	84	BlastX	R1
comp10107_c0_seq1	AT3G19490.1	| Symbols: ATNHD1, NHD1 | sodium:hydrogen antiporter 1 | chr3:6754875-6758127 REVERSE LENGTH=576	3.98e-16	74.7146	84.47	47.1	136	BlastX	R1
comp10107_c1_seq1	AT3G19490.1	| Symbols: ATNHD1, NHD1 | sodium:hydrogen antiporter 1 | chr3:6754875-6758127 REVERSE LENGTH=576	0	761.14	100	89.6	431	BlastX	1
comp10108_c0_seq1	AT1G06510.1	| Symbols: | unknown protein; FUNCTIONS IN: molecular_function unknown; INVOLVED IN: biological_process unknown; LOCATED IN: chloroplast; EXPRESSED IN: 21 plant structures; EXPRESSED DURING: 13 growth stages; Has 376 Blast hits to 369 proteins in 152 species: Archae - 5; Bacteria - 113; Metazoa - 105; Fungi - 46; Plants - 27; Viruses - 2; Other Eukaryotes - 78 (source: NCBI BLink). | chr1:1992389…	1.46e-25	100.908	69.57	41.9	160	BlastX	2
comp10108_c1_seq1	AT1G06510.1	| Symbols: | unknown protein; FUNCTIONS IN: molecular_function unknown; INVOLVED IN: biological_process unknown; LOCATED IN: chloroplast; EXPRESSED IN: 21 plant structures; EXPRESSED DURING: 13 growth stages; Has 376 Blast hits to 369 proteins in 152 species: Archae - 5; Bacteria - 113; Metazoa - 105; Fungi - 46; Plants - 27; Viruses - 2; Other Eukaryotes - 78 (source: NCBI BLink). | chr1:1992389…	1.21e-35	121.324	100	76.3	80	BlastX	R1
comp10109_c2_seq1	AT1G01970.1	| Symbols: | Tetratricopeptide repeat (TPR)-like superfamily protein | chr1:338538-339905 FORWARD LENGTH=409	5.19e-156	449.899	70.2	61.8	351	BlastX	2
comp101095_c0_seq1	AT3G20420.1	| Symbols: RTL2, ATRTL2 | RNAse THREE-like protein 2 | chr3:7119371-7120895 REVERSE LENGTH=391	1.11e-27	102.064	100	61.1	72	BlastX	1
comp10110_c0_seq1	AT4G22330.1	| Symbols: ATCES1 | Alkaline phytoceramidase (aPHC) | chr4:11798483-11799549 FORWARD LENGTH=255	2.72e-61	188.348	83.08	77.8	108	BlastX	R3
comp101104_c0_seq1	AT1G78900.2	| Symbols: VHA-A | vacuolar ATP synthase subunit A | chr1:29660463-29664575 FORWARD LENGTH=623	7.27e-73	228.409	99.21	85.6	125	BlastX	3
comp10111_c0_seq1	AT3G56990.1	| Symbols: EDA7 | embryo sac development arrest 7 | chr3:21088358-21091976 REVERSE LENGTH=711	1.32e-29	110.538	80.61	70.9	79	BlastX	R1
comp10111_c1_seq1	AT3G56990.1	| Symbols: EDA7 | embryo sac development arrest 7 | chr3:21088358-21091976 REVERSE LENGTH=711	1.11e-34	123.25	100	76.8	69	BlastX	R1
comp10112_c0_seq1	AT3G26935.1	| Symbols: | DHHC-type zinc finger family protein | chr3:9933001-9935218 REVERSE LENGTH=443	8.56e-24	93.5893	92.08	55.9	93	BlastX	R3
comp10112_c1_seq1	AT3G26935.1	| Symbols: | DHHC-type zinc finger family protein | chr3:9933001-9935218 REVERSE LENGTH=443	6.86e-115	344.354	72.79	51.7	341	BlastX	1
comp101126_c0_seq1	AT1G04200.1	| Symbols: | FUNCTIONS IN: molecular_function unknown; INVOLVED IN: N-terminal protein myristoylation; LOCATED IN: cellular_component unknown; EXPRESSED IN: 22 plant structures; EXPRESSED DURING: 13 growth stages; CONTAINS InterPro DOMAIN/s: Dymeclin (InterPro:IPR019142); Has 395 Blast hits to 389 proteins in 117 species: Archae - 0; Bacteria - 0; Metazoa - 262; Fungi - 21; Plants - 68; Viruses -…	1.84e-15	70.4774	55.56	55.2	64	BlastX	1
comp10115_c0_seq1	AT3G04030.2	| Symbols: | Homeodomain-like superfamily protein | chr3:1042920-1044574 REVERSE LENGTH=393	1.36e-29	113.62	96.52	37.3	222	BlastX	R3
comp10116_c0_seq1	AT1G50510.1	| Symbols: | indigoidine synthase A family protein | chr1:18716578-18719060 FORWARD LENGTH=330	2.02e-38	129.798	98.7	81.6	76	BlastX	R3
comp10117_c0_seq1	AT1G52520.1	| Symbols: FRS6 | FAR1-related sequence 6 | chr1:19565933-19568248 FORWARD LENGTH=703	0	689.878	94.01	52.1	628	BlastX	2
comp10118_c0_seq1	AT1G21350.3	| Symbols: | Thioredoxin superfamily protein | chr1:7477376-7479012 REVERSE LENGTH=252	7.57e-119	340.887	75.09	77	209	BlastX	1
comp10118_c0_seq2	AT1G21350.2	| Symbols: | Thioredoxin superfamily protein | chr1:7477376-7479012 REVERSE LENGTH=225	1.39e-99	289.656	72.4	75.8	182	BlastX	1
comp101188_c0_seq1	AT4G29330.1	| Symbols: DER1 | DERLIN-1 | chr4:14444937-14446952 FORWARD LENGTH=266	3.55e-15	67.0106	89.86	51.6	62	BlastX	R2
comp101197_c0_seq1	AT3G21480.1	| Symbols: | BRCT domain-containing DNA repair protein | chr3:7567730-7571990 FORWARD LENGTH=1041	2.52e-28	105.916	88.75	64.8	71	BlastX	R2
comp10121_c0_seq1	AT4G37450.1	| Symbols: AGP18, ATAGP18 | arabinogalactan protein 18 | chr4:17605926-17606734 REVERSE LENGTH=209	1.21e-07	51.2174	13.76	56.1	41	BlastX	R1
comp10122_c0_seq1	AT3G42950.1	| Symbols: | Pectin lyase-like superfamily protein | chr3:15015383-15017800 FORWARD LENGTH=484	0	781.556	76.35	77.5	479	BlastX	1
comp101226_c0_seq1	AT1G27210.1	| Symbols: | ARM repeat superfamily protein | chr1:9455669-9457917 REVERSE LENGTH=625	3.23e-26	100.523	90.91	61.1	90	BlastX	R3
comp10123_c0_seq1	AT5G61550.1	| Symbols: | U-box domain-containing protein kinase family protein | chr5:24748325-24751558 FORWARD LENGTH=845	5.01e-72	231.491	100	66.5	161	BlastX	R2
comp10123_c1_seq1	AT5G61550.1	| Symbols: | U-box domain-containing protein kinase family protein | chr5:24748325-24751558 FORWARD LENGTH=845	1.04e-34	124.02	98.77	68.8	80	BlastX	R3
comp10124_c0_seq1	AT5G60820.1	| Symbols: | RING/U-box superfamily protein | chr5:24469636-24470895 FORWARD LENGTH=419	4.1e-11	63.1586	67.99	35.4	207	BlastX	3
comp10125_c0_seq1	AT4G32920.3	| Symbols: | glycine-rich protein | chr4:15888153-15896006 REVERSE LENGTH=1432	1.02e-69	228.794	93.68	73.5	166	BlastX	R2
comp10125_c1_seq1	AT5G11700.2	| Symbols: | BEST Arabidopsis thaliana protein match is: glycine-rich protein (TAIR:AT4G32920.3); Has 8203 Blast hits to 3102 proteins in 389 species: Archae - 3; Bacteria - 5624; Metazoa - 852; Fungi - 139; Plants - 704; Viruses - 77; Other Eukaryotes - 804 (source: NCBI BLink). | chr5:3762961-3771123 REVERSE LENGTH=1476	6.19e-119	371.703	100	63.7	302	BlastX	2
comp101256_c0_seq1	AT1G78650.1	| Symbols: POLD3 | DNA-directed DNA polymerases | chr1:29582987-29585508 FORWARD LENGTH=509	2.97e-08	49.2914	72.34	47.1	68	BlastX	1
comp101268_c0_seq1	AT5G63460.1	| Symbols: | SAP domain-containing protein | chr5:25413605-25415399 REVERSE LENGTH=162	3.17e-14	63.1586	95.83	56.5	69	BlastX	2
comp10127_c0_seq1	AT5G11040.1	| Symbols: TRS120, AtTRS120 | TRS120 | chr5:3495332-3500610 FORWARD LENGTH=1186	6.41e-115	362.459	50.49	81.2	207	BlastX	R2
comp10127_c0_seq2	AT5G11040.1	| Symbols: TRS120, AtTRS120 | TRS120 | chr5:3495332-3500610 FORWARD LENGTH=1186	0	692.189	96.05	84.6	389	BlastX	R2
comp10128_c0_seq1	AT3G48120.1	| Symbols: | unknown protein; Has 22990 Blast hits to 12942 proteins in 666 species: Archae - 8; Bacteria - 739; Metazoa - 13803; Fungi - 2465; Plants - 1363; Viruses - 116; Other Eukaryotes - 4496 (source: NCBI BLink). | chr3:17772137-17774550 FORWARD LENGTH=328	1.02e-39	135.191	98.45	56.8	129	BlastX	R1
comp101286_c0_seq1	AT3G07040.1	| Symbols: RPM1, RPS3 | NB-ARC domain-containing disease resistance protein | chr3:2226244-2229024 REVERSE LENGTH=926	6.41e-13	63.5438	81.2	35.4	99	BlastX	2
comp10130_c0_seq1	AT5G48770.1	| Symbols: | Disease resistance protein (TIR-NBS-LRR class) family | chr5:19773277-19777242 REVERSE LENGTH=1190	1.6e-10	60.8474	40.24	39.8	117	BlastX	R2
comp10131_c0_seq1	AT1G60860.1	| Symbols: AGD2 | ARF-GAP domain 2 | chr1:22401244-22407639 REVERSE LENGTH=776	0	566.614	97.8	57.7	490	BlastX	3
comp10132_c0_seq1	AT3G56370.1	| Symbols: | Leucine-rich repeat protein kinase family protein | chr3:20899403-20902390 REVERSE LENGTH=964	2.17e-19	80.1073	100	54.8	73	BlastX	1
comp10134_c0_seq1	AT3G45190.1	| Symbols: | SIT4 phosphatase-associated family protein | chr3:16541994-16548161 REVERSE LENGTH=789	2.67e-34	122.479	100	73	74	BlastX	2
comp10134_c0_seq2	AT1G30470.3	| Symbols: | SIT4 phosphatase-associated family protein | chr1:10779435-10786415 FORWARD LENGTH=764	3.23e-07	45.0542	38.81	76.9	26	BlastX	3
comp10135_c0_seq1	AT4G16650.1	| Symbols: | O-fucosyltransferase family protein | chr4:9372727-9375910 FORWARD LENGTH=549	5.04e-10	55.8398	52.67	40	69	BlastX	R2
comp10135_c1_seq1	AT4G16650.1	| Symbols: | O-fucosyltransferase family protein | chr4:9372727-9375910 FORWARD LENGTH=549	5.5e-49	163.31	93.75	80	105	BlastX	1
comp10136_c0_seq1	AT3G45440.1	| Symbols: | Concanavalin A-like lectin protein kinase family protein | chr3:16664875-16666884 REVERSE LENGTH=669	1.26e-20	83.9593	100	54.2	83	BlastX	R2
comp101374_c0_seq1	AT3G14070.1	| Symbols: CAX9, CCX3, ATCCX3 | cation exchanger 9 | chr3:4661143-4663074 REVERSE LENGTH=643	6.27e-13	62.003	45.68	62.2	37	BlastX	2
comp10138_c0_seq1	AT4G38710.2	| Symbols: | glycine-rich protein | chr4:18078141-18080002 REVERSE LENGTH=465	2.32e-70	226.868	88.1	51.3	317	BlastX	R2
comp101383_c0_seq1	AT4G20400.1	| Symbols: JMJ14, PKDM7B | JUMONJI 14 | chr4:11009004-11013588 FORWARD LENGTH=954	6.87e-19	79.337	74.12	55.6	63	BlastX	2
comp10139_c0_seq1	AT2G32970.2	| Symbols: | unknown protein; FUNCTIONS IN: molecular_function unknown; INVOLVED IN: biological_process unknown; LOCATED IN: cellular_component unknown; EXPRESSED IN: 24 plant structures; EXPRESSED DURING: 15 growth stages. | chr2:13991744-13995065 REVERSE LENGTH=690	0	744.577	87.37	54.9	684	BlastX	R2
comp101403_c0_seq1	AT5G05830.1	| Symbols: | RING/FYVE/PHD zinc finger superfamily protein | chr5:1755910-1756825 FORWARD LENGTH=204	1.65e-17	72.7886	98.73	42.5	83	BlastX	R1
comp10141_c0_seq1	AT1G07710.1	| Symbols: | Ankyrin repeat family protein | chr1:2386275-2387986 REVERSE LENGTH=543	8.43e-34	120.939	100	75.3	81	BlastX	1
comp101416_c0_seq1	AT5G27730.1	| Symbols: | Protein of unknown function (DUF1624) | chr5:9820311-9822868 FORWARD LENGTH=472	4.78e-24	93.2041	97.33	64.4	73	BlastX	R3
comp10144_c0_seq1	AT1G74860.1	| Symbols: | unknown protein; BEST Arabidopsis thaliana protein match is: unknown protein (TAIR:AT1G19010.1); Has 210 Blast hits to 193 proteins in 61 species: Archae - 0; Bacteria - 9; Metazoa - 75; Fungi - 18; Plants - 58; Viruses - 1; Other Eukaryotes - 49 (source: NCBI BLink). | chr1:28123432-28125600 FORWARD LENGTH=400	2.66e-07	49.6766	28.93	48.3	58	BlastX	1
comp101440_c0_seq1	AT5G42905.1	| Symbols: | Polynucleotidyl transferase, ribonuclease H-like superfamily protein | chr5:17201414-17202323 REVERSE LENGTH=258	2.58e-08	48.521	90.54	38.8	67	BlastX	2
comp10146_c0_seq1	AT5G11380.1	| Symbols: DXPS3 | 1-deoxy-D-xylulose 5-phosphate synthase 3 | chr5:3630172-3633250 FORWARD LENGTH=700	1.31e-140	412.535	84.35	78.6	248	BlastX	1
comp101473_c0_seq1	AT2G20770.1	| Symbols: GCL2 | GCR2-like 2 | chr2:8945380-8947041 FORWARD LENGTH=405	2.82e-53	170.629	100	78.9	95	BlastX	2
comp10149_c0_seq1	AT1G44770.1	| Symbols: | unknown protein; BEST Arabidopsis thaliana protein match is: unknown protein (TAIR:AT5G49710.3); Has 81 Blast hits to 81 proteins in 17 species: Archae - 0; Bacteria - 0; Metazoa - 0; Fungi - 0; Plants - 81; Viruses - 0; Other Eukaryotes - 0 (source: NCBI BLink). | chr1:16907834-16909409 REVERSE LENGTH=271	9.92e-44	144.05	100	52.4	124	BlastX	2
comp101505_c0_seq1	AT2G28100.1	| Symbols: ATFUC1, FUC1 | alpha-L-fucosidase 1 | chr2:11974803-11976489 FORWARD LENGTH=506	6.1e-15	69.3218	100	38	117	BlastX	R2
comp101509_c0_seq1	AT1G50600.1	| Symbols: SCL5 | scarecrow-like 5 | chr1:18737398-18739547 REVERSE LENGTH=597	2.04e-23	91.2781	87.14	67.2	61	BlastX	2
comp10151_c0_seq3	AT1G60200.1	| Symbols: | splicing factor PWI domain-containing protein / RNA recognition motif (RRM)-containing protein | chr1:22200882-22205241 REVERSE LENGTH=899	0	663.685	88.96	51.1	870	BlastX	3
comp101518_c0_seq1	AT3G47570.1	| Symbols: | Leucine-rich repeat protein kinase family protein | chr3:17527611-17530748 FORWARD LENGTH=1010	1.69e-17	76.6406	100	42.1	114	BlastX	R2
comp101530_c0_seq1	AT1G69550.1	| Symbols: | disease resistance protein (TIR-NBS-LRR class) | chr1:26148836-26153374 REVERSE LENGTH=1400	1.61e-06	43.5134	91.78	47.1	67	BlastX	1
comp10154_c0_seq1	AT3G56400.1	| Symbols: WRKY70, ATWRKY70 | WRKY DNA-binding protein 70 | chr3:20909082-20910409 REVERSE LENGTH=294	1.83e-46	160.229	66.58	38.6	243	BlastX	R1
comp10157_c0_seq1	AT5G52380.1	| Symbols: | VASCULAR-RELATED NAC-DOMAIN 6 | chr5:21261521-21263061 REVERSE LENGTH=268	4.08e-98	290.426	87.85	60.6	282	BlastX	R1
comp10158_c0_seq2	AT1G68550.2	| Symbols: | Integrase-type DNA-binding superfamily protein | chr1:25725810-25726784 REVERSE LENGTH=324	8.7e-40	143.28	93.02	33.4	333	BlastX	3
comp101584_c0_seq1	AT1G03290.2	| Symbols: | unknown protein; FUNCTIONS IN: molecular_function unknown; INVOLVED IN: biological_process unknown; LOCATED IN: cellular_component unknown; EXPRESSED IN: 22 plant structures; EXPRESSED DURING: 13 growth stages; BEST Arabidopsis thaliana protein match is: unknown protein (TAIR:AT4G02880.2). | chr1:807970-810680 FORWARD LENGTH=571	1.91e-28	106.301	100	62.6	91	BlastX	1
comp10159_c0_seq1	AT4G33920.1	| Symbols: | Protein phosphatase 2C family protein | chr4:16260876-16262703 FORWARD LENGTH=380	2.08e-22	90.1225	53.39	65.1	63	BlastX	1
comp10159_c0_seq2	AT4G33920.1	| Symbols: | Protein phosphatase 2C family protein | chr4:16260876-16262703 FORWARD LENGTH=380	1.68e-15	68.9366	68.92	64.7	51	BlastX	1
comp10160_c0_seq1	AT1G05500.1	| Symbols: SYTE, ATSYTE, NTMC2TYPE2.1, NTMC2T2.1, SYT5 | Calcium-dependent lipid-binding (CaLB domain) family protein | chr1:1625098-1628940 FORWARD LENGTH=560	0	902.508	77.55	75.7	563	BlastX	1
comp10161_c0_seq1	AT1G11940.1	| Symbols: | Core-2/I-branching beta-1,6-N-acetylglucosaminyltransferase family protein | chr1:4031768-4033946 REVERSE LENGTH=383	3.91e-84	255.758	83.4	64.1	206	BlastX	2
comp10161_c0_seq2	AT1G11940.1	| Symbols: | Core-2/I-branching beta-1,6-N-acetylglucosaminyltransferase family protein | chr1:4031768-4033946 REVERSE LENGTH=383	4.21e-35	125.946	70.81	58	119	BlastX	2
comp10161_c0_seq3	AT1G62305.1	| Symbols: | Core-2/I-branching beta-1,6-N-acetylglucosaminyltransferase family protein | chr1:23026989-23029189 REVERSE LENGTH=378	1.05e-162	465.307	73.16	63.6	363	BlastX	2
comp101617_c0_seq1	AT2G18850.2	| Symbols: | SET domain-containing protein | chr2:8160788-8163479 FORWARD LENGTH=536	8.66e-44	147.517	100	81.6	76	BlastX	R3
comp10162_c0_seq1	AT5G16630.2	| Symbols: ATRAD4, RAD4 | DNA repair protein Rad4 family | chr5:5455325-5459461 FORWARD LENGTH=865	0	602.053	95.51	48.9	702	BlastX	1
comp10162_c0_seq2	AT5G16630.2	| Symbols: ATRAD4, RAD4 | DNA repair protein Rad4 family | chr5:5455325-5459461 FORWARD LENGTH=865	0	615.15	100	49.8	735	BlastX	2
comp10165_c0_seq1	AT1G73960.1	| Symbols: TAF2 | TBP-associated factor 2 | chr1:27805173-27814433 REVERSE LENGTH=1390	0	1044.65	97.2	66.4	767	BlastX	1
comp10165_c0_seq2	AT1G73960.1	| Symbols: TAF2 | TBP-associated factor 2 | chr1:27805173-27814433 REVERSE LENGTH=1390	0	901.738	77.72	68.4	614	BlastX	2
comp10166_c0_seq1	AT5G19620.1	| Symbols: EMB213, OEP80, ATOEP80, TOC75 | outer envelope protein of 80 kDa | chr5:6623323-6627641 FORWARD LENGTH=732	0	736.873	99.29	83.8	421	BlastX	3
comp10167_c0_seq1	AT2G19880.2	| Symbols: | Nucleotide-diphospho-sugar transferases superfamily protein | chr2:8581578-8585118 FORWARD LENGTH=520	0	566.614	100	82.2	321	BlastX	1
comp10168_c0_seq1	AT5G03620.1	| Symbols: | Subtilisin-like serine endopeptidase family protein | chr5:918738-921874 FORWARD LENGTH=766	1.25e-86	273.092	85.71	59.6	229	BlastX	1
comp10168_c1_seq1	AT5G03620.1	| Symbols: | Subtilisin-like serine endopeptidase family protein | chr5:918738-921874 FORWARD LENGTH=766	4.76e-23	90.5077	98.59	61.4	70	BlastX	1
comp10169_c0_seq1	AT1G71330.1	| Symbols: ATNAP5, NAP5 | non-intrinsic ABC protein 5 | chr1:26884014-26885169 REVERSE LENGTH=324	2.26e-38	129.798	100	71.4	84	BlastX	3
comp10170_c0_seq1	AT1G33410.2	| Symbols: SAR1 | SUPPRESSOR OF AUXIN RESISTANCE1 | chr1:12109769-12118828 REVERSE LENGTH=1504	4.81e-100	326.25	71.19	55.9	299	BlastX	R1
comp10171_c0_seq1	AT2G22420.1	| Symbols: | Peroxidase superfamily protein | chr2:9513341-9514484 FORWARD LENGTH=329	0	522.702	89.04	74.8	325	BlastX	1
comp101712_c0_seq1	AT4G20320.2	| Symbols: | CTP synthase family protein | chr4:10974980-10978998 FORWARD LENGTH=597	1.22e-29	109.768	100	55.3	85	BlastX	1
comp10172_c0_seq1	AT1G80510.1	| Symbols: | Transmembrane amino acid transporter family protein | chr1:30273100-30274569 FORWARD LENGTH=489	1.21e-162	461.07	99.65	82.3	282	BlastX	2
comp10172_c1_seq1	AT1G80510.1	| Symbols: | Transmembrane amino acid transporter family protein | chr1:30273100-30274569 FORWARD LENGTH=489	4.14e-30	110.153	98.7	77.6	76	BlastX	1
comp10172_c2_seq1	AT1G80510.1	| Symbols: | Transmembrane amino acid transporter family protein | chr1:30273100-30274569 FORWARD LENGTH=489	7.22e-30	109.383	92.41	71.2	73	BlastX	R1
comp10174_c0_seq1	AT2G18196.1	| Symbols: | Heavy metal transport/detoxification superfamily protein | chr2:7920793-7922268 REVERSE LENGTH=178	2.23e-80	235.343	100	67.9	159	BlastX	R3
comp10174_c0_seq2	AT4G10465.1	| Symbols: | Heavy metal transport/detoxification superfamily protein | chr4:6473582-6475137 FORWARD LENGTH=183	1.09e-10	53.9138	42.86	76.7	30	BlastX	R2
comp101743_c0_seq1	AT1G50000.2	| Symbols: | methyltransferases | chr1:18515595-18517244 REVERSE LENGTH=210	7.05e-35	117.472	93.33	77.1	70	BlastX	1
comp10177_c0_seq1	AT2G22010.1	| Symbols: RKP | related to KPC1 | chr2:9363946-9368828 REVERSE LENGTH=1280	0	1278.08	88.46	68.8	912	BlastX	2
comp10178_c0_seq1	AT2G43060.1	| Symbols: IBH1 | ILI1 binding bHLH 1 | chr2:17909247-17909717 FORWARD LENGTH=156	4.39e-19	80.8777	58.82	39.7	140	BlastX	3
comp101813_c0_seq1	AT4G15820.1	| Symbols: | BEST Arabidopsis thaliana protein match is: embryo defective 1703 (TAIR:AT3G61780.1); Has 524 Blast hits to 443 proteins in 102 species: Archae - 0; Bacteria - 13; Metazoa - 196; Fungi - 37; Plants - 43; Viruses - 3; Other Eukaryotes - 232 (source: NCBI BLink). | chr4:8992970-8995022 FORWARD LENGTH=460	1.28e-06	44.669	46.88	46.7	45	BlastX	R2
comp101817_c0_seq1	AT1G45191.1	| Symbols: | Glycosyl hydrolase superfamily protein | chr1:17116044-17119076 FORWARD LENGTH=529	4.46e-15	68.1662	96.47	41.8	91	BlastX	1
comp10182_c0_seq1	AT3G61830.1	| Symbols: ARF18 | auxin response factor 18 | chr3:22888171-22891179 FORWARD LENGTH=602	2.07e-152	438.728	99.64	75.5	274	BlastX	R3
comp10183_c0_seq1	AT4G39370.2	| Symbols: UBP27 | ubiquitin-specific protease 27 | chr4:18306392-18307931 FORWARD LENGTH=361	5.44e-44	147.902	98.61	49.7	145	BlastX	2
comp10183_c1_seq1	AT4G39370.1	| Symbols: UBP27 | ubiquitin-specific protease 27 | chr4:18306392-18308625 FORWARD LENGTH=494	1.9e-21	94.7449	42.94	39.2	143	BlastX	2
comp101839_c0_seq1	AT5G55280.1	| Symbols: FTSZ1-1, ATFTSZ1-1, CPFTSZ | homolog of bacterial cytokinesis Z-ring protein FTSZ 1-1 | chr5:22420740-22422527 REVERSE LENGTH=433	2.99e-18	76.6406	82.61	63.2	57	BlastX	3
comp10184_c0_seq1	AT3G58130.2	| Symbols: | N-acetylglucosaminylphosphatidylinositol de-N-acetylase family protein | chr3:21527946-21529654 FORWARD LENGTH=257	2.45e-105	307.375	76.55	66.7	222	BlastX	2
comp10184_c0_seq2	AT3G58130.2	| Symbols: | N-acetylglucosaminylphosphatidylinositol de-N-acetylase family protein | chr3:21527946-21529654 FORWARD LENGTH=257	2.77e-29	104.375	90.12	63	73	BlastX	3
comp10185_c0_seq1	AT5G03980.1	| Symbols: | SGNH hydrolase-type esterase superfamily protein | chr5:1074205-1075289 REVERSE LENGTH=323	2.69e-27	100.908	87.21	60	75	BlastX	R2
comp101858_c0_seq1	AT1G54215.1	| Symbols: | proline-rich family protein | chr1:20243118-20243627 FORWARD LENGTH=169	1.02e-06	43.8986	39.33	57.1	35	BlastX	R1
comp101862_c0_seq1	AT1G13170.1	| Symbols: ORP1D | OSBP(oxysterol binding protein)-related protein 1D | chr1:4488826-4492278 REVERSE LENGTH=816	6.67e-28	103.99	100	68.9	74	BlastX	1
comp101864_c0_seq1	AT4G04940.1	| Symbols: | transducin family protein / WD-40 repeat family protein | chr4:2511212-2517052 REVERSE LENGTH=910	1.46e-36	129.028	100	76.3	76	BlastX	R2
comp10187_c0_seq1	ATMG00310.1	| Symbols: ORF154 | RNA-directed DNA polymerase (reverse transcriptase)-related family protein | chrM:90883-91347 REVERSE LENGTH=154	3.28e-25	101.293	25.41	40.8	125	BlastX	1
comp10190_c0_seq1	AT2G24020.1	| Symbols: | Uncharacterised BCR, YbaB family COG0718 | chr2:10217869-10219269 REVERSE LENGTH=182	1.62e-35	119.783	61.4	78.6	70	BlastX	2
comp10190_c1_seq1	AT2G24020.1	| Symbols: | Uncharacterised BCR, YbaB family COG0718 | chr2:10217869-10219269 REVERSE LENGTH=182	1.34e-28	103.605	61.38	58.9	94	BlastX	2
comp10193_c1_seq1	AT5G07670.1	| Symbols: | RNI-like superfamily protein | chr5:2430421-2432065 FORWARD LENGTH=476	1.72e-33	120.939	68.97	67.5	80	BlastX	2
comp10194_c0_seq1	AT4G20860.1	| Symbols: | FAD-binding Berberine family protein | chr4:11172726-11174318 FORWARD LENGTH=530	3.94e-52	174.481	100	46.5	182	BlastX	2
comp10196_c0_seq1	AT5G16880.2	| Symbols: | Target of Myb protein 1 | chr5:5549658-5551274 FORWARD LENGTH=407	2.75e-06	43.1282	33.33	73.1	26	BlastX	1
comp10200_c0_seq1	AT4G31330.1	| Symbols: | Protein of unknown function, DUF599 | chr4:15202354-15203151 FORWARD LENGTH=239	2.63e-122	347.821	92.09	70	238	BlastX	2
comp102009_c0_seq1	AT3G53810.1	| Symbols: | Concanavalin A-like lectin protein kinase family protein | chr3:19933153-19935186 REVERSE LENGTH=677	1.15e-35	125.946	100	74.6	71	BlastX	R2
comp10201_c0_seq1	AT5G59890.1	| Symbols: ADF4, ATADF4 | actin depolymerizing factor 4 | chr5:24122545-24123596 FORWARD LENGTH=139	3.02e-66	197.593	77.46	83.6	110	BlastX	R2
comp10201_c0_seq2	AT3G46010.1	| Symbols: ADF1, atadf, ATADF1 | actin depolymerizing factor 1 | chr3:16909679-16910678 REVERSE LENGTH=139	1.23e-67	201.445	74.83	80.9	110	BlastX	R1
comp10203_c0_seq1	AT1G54310.1	| Symbols: | S-adenosyl-L-methionine-dependent methyltransferases superfamily protein | chr1:20273618-20274678 FORWARD LENGTH=245	1.5e-38	127.487	100	79.5	73	BlastX	R3
comp10203_c1_seq1	AT1G54310.1	| Symbols: | S-adenosyl-L-methionine-dependent methyltransferases superfamily protein | chr1:20273618-20274678 FORWARD LENGTH=245	7.92e-33	113.235	98.77	60	80	BlastX	R3
comp10203_c2_seq1	AT1G54310.2	| Symbols: | S-adenosyl-L-methionine-dependent methyltransferases superfamily protein | chr1:20273567-20275449 FORWARD LENGTH=454	6.19e-52	169.859	100	60.8	125	BlastX	R3
comp102039_c0_seq1	AT5G45470.1	| Symbols: | Protein of unknown function (DUF594) | chr5:18422164-18424764 REVERSE LENGTH=866	1.56e-26	101.679	98.97	55.2	96	BlastX	R2
comp10204_c0_seq1	AT1G01180.1	| Symbols: | S-adenosyl-L-methionine-dependent methyltransferases superfamily protein | chr1:75633-76556 FORWARD LENGTH=307	2.98e-134	385.571	81.4	60.7	302	BlastX	3
comp102041_c0_seq1	AT4G38190.1	| Symbols: ATCSLD4, CSLD4 | cellulose synthase like D4 | chr4:17910096-17913641 REVERSE LENGTH=1111	1.03e-52	176.407	100	85.4	96	BlastX	1
comp10205_c0_seq1	AT1G48175.1	| Symbols: emb2191 | Cytidine/deoxycytidylate deaminase family protein | chr1:17790957-17792066 FORWARD LENGTH=182	6.1e-86	254.218	66.79	73.1	175	BlastX	R3
comp10205_c0_seq2	AT1G48175.1	| Symbols: emb2191 | Cytidine/deoxycytidylate deaminase family protein | chr1:17790957-17792066 FORWARD LENGTH=182	1.78e-89	264.233	63.32	71.6	183	BlastX	R1
comp10207_c0_seq1	AT1G04170.1	| Symbols: EIF2 GAMMA | eukaryotic translation initiation factor 2 gamma subunit | chr1:1097423-1099702 FORWARD LENGTH=465	6.04e-08	49.2914	25.23	78.6	28	BlastX	R3
comp10208_c0_seq1	AT3G42170.1	| Symbols: | BED zinc finger ;hAT family dimerisation domain | chr3:14321838-14323928 FORWARD LENGTH=696	1.91e-10	58.151	65.82	29.8	104	BlastX	R1
comp10209_c0_seq1	AT3G07870.1	| Symbols: | F-box and associated interaction domains-containing protein | chr3:2510871-2512124 FORWARD LENGTH=417	1.68e-07	50.447	44.56	35.5	88	BlastX	R3
comp102096_c0_seq1	AT1G34060.1	| Symbols: | Pyridoxal phosphate (PLP)-dependent transferases superfamily protein | chr1:12396561-12398299 REVERSE LENGTH=463	5.37e-32	116.316	87.04	52.1	94	BlastX	R3
comp10210_c0_seq1	AT3G12210.2	| Symbols: | DNA binding | chr3:3894843-3895879 FORWARD LENGTH=209	3.08e-82	243.432	79.05	72.9	166	BlastX	R2
comp10211_c0_seq1	AT5G54160.1	| Symbols: ATOMT1, OMT1 | O-methyltransferase 1 | chr5:21982075-21984167 FORWARD LENGTH=363	1.52e-46	152.91	98.18	66.7	108	BlastX	2
comp10211_c1_seq1	AT5G54160.1	| Symbols: ATOMT1, OMT1 | O-methyltransferase 1 | chr5:21982075-21984167 FORWARD LENGTH=363	2.31e-45	149.058	100	70.7	92	BlastX	R3
comp102114_c0_seq1	AT1G77320.2	| Symbols: MEI1 | transcription coactivators | chr1:29056740-29062710 FORWARD LENGTH=955	1.18e-34	123.635	100	73.1	78	BlastX	1
comp10212_c0_seq1	AT1G32860.1	| Symbols: | Glycosyl hydrolase superfamily protein | chr1:11907308-11908803 REVERSE LENGTH=426	5.65e-38	132.109	82.76	62.5	96	BlastX	2
comp10212_c0_seq2	AT1G32860.1	| Symbols: | Glycosyl hydrolase superfamily protein | chr1:11907308-11908803 REVERSE LENGTH=426	1.15e-34	124.405	71.85	61.9	97	BlastX	2
comp102122_c0_seq1	AT3G47570.1	| Symbols: | Leucine-rich repeat protein kinase family protein | chr3:17527611-17530748 FORWARD LENGTH=1010	5.63e-26	102.834	98.77	38.5	168	BlastX	1
comp10213_c0_seq1	AT1G18560.1	| Symbols: | BED zinc finger ;hAT family dimerisation domain | chr1:6385614-6388005 FORWARD LENGTH=690	7.61e-63	207.608	69.57	62.3	160	BlastX	R3
comp10213_c0_seq2	AT5G11730.1	| Symbols: | Core-2/I-branching beta-1,6-N-acetylglucosaminyltransferase family protein | chr5:3780963-3782473 FORWARD LENGTH=386	6.1e-81	246.514	71.03	71.7	152	BlastX	R2
comp10213_c0_seq3	AT5G11730.1	| Symbols: | Core-2/I-branching beta-1,6-N-acetylglucosaminyltransferase family protein | chr5:3780963-3782473 FORWARD LENGTH=386	1.59e-80	248.054	55.07	71.7	152	BlastX	R2
comp102149_c0_seq1	AT3G08840.3	| Symbols: | D-alanine--D-alanine ligase family | chr3:2680568-2686157 REVERSE LENGTH=845	3.11e-16	71.2478	49.37	79.5	39	BlastX	3
comp102157_c0_seq1	AT5G24340.1	| Symbols: | 3'-5' exonuclease domain-containing protein | chr5:8297328-8300156 FORWARD LENGTH=505	3.6e-47	156.377	100	85.5	83	BlastX	R1
comp10216_c0_seq2	AT3G45830.1	| Symbols: | unknown protein; FUNCTIONS IN: molecular_function unknown; INVOLVED IN: biological_process unknown; LOCATED IN: cellular_component unknown; EXPRESSED IN: 24 plant structures; EXPRESSED DURING: 15 growth stages; BEST Arabidopsis thaliana protein match is: unknown protein (TAIR:AT1G02290.1); Has 499 Blast hits to 438 proteins in 100 species: Archae - 0; Bacteria - 7; Metazoa - 236; Fun…	5.41e-15	71.633	67.44	42.3	118	BlastX	2
comp10218_c0_seq1	AT5G19590.1	| Symbols: | Protein of unknown function, DUF538 | chr5:6611614-6612069 REVERSE LENGTH=151	1.19e-47	150.984	73.61	61.3	106	BlastX	2
comp10218_c1_seq1	AT5G19590.1	| Symbols: | Protein of unknown function, DUF538 | chr5:6611614-6612069 REVERSE LENGTH=151	4.58e-08	46.595	44.78	70	30	BlastX	R2
comp102180_c0_seq1	AT1G74860.1	| Symbols: | unknown protein; BEST Arabidopsis thaliana protein match is: unknown protein (TAIR:AT1G19010.1); Has 210 Blast hits to 193 proteins in 61 species: Archae - 0; Bacteria - 9; Metazoa - 75; Fungi - 18; Plants - 58; Viruses - 1; Other Eukaryotes - 49 (source: NCBI BLink). | chr1:28123432-28125600 FORWARD LENGTH=400	5.32e-07	45.0542	71.05	48.2	56	BlastX	2
comp10219_c0_seq1	AT1G61900.1	| Symbols: | unknown protein; FUNCTIONS IN: molecular_function unknown; INVOLVED IN: biological_process unknown; LOCATED IN: anchored to plasma membrane, plasma membrane, anchored to membrane; EXPRESSED IN: 23 plant structures; EXPRESSED DURING: 13 growth stages; BEST Arabidopsis thaliana protein match is: unknown protein (TAIR:AT2G30700.1); Has 65 Blast hits to 65 proteins in 12 species: Archae …	0	529.635	69.76	63.8	406	BlastX	R2
comp10222_c0_seq1	AT2G24960.2	| Symbols: | unknown protein; FUNCTIONS IN: molecular_function unknown; INVOLVED IN: biological_process unknown; LOCATED IN: cellular_component unknown; EXPRESSED IN: 21 plant structures; EXPRESSED DURING: 12 growth stages; BEST Arabidopsis thaliana protein match is: unknown protein (TAIR:AT4G02210.2); Has 30201 Blast hits to 17322 proteins in 780 species: Archae - 12; Bacteria - 1396; Metazoa - …	1.34e-53	185.267	89.31	44.3	234	BlastX	R3
comp10222_c0_seq2	AT2G24960.2	| Symbols: | unknown protein; FUNCTIONS IN: molecular_function unknown; INVOLVED IN: biological_process unknown; LOCATED IN: cellular_component unknown; EXPRESSED IN: 21 plant structures; EXPRESSED DURING: 12 growth stages; BEST Arabidopsis thaliana protein match is: unknown protein (TAIR:AT4G02210.2); Has 30201 Blast hits to 17322 proteins in 780 species: Archae - 12; Bacteria - 1396; Metazoa - …	0	543.888	99.57	54.5	483	BlastX	R2
comp10222_c0_seq3	AT2G24960.2	| Symbols: | unknown protein; FUNCTIONS IN: molecular_function unknown; INVOLVED IN: biological_process unknown; LOCATED IN: cellular_component unknown; EXPRESSED IN: 21 plant structures; EXPRESSED DURING: 12 growth stages; BEST Arabidopsis thaliana protein match is: unknown protein (TAIR:AT4G02210.2); Has 30201 Blast hits to 17322 proteins in 780 species: Archae - 12; Bacteria - 1396; Metazoa - …	0	677.167	96.03	48.5	718	BlastX	R2
comp102231_c0_seq1	AT1G50180.1	| Symbols: | NB-ARC domain-containing disease resistance protein | chr1:18584235-18587136 FORWARD LENGTH=857	2.3e-32	119.783	96.03	47.2	122	BlastX	2
comp10224_c0_seq1	AT2G41040.1	| Symbols: | S-adenosyl-L-methionine-dependent methyltransferases superfamily protein | chr2:17121499-17123064 FORWARD LENGTH=352	6.01e-88	270.011	46.63	71.8	180	BlastX	1
comp10224_c0_seq2	AT2G41040.1	| Symbols: | S-adenosyl-L-methionine-dependent methyltransferases superfamily protein | chr2:17121499-17123064 FORWARD LENGTH=352	3.76e-152	434.491	73.85	68.7	305	BlastX	2
comp10228_c0_seq1	AT4G38050.1	| Symbols: | Xanthine/uracil permease family protein | chr4:17869529-17872461 REVERSE LENGTH=709	2.32e-14	72.7886	34.8	45.8	95	BlastX	2
comp10231_c0_seq1	AT4G14920.1	| Symbols: | Acyl-CoA N-acyltransferase with RING/FYVE/PHD-type zinc finger protein | chr4:8531157-8535842 REVERSE LENGTH=1138	5.32e-53	179.489	100	55.1	147	BlastX	R3
comp102328_c0_seq1	AT2G38760.1	| Symbols: ANNAT3, ANN3 | annexin 3 | chr2:16201086-16202490 FORWARD LENGTH=321	1.7e-29	106.301	100	63	81	BlastX	1
comp10233_c0_seq1	AT2G35500.1	| Symbols: SKL2 | shikimate kinase like 2 | chr2:14914038-14915909 FORWARD LENGTH=387	7.66e-162	459.529	83.67	70.1	328	BlastX	R3
comp10233_c0_seq2	AT2G35500.1	| Symbols: SKL2 | shikimate kinase like 2 | chr2:14914038-14915909 FORWARD LENGTH=387	1.39e-74	229.95	86.14	64.9	174	BlastX	R3
comp10234_c0_seq1	AT3G10500.1	| Symbols: anac053, NAC053 | NAC domain containing protein 53 | chr3:3271718-3273887 FORWARD LENGTH=549	2.79e-15	70.0922	30.7	80	35	BlastX	2
comp10235_c0_seq1	AT4G04670.1	| Symbols: | Met-10+ like family protein / kelch repeat-containing protein | chr4:2367603-2371990 FORWARD LENGTH=995	1.15e-37	133.65	100	53.9	102	BlastX	3
comp10235_c1_seq1	AT4G04670.1	| Symbols: | Met-10+ like family protein / kelch repeat-containing protein | chr4:2367603-2371990 FORWARD LENGTH=995	2.03e-50	177.948	99.65	39.1	281	BlastX	R1
comp10235_c2_seq1	AT4G04670.1	| Symbols: | Met-10+ like family protein / kelch repeat-containing protein | chr4:2367603-2371990 FORWARD LENGTH=995	1.34e-46	161.77	81.53	64.8	128	BlastX	1
comp10236_c0_seq1	AT5G13520.1	| Symbols: | peptidase M1 family protein | chr5:4342117-4344571 REVERSE LENGTH=616	0	950.273	96.38	73.4	616	BlastX	R3
comp10239_c0_seq1	AT5G03070.1	| Symbols: IMPA-9 | importin alpha isoform 9 | chr5:718468-721395 REVERSE LENGTH=519	3.68e-146	419.853	100	76.5	281	BlastX	3
comp10239_c0_seq2	AT5G03070.1	| Symbols: IMPA-9 | importin alpha isoform 9 | chr5:718468-721395 REVERSE LENGTH=519	5.77e-28	104.76	92.77	62.3	77	BlastX	1
comp10240_c0_seq1	AT5G41560.1	| Symbols: | FUNCTIONS IN: molecular_function unknown; INVOLVED IN: biological_process unknown; LOCATED IN: chloroplast; EXPRESSED IN: 24 plant structures; EXPRESSED DURING: 15 growth stages; CONTAINS InterPro DOMAIN/s: Ubiquitin ligase, Det1/DDB1-complexing (InterPro:IPR018276); Has 1807 Blast hits to 1807 proteins in 277 species: Archae - 0; Bacteria - 0; Metazoa - 736; Fungi - 347; Plants - 38…	1.63e-43	140.198	54.44	67.3	98	BlastX	3
comp102400_c0_seq1	AT1G76250.1	| Symbols: | unknown protein; INVOLVED IN: biological_process unknown; LOCATED IN: endomembrane system; EXPRESSED IN: 6 plant structures; EXPRESSED DURING: 4 anthesis, petal differentiation and expansion stage; Has 74 Blast hits to 74 proteins in 16 species: Archae - 0; Bacteria - 0; Metazoa - 1; Fungi - 0; Plants - 69; Viruses - 0; Other Eukaryotes - 4 (source: NCBI BLink). | chr1:28606561-28608…	1.54e-29	107.457	100	73.5	68	BlastX	3
comp10243_c0_seq1	AT5G01970.1	| Symbols: | unknown protein; BEST Arabidopsis thaliana protein match is: unknown protein (TAIR:AT1G30050.1); Has 240 Blast hits to 236 proteins in 72 species: Archae - 0; Bacteria - 15; Metazoa - 51; Fungi - 19; Plants - 119; Viruses - 0; Other Eukaryotes - 36 (source: NCBI BLink). | chr5:373014-374651 REVERSE LENGTH=351	2.58e-41	144.436	73.86	45.7	178	BlastX	R3
comp10243_c0_seq2	AT5G01970.1	| Symbols: | unknown protein; BEST Arabidopsis thaliana protein match is: unknown protein (TAIR:AT1G30050.1); Has 240 Blast hits to 236 proteins in 72 species: Archae - 0; Bacteria - 15; Metazoa - 51; Fungi - 19; Plants - 119; Viruses - 0; Other Eukaryotes - 36 (source: NCBI BLink). | chr5:373014-374651 REVERSE LENGTH=351	2.07e-117	348.206	66.95	59.9	310	BlastX	R3
comp10244_c0_seq1	AT5G23200.1	| Symbols: | unknown protein; BEST Arabidopsis thaliana protein match is: unknown protein (TAIR:AT5G08270.1); Has 30201 Blast hits to 17322 proteins in 780 species: Archae - 12; Bacteria - 1396; Metazoa - 17338; Fungi - 3422; Plants - 5037; Viruses - 0; Other Eukaryotes - 2996 (source: NCBI BLink). | chr5:7807319-7808988 FORWARD LENGTH=399	1.63e-55	177.563	100	62.9	124	BlastX	R3
comp102447_c0_seq1	AT4G16230.1	| Symbols: | GDSL-like Lipase/Acylhydrolase superfamily protein | chr4:9185298-9186447 FORWARD LENGTH=251	2.78e-31	109.768	89.41	59.2	76	BlastX	R1
comp10245_c0_seq1	AT3G15880.3	| Symbols: WSIP2 | WUS-interacting protein 2 | chr3:5364792-5371869 REVERSE LENGTH=1125	2.86e-26	100.138	100	55.6	81	BlastX	R1
comp10247_c0_seq1	AT4G02405.2	| Symbols: | S-adenosyl-L-methionine-dependent methyltransferases superfamily protein | chr4:1058118-1059671 REVERSE LENGTH=317	5.63e-20	85.8853	36.45	52.6	76	BlastX	3
comp10247_c1_seq1	AT4G02405.2	| Symbols: | S-adenosyl-L-methionine-dependent methyltransferases superfamily protein | chr4:1058118-1059671 REVERSE LENGTH=317	2.2e-30	108.227	94.29	71.2	66	BlastX	R1
comp10250_c0_seq1	AT5G24740.1	| Symbols: | Protein of unknown function (DUF1162) | chr5:8470073-8489703 REVERSE LENGTH=3464	9.33e-76	248.825	99.57	51.8	238	BlastX	R3
comp10250_c1_seq1	AT5G24740.1	| Symbols: | Protein of unknown function (DUF1162) | chr5:8470073-8489703 REVERSE LENGTH=3464	7.58e-30	111.694	88.89	54.2	96	BlastX	R2
comp10251_c0_seq1	AT5G13680.1	| Symbols: ELO2, ABO1 | IKI3 family protein | chr5:4410522-4415471 REVERSE LENGTH=1319	2.14e-132	407.142	98.08	66.8	307	BlastX	1
comp102543_c0_seq1	AT1G71830.1	| Symbols: SERK1, ATSERK1 | somatic embryogenesis receptor-like kinase 1 | chr1:27018575-27021842 FORWARD LENGTH=625	6.9e-40	137.502	100	98.5	67	BlastX	2
comp10255_c0_seq1	AT5G16486.1	| Symbols: | RNA-directed DNA polymerase (reverse transcriptase)-related family protein | chr5:5383597-5384226 REVERSE LENGTH=209	7.68e-09	49.6766	83.78	36.9	65	BlastX	R2
comp102557_c0_seq1	AT4G18640.1	| Symbols: MRH1 | Leucine-rich repeat protein kinase family protein | chr4:10260481-10263577 FORWARD LENGTH=678	8.66e-29	107.071	100	64.5	76	BlastX	R2
comp10256_c0_seq1	AT4G31790.2	| Symbols: | Tetrapyrrole (Corrin/Porphyrin) Methylases | chr4:15377479-15378530 FORWARD LENGTH=277	4.14e-53	166.777	100	78.4	97	BlastX	2
comp10256_c0_seq2	AT4G31790.2	| Symbols: | Tetrapyrrole (Corrin/Porphyrin) Methylases | chr4:15377479-15378530 FORWARD LENGTH=277	2.66e-62	191.045	100	80.9	110	BlastX	2
comp10259_c0_seq1	AT3G33520.1	| Symbols: ATARP6, ARP6, SUF3, ESD1 | actin-related protein 6 | chr3:14093791-14095476 REVERSE LENGTH=421	9.32e-91	279.256	53.3	66.3	202	BlastX	1
comp10260_c1_seq1	AT4G36050.1	| Symbols: | endonuclease/exonuclease/phosphatase family protein | chr4:17052345-17054081 REVERSE LENGTH=408	2.69e-38	134.035	68.75	62.6	99	BlastX	R2
comp10263_c0_seq1	AT1G64380.1	| Symbols: | Integrase-type DNA-binding superfamily protein | chr1:23890981-23891988 REVERSE LENGTH=335	3.35e-32	118.627	94.92	47.3	187	BlastX	2
comp102630_c0_seq1	AT3G46920.1	| Symbols: | Protein kinase superfamily protein with octicosapeptide/Phox/Bem1p domain | chr3:17280430-17284857 REVERSE LENGTH=1171	1.44e-32	117.472	100	70.7	75	BlastX	R3
comp10267_c0_seq1	AT3G05510.1	| Symbols: | Phospholipid/glycerol acyltransferase family protein | chr3:1595576-1598074 FORWARD LENGTH=448	4.67e-140	400.208	99.17	77.8	239	BlastX	2
comp10267_c1_seq1	AT3G05510.1	| Symbols: | Phospholipid/glycerol acyltransferase family protein | chr3:1595576-1598074 FORWARD LENGTH=448	1.94e-11	59.3066	52.17	51.6	60	BlastX	3
comp10269_c0_seq1	AT2G17670.1	| Symbols: | Tetratricopeptide repeat (TPR)-like superfamily protein | chr2:7674420-7675811 FORWARD LENGTH=463	1.09e-85	259.225	99.42	68	172	BlastX	2
comp102699_c0_seq1	AT5G01930.1	| Symbols: MAN6, AtMAN6 | Glycosyl hydrolase superfamily protein | chr5:361189-362867 REVERSE LENGTH=448	1.95e-44	148.673	100	68.4	95	BlastX	2
comp10270_c1_seq1	AT1G77680.1	| Symbols: | Ribonuclease II/R family protein | chr1:29192188-29195963 REVERSE LENGTH=1055	1.12e-21	90.1225	80.26	41.5	122	BlastX	1
comp10271_c0_seq1	AT5G11980.1	| Symbols: | conserved oligomeric Golgi complex component-related / COG complex component-related | chr5:3868809-3872146 REVERSE LENGTH=569	3.14e-49	169.474	64.35	56.3	148	BlastX	1
comp102717_c0_seq1	AT3G15380.1	| Symbols: | Plasma-membrane choline transporter family protein | chr3:5193319-5196435 FORWARD LENGTH=700	5.1e-47	158.688	97.8	78.7	89	BlastX	R3
comp10273_c0_seq1	AT5G20040.2	| Symbols: ATIPT9, IPT9 | isopentenyltransferase 9 | chr5:6767939-6770980 REVERSE LENGTH=459	1.72e-57	185.652	85.35	71.7	138	BlastX	R3
comp10273_c1_seq1	AT5G20040.1	| Symbols: ATIPT9, IPT9 | isopentenyltransferase 9 | chr5:6767939-6770980 REVERSE LENGTH=463	3.1e-135	394.045	82.61	62.6	304	BlastX	3
comp102731_c0_seq1	AT4G15475.1	| Symbols: | F-box/RNI-like superfamily protein | chr4:8845927-8848701 FORWARD LENGTH=610	2.08e-31	113.62	100	79.4	68	BlastX	2
comp102747_c0_seq1	AT1G77470.1	| Symbols: RFC3, RFC5 | replication factor C subunit 3 | chr1:29112194-29114323 REVERSE LENGTH=369	1.23e-30	110.923	88.78	65.9	87	BlastX	1
comp10275_c0_seq1	AT2G20560.1	| Symbols: | DNAJ heat shock family protein | chr2:8848353-8849815 REVERSE LENGTH=337	6.3e-69	211.075	81.12	84.9	119	BlastX	3
comp10275_c0_seq2	AT2G20560.1	| Symbols: | DNAJ heat shock family protein | chr2:8848353-8849815 REVERSE LENGTH=337	1.22e-70	215.698	79.33	85.7	119	BlastX	3
comp102762_c0_seq1	AT5G55840.1	| Symbols: | Pentatricopeptide repeat (PPR) superfamily protein | chr5:22598038-22601688 FORWARD LENGTH=1136	8.36e-17	73.9442	95.79	43.5	92	BlastX	1
comp102778_c0_seq1	AT1G33800.1	| Symbols: | Protein of unknown function (DUF579) | chr1:12261480-12262456 FORWARD LENGTH=297	1.27e-51	164.081	100	69.2	104	BlastX	2
comp10278_c0_seq1	AT2G37035.1	| Symbols: | unknown protein; Has 26 Blast hits to 26 proteins in 11 species: Archae - 0; Bacteria - 0; Metazoa - 2; Fungi - 0; Plants - 23; Viruses - 0; Other Eukaryotes - 1 (source: NCBI BLink). | chr2:15555374-15556780 REVERSE LENGTH=433	6.09e-15	70.4774	74.83	53.2	107	BlastX	1
comp10278_c1_seq1	AT2G37035.1	| Symbols: | unknown protein; Has 26 Blast hits to 26 proteins in 11 species: Archae - 0; Bacteria - 0; Metazoa - 2; Fungi - 0; Plants - 23; Viruses - 0; Other Eukaryotes - 1 (source: NCBI BLink). | chr2:15555374-15556780 REVERSE LENGTH=433	1.62e-33	122.094	90.38	45.9	146	BlastX	3
comp10280_c0_seq1	AT5G46910.1	| Symbols: | Transcription factor jumonji (jmj) family protein / zinc finger (C5HC2 type) family protein | chr5:19046888-19050880 FORWARD LENGTH=787	1.17e-98	301.212	99.42	81.4	172	BlastX	3
comp102808_c0_seq1	AT2G41710.1	| Symbols: | Integrase-type DNA-binding superfamily protein | chr2:17400274-17402903 REVERSE LENGTH=423	5.09e-29	107.457	87.63	58.6	86	BlastX	R1
comp10281_c0_seq1	AT5G10910.1	| Symbols: | mraW methylase family protein | chr5:3439588-3441517 FORWARD LENGTH=434	1.69e-50	169.474	77.73	55.7	171	BlastX	R2
comp10282_c0_seq1	AT2G16600.2	| Symbols: ROC3 | rotamase CYP 3 | chr2:7200862-7201383 FORWARD LENGTH=151	3.42e-45	147.132	64.18	59.8	132	BlastX	1
comp102834_c0_seq1	AT2G20300.1	| Symbols: ALE2 | Protein kinase superfamily protein | chr2:8756475-8759845 REVERSE LENGTH=744	1.17e-69	221.861	100	88.4	121	BlastX	R1
comp10284_c0_seq1	AT2G13680.1	| Symbols: CALS5, GLS2, ATGSL02 | callose synthase 5 | chr2:5695124-5706134 FORWARD LENGTH=1923	1.64e-141	438.728	85.28	83.5	255	BlastX	3
comp10284_c0_seq2	AT2G13680.1	| Symbols: CALS5, GLS2, ATGSL02 | callose synthase 5 | chr2:5695124-5706134 FORWARD LENGTH=1923	1.2e-135	422.55	83.06	82.8	250	BlastX	2
comp10285_c0_seq1	AT3G59100.1	| Symbols: ATGSL11, gsl11 | glucan synthase-like 11 | chr3:21843407-21853860 FORWARD LENGTH=1921	8.52e-49	166.007	100	64.3	112	BlastX	R1
comp10285_c1_seq1	AT2G13680.1	| Symbols: CALS5, GLS2, ATGSL02 | callose synthase 5 | chr2:5695124-5706134 FORWARD LENGTH=1923	2.46e-84	272.707	80.09	79.3	174	BlastX	1
comp10289_c0_seq1	AT3G06790.2	| Symbols: | plastid developmental protein DAG, putative | chr3:2144564-2145743 REVERSE LENGTH=244	2.57e-63	194.126	92.67	71.7	144	BlastX	3
comp10289_c1_seq1	AT3G06790.2	| Symbols: | plastid developmental protein DAG, putative | chr3:2144564-2145743 REVERSE LENGTH=244	2.02e-35	125.561	39.27	80.2	86	BlastX	1
comp102898_c0_seq1	AT1G77660.1	| Symbols: | Histone H3 K4-specific methyltransferase SET7/9 family protein | chr1:29186073-29187500 REVERSE LENGTH=421	4.73e-12	59.3066	98.73	39.7	78	BlastX	2
comp10293_c0_seq1	AT2G03270.1	| Symbols: | DNA-binding protein, putative | chr2:994071-995990 FORWARD LENGTH=639	0	739.569	95.75	84.3	428	BlastX	R2
comp10294_c1_seq1	AT2G25430.1	| Symbols: | epsin N-terminal homology (ENTH) domain-containing protein / clathrin assembly protein-related | chr2:10822716-10824677 FORWARD LENGTH=653	1.01e-59	193.356	100	80	110	BlastX	2
comp10298_c0_seq1	AT3G03330.1	| Symbols: | NAD(P)-binding Rossmann-fold superfamily protein | chr3:783572-786148 REVERSE LENGTH=328	1.04e-165	465.307	87.43	73.2	306	BlastX	3
comp102984_c0_seq1	AT4G23930.1	| Symbols: | Late embryogenesis abundant (LEA) hydroxyproline-rich glycoprotein family | chr4:12436131-12436694 REVERSE LENGTH=187	1.01e-38	128.257	100	53.4	116	BlastX	1
comp10299_c0_seq1	AT2G36250.2	| Symbols: FTSZ2-1, ATFTSZ2-1 | Tubulin/FtsZ family protein | chr2:15197661-15199932 REVERSE LENGTH=478	5.89e-17	78.1814	63.96	42.5	126	BlastX	R2
comp1030_c0_seq1	AT4G25590.1	| Symbols: ADF7 | actin depolymerizing factor 7 | chr4:13059137-13060050 REVERSE LENGTH=137	1.73e-78	227.639	100	86.8	121	BlastX	R3
comp103009_c0_seq1	AT3G12090.1	| Symbols: TET6 | tetraspanin6 | chr3:3852326-3853714 REVERSE LENGTH=282	5.87e-47	150.984	98.9	81.1	90	BlastX	3
comp10301_c0_seq1	AT2G38110.1	| Symbols: ATGPAT6, GPAT6 | glycerol-3-phosphate acyltransferase 6 | chr2:15952816-15955364 REVERSE LENGTH=501	9.42e-13	63.5438	43.75	54.7	64	BlastX	2
comp10301_c1_seq1	AT2G38110.1	| Symbols: ATGPAT6, GPAT6 | glycerol-3-phosphate acyltransferase 6 | chr2:15952816-15955364 REVERSE LENGTH=501	3.32e-21	87.8113	97.78	44.6	136	BlastX	3
comp103012_c0_seq1	AT3G47570.1	| Symbols: | Leucine-rich repeat protein kinase family protein | chr3:17527611-17530748 FORWARD LENGTH=1010	5.47e-26	98.5969	98.53	62.7	67	BlastX	2
comp10303_c1_seq1	AT1G79820.3	| Symbols: SGB1 | Major facilitator superfamily protein | chr1:30022581-30026771 REVERSE LENGTH=447	4.31e-122	361.303	61.85	69.3	248	BlastX	R1
comp10304_c0_seq1	AT5G67220.1	| Symbols: | FMN-linked oxidoreductases superfamily protein | chr5:26820276-26821926 REVERSE LENGTH=423	4.91e-104	311.227	59.5	75.5	192	BlastX	1
comp10305_c0_seq1	AT4G35350.1	| Symbols: XCP1 | xylem cysteine peptidase 1 | chr4:16810529-16811875 FORWARD LENGTH=355	0	539.65	99.12	73.5	340	BlastX	R2
comp10306_c0_seq1	AT5G22450.1	| Symbols: | unknown protein; LOCATED IN: chloroplast; EXPRESSED IN: 22 plant structures; EXPRESSED DURING: 13 growth stages; BEST Arabidopsis thaliana protein match is: unknown protein (TAIR:AT2G19390.1); Has 30201 Blast hits to 17322 proteins in 780 species: Archae - 12; Bacteria - 1396; Metazoa - 17338; Fungi - 3422; Plants - 5037; Viruses - 0; Other Eukaryotes - 2996 (source: NCBI BLink). | c…	1.44e-12	61.2326	75.9	47.6	63	BlastX	2
comp10307_c1_seq1	AT1G21580.1	| Symbols: | Zinc finger C-x8-C-x5-C-x3-H type family protein | chr1:7557822-7565655 REVERSE LENGTH=2166	5.53e-73	265.774	46.39	40.7	476	BlastX	1
comp103072_c0_seq1	AT5G28530.1	| Symbols: FRS10 | FAR1-related sequence 10 | chr5:10525078-10527300 REVERSE LENGTH=685	1.62e-16	72.0182	100	40.5	84	BlastX	1
comp10308_c0_seq1	AT2G44581.1	| Symbols: | RING/U-box superfamily protein | chr2:18397996-18398433 REVERSE LENGTH=145	2.72e-19	76.6406	92.93	35	103	BlastX	R3
comp10308_c0_seq2	AT2G44581.1	| Symbols: | RING/U-box superfamily protein | chr2:18397996-18398433 REVERSE LENGTH=145	2.01e-19	76.6406	63.33	52.6	57	BlastX	R1
comp103095_c0_seq1	AT5G40820.1	| Symbols: ATRAD3, ATR, ATATR | Ataxia telangiectasia-mutated and RAD3-related | chr5:16343860-16353847 REVERSE LENGTH=2702	6.96e-33	119.013	100	79.8	84	BlastX	R1
comp10311_c0_seq1	AT1G29340.1	| Symbols: PUB17, ATPUB17 | plant U-box 17 | chr1:10264412-10266601 FORWARD LENGTH=729	8.59e-39	140.198	75	65.5	148	BlastX	2
comp10311_c0_seq2	AT1G29340.1	| Symbols: PUB17, ATPUB17 | plant U-box 17 | chr1:10264412-10266601 FORWARD LENGTH=729	3.07e-30	113.62	100	60.4	144	BlastX	2
comp10312_c0_seq1	AT4G17090.1	| Symbols: CT-BMY, BAM3, BMY8 | chloroplast beta-amylase | chr4:9605266-9607250 REVERSE LENGTH=548	1.52e-112	331.257	100	77.4	190	BlastX	1
comp10312_c1_seq1	AT4G17090.1	| Symbols: CT-BMY, BAM3, BMY8 | chloroplast beta-amylase | chr4:9605266-9607250 REVERSE LENGTH=548	2.12e-41	140.969	100	85.7	70	BlastX	1
comp10313_c0_seq1	AT4G33865.1	| Symbols: | Ribosomal protein S14p/S29e family protein | chr4:16233395-16234114 REVERSE LENGTH=56	9.11e-30	102.064	40.6	85.2	54	BlastX	R3
comp10314_c0_seq1	AT5G60580.4	| Symbols: | RING/U-box superfamily protein | chr5:24354298-24356706 FORWARD LENGTH=494	7.76e-08	46.9802	94.12	52.9	70	BlastX	R2
comp10314_c1_seq1	AT5G60580.3	| Symbols: | RING/U-box superfamily protein | chr5:24354298-24356706 FORWARD LENGTH=487	9.19e-23	91.2781	100	52.6	114	BlastX	3
comp10314_c2_seq1	AT5G60580.4	| Symbols: | RING/U-box superfamily protein | chr5:24354298-24356706 FORWARD LENGTH=494	4.85e-43	145.591	100	73.1	93	BlastX	1
comp10315_c0_seq1	AT1G79915.1	| Symbols: | Putative methyltransferase family protein | chr1:30057220-30058657 FORWARD LENGTH=312	4.46e-107	316.235	89.66	51.5	321	BlastX	R1
comp10318_c0_seq1	AT3G25140.1	| Symbols: GAUT8, QUA1 | Nucleotide-diphospho-sugar transferases superfamily protein | chr3:9154748-9156642 FORWARD LENGTH=559	4.84e-15	69.707	46.67	69.6	56	BlastX	R3
comp10319_c0_seq1	AT2G36810.1	| Symbols: | ARM repeat superfamily protein | chr2:15425739-15439462 REVERSE LENGTH=1716	2.3e-71	240.35	50.31	74.4	160	BlastX	R3
comp103194_c0_seq1	AT1G10020.1	| Symbols: | Protein of unknown function (DUF1005) | chr1:3269939-3271732 REVERSE LENGTH=461	1.99e-30	110.153	100	76.5	68	BlastX	2
comp10321_c0_seq1	AT3G19770.1	| Symbols: ATVPS9A, VPS9A, VPS9 | Vacuolar sorting protein 9 (VPS9) domain | chr3:6866916-6869114 FORWARD LENGTH=520	5.26e-84	259.61	80.99	61.4	197	BlastX	R3
comp10321_c0_seq2	AT3G19770.1	| Symbols: ATVPS9A, VPS9A, VPS9 | Vacuolar sorting protein 9 (VPS9) domain | chr3:6866916-6869114 FORWARD LENGTH=520	0	549.28	82.67	58	501	BlastX	R2
comp103215_c0_seq1	AT4G30600.1	| Symbols: | signal recognition particle receptor alpha subunit family protein | chr4:14938142-14940600 REVERSE LENGTH=634	4.77e-16	70.8626	72.15	54.4	57	BlastX	2
comp10323_c0_seq1	AT3G52580.1	| Symbols: | Ribosomal protein S11 family protein | chr3:19503324-19504701 FORWARD LENGTH=150	3.76e-10	51.9878	54.41	62.2	37	BlastX	R1
comp10326_c0_seq1	AT5G16520.1	| Symbols: | unknown protein; Has 25 Blast hits to 25 proteins in 9 species: Archae - 0; Bacteria - 0; Metazoa - 0; Fungi - 0; Plants - 25; Viruses - 0; Other Eukaryotes - 0 (source: NCBI BLink). | chr5:5394740-5397371 REVERSE LENGTH=608	7.91e-97	294.278	92.48	65.7	209	BlastX	R2
comp103277_c0_seq1	AT5G52450.1	| Symbols: | MATE efflux family protein | chr5:21289042-21291749 REVERSE LENGTH=486	6.74e-34	120.168	100	73.7	76	BlastX	1
comp10328_c0_seq1	AT2G07560.1	| Symbols: AHA6, HA6 | H(+)-ATPase 6 | chr2:3170394-3173952 REVERSE LENGTH=949	2.15e-58	196.052	61.02	84.3	108	BlastX	R3
comp10328_c1_seq1	AT2G24520.1	| Symbols: AHA5, HA5 | H(+)-ATPase 5 | chr2:10415522-10419730 FORWARD LENGTH=931	0	790.801	100	86.4	427	BlastX	R2
comp10329_c0_seq1	AT1G29820.2	| Symbols: | Magnesium transporter CorA-like family protein | chr1:10438219-10440625 FORWARD LENGTH=540	1.6e-64	209.92	85.26	48.6	214	BlastX	R2
comp1033_c0_seq1	AT5G20930.1	| Symbols: TSL | Protein kinase superfamily protein | chr5:7098213-7102970 FORWARD LENGTH=688	1.8e-45	160.614	92.61	46	242	BlastX	3
comp10330_c0_seq1	AT2G24860.1	| Symbols: | DnaJ/Hsp40 cysteine-rich domain superfamily protein | chr2:10587118-10588240 REVERSE LENGTH=144	5.06e-56	175.637	43.29	78	100	BlastX	1
comp103323_c0_seq1	AT1G59990.1	| Symbols: | DEA(D/H)-box RNA helicase family protein | chr1:22090369-22092885 REVERSE LENGTH=581	2.17e-31	114.775	76.92	74.3	70	BlastX	1
comp103339_c0_seq1	AT1G34245.1	| Symbols: EPF2 | Putative membrane lipoprotein | chr1:12472990-12473631 FORWARD LENGTH=120	4.33e-16	66.6254	73.13	63.3	49	BlastX	R1
comp10334_c0_seq1	AT4G18750.1	| Symbols: DOT4 | Pentatricopeptide repeat (PPR) superfamily protein | chr4:10304850-10307465 FORWARD LENGTH=871	3.76e-19	80.4925	97.87	35.9	92	BlastX	R3
comp10335_c0_seq1	AT1G14440.2	| Symbols: AtHB31, HB31, ZHD4 | homeobox protein 31 | chr1:4939076-4940014 REVERSE LENGTH=312	4.8e-37	127.872	81.75	60.2	113	BlastX	3
comp103377_c0_seq1	AT1G01040.1	| Symbols: DCL1, CAF, SUS1, SIN1, ASU1, EMB76, EMB60, ATDCL1 | dicer-like 1 | chr1:23519-31079 FORWARD LENGTH=1909	1.17e-32	117.472	100	77.9	68	BlastX	2
comp103386_c0_seq1	AT5G03770.1	| Symbols: KDTA | KDO transferase A | chr5:995191-997622 FORWARD LENGTH=447	2.98e-19	80.8777	73.33	50.6	77	BlastX	1
comp10340_c0_seq1	AT3G03790.1	| Symbols: | ankyrin repeat family protein / regulator of chromosome condensation (RCC1) family protein | chr3:963195-967857 FORWARD LENGTH=1078	1.72e-41	150.599	71.19	54.1	170	BlastX	R2
comp10340_c1_seq1	AT3G03790.2	| Symbols: | ankyrin repeat family protein / regulator of chromosome condensation (RCC1) family protein | chr3:963195-967857 FORWARD LENGTH=1081	3.81e-30	111.694	73.33	77.3	66	BlastX	R2
comp10341_c0_seq1	AT1G70070.1	| Symbols: EMB25, PDE317, ISE2 | DEAD/DEAH box helicase, putative | chr1:26390016-26394148 REVERSE LENGTH=1171	5.83e-131	397.897	97.2	77	243	BlastX	R1
comp10343_c0_seq1	AT1G80350.1	| Symbols: ERH3, AAA1, FRA2, LUE1, ATKTN1, KTN1, FRC2, BOT1, FTR | P-loop containing nucleoside triphosphate hydrolases superfamily protein | chr1:30205499-30208050 REVERSE LENGTH=523	0	697.197	90.52	84.1	402	BlastX	3
comp103438_c0_seq1	AT1G74580.1	| Symbols: | Pentatricopeptide repeat (PPR) superfamily protein | chr1:28020777-28023068 FORWARD LENGTH=763	5.5e-40	138.658	100	76.9	78	BlastX	R3
comp10344_c0_seq2	AT2G28910.1	| Symbols: CXIP4 | CAX interacting protein 4 | chr2:12415992-12416990 REVERSE LENGTH=332	2.1e-63	206.453	53.52	61.7	213	BlastX	1
comp103460_c0_seq1	AT3G45830.1	| Symbols: | unknown protein; FUNCTIONS IN: molecular_function unknown; INVOLVED IN: biological_process unknown; LOCATED IN: cellular_component unknown; EXPRESSED IN: 24 plant structures; EXPRESSED DURING: 15 growth stages; BEST Arabidopsis thaliana protein match is: unknown protein (TAIR:AT1G02290.1); Has 499 Blast hits to 438 proteins in 100 species: Archae - 0; Bacteria - 7; Metazoa - 236; Fun…	2.19e-07	48.1358	77.42	33	106	BlastX	R3
comp10348_c0_seq1	AT1G09700.1	| Symbols: HYL1, DRB1 | dsRNA-binding domain-like superfamily protein | chr1:3137960-3140118 REVERSE LENGTH=419	9.96e-10	58.151	22.35	50.9	57	BlastX	R3
comp103485_c0_seq1	AT3G44730.1	| Symbols: ATKP1, KP1 | kinesin-like protein 1 | chr3:16285888-16290852 FORWARD LENGTH=1087	2.82e-38	134.035	98.63	88.9	72	BlastX	2
comp10349_c0_seq1	AT1G26355.1	| Symbols: SP1L1 | SPIRAL1-like1 | chr1:9117950-9118611 REVERSE LENGTH=113	2.4e-48	151.754	77.33	74.1	116	BlastX	1
comp10350_c0_seq1	AT3G48190.1	| Symbols: ATM, ATATM | ataxia-telangiectasia mutated | chr3:17797628-17828361 FORWARD LENGTH=3845	9.14e-27	113.62	53.53	39.5	220	BlastX	2
comp10351_c0_seq1	AT5G64600.1	| Symbols: | O-fucosyltransferase family protein | chr5:25825178-25827931 FORWARD LENGTH=522	2.26e-73	230.72	73.08	72.4	152	BlastX	2
comp10352_c0_seq1	AT1G71730.1	| Symbols: | unknown protein; Has 52 Blast hits to 52 proteins in 24 species: Archae - 0; Bacteria - 0; Metazoa - 4; Fungi - 0; Plants - 41; Viruses - 0; Other Eukaryotes - 7 (source: NCBI BLink). | chr1:26986298-26986831 REVERSE LENGTH=177	3.34e-40	134.806	48.96	68.6	102	BlastX	R2
comp10353_c0_seq1	AT4G23160.1	| Symbols: CRK8 | cysteine-rich RLK (RECEPTOR-like protein kinase) 8 | chr4:12129485-12134086 FORWARD LENGTH=1262	2.48e-15	69.3218	88.37	42.1	76	BlastX	1
comp10353_c1_seq1	ATMG00810.1	| Symbols: ORF240B | DNA/RNA polymerases superfamily protein | chrM:227709-228431 REVERSE LENGTH=240	9.32e-21	82.4185	98.9	38.9	90	BlastX	R3
comp10354_c0_seq1	AT3G44820.1	| Symbols: | Phototropic-responsive NPH3 family protein | chr3:16361864-16364411 REVERSE LENGTH=651	7.35e-95	294.664	71.83	66.9	235	BlastX	1
comp103542_c0_seq1	AT1G26190.1	| Symbols: | Phosphoribulokinase / Uridine kinase family | chr1:9057285-9060433 REVERSE LENGTH=674	1.05e-65	209.92	100	83.5	115	BlastX	1
comp10357_c0_seq1	AT5G40740.1	| Symbols: | unknown protein; Has 30201 Blast hits to 17322 proteins in 780 species: Archae - 12; Bacteria - 1396; Metazoa - 17338; Fungi - 3422; Plants - 5037; Viruses - 0; Other Eukaryotes - 2996 (source: NCBI BLink). | chr5:16302229-16306371 REVERSE LENGTH=741	3.51e-14	65.4698	95	51.9	76	BlastX	1
comp10359_c0_seq1	AT2G45540.2	| Symbols: | WD-40 repeat family protein / beige-related | chr2:18757881-18772229 REVERSE LENGTH=3001	0	1406.35	88.92	70.8	971	BlastX	R2
comp10360_c0_seq1	AT3G49050.1	| Symbols: | alpha/beta-Hydrolases superfamily protein | chr3:18181498-18183613 FORWARD LENGTH=477	1.38e-42	148.673	40.5	79.3	82	BlastX	3
comp10360_c1_seq1	AT3G49050.1	| Symbols: | alpha/beta-Hydrolases superfamily protein | chr3:18181498-18183613 FORWARD LENGTH=477	8.7e-171	480.715	100	82.5	269	BlastX	1
comp10361_c0_seq1	AT4G23160.1	| Symbols: CRK8 | cysteine-rich RLK (RECEPTOR-like protein kinase) 8 | chr4:12129485-12134086 FORWARD LENGTH=1262	1.35e-75	256.914	93.26	34.1	415	BlastX	R3
comp10363_c0_seq1	AT5G20960.2	| Symbols: AAO1, AO1, ATAO, AT-AO1, AOalpha, AtAO1 | aldehyde oxidase 1 | chr5:7116783-7122338 FORWARD LENGTH=1368	2.81e-67	223.016	100	60.1	197	BlastX	R2
comp10363_c1_seq1	AT1G04580.1	| Symbols: AAO4, ATAO-4, ATAO2, AO4 | aldehyde oxidase 4 | chr1:1252212-1257510 REVERSE LENGTH=1337	1.32e-108	338.961	100	74.2	209	BlastX	R3
comp10363_c2_seq1	AT2G27150.2	| Symbols: AAO3, At-AO3, AOdelta, AtAAO3 | abscisic aldehyde oxidase 3 | chr2:11601952-11607014 FORWARD LENGTH=1332	6.94e-81	263.848	100	55.4	242	BlastX	1
comp103632_c0_seq1	AT2G47140.1	| Symbols: | NAD(P)-binding Rossmann-fold superfamily protein | chr2:19350970-19352059 REVERSE LENGTH=257	1.45e-22	87.8113	93.14	44.8	95	BlastX	1
comp10364_c0_seq1	AT2G22870.1	| Symbols: EMB2001 | P-loop containing nucleoside triphosphate hydrolases superfamily protein | chr2:9739476-9740921 FORWARD LENGTH=300	4.97e-22	87.4261	75.45	52.9	86	BlastX	3
comp10364_c1_seq1	AT2G22870.1	| Symbols: EMB2001 | P-loop containing nucleoside triphosphate hydrolases superfamily protein | chr2:9739476-9740921 FORWARD LENGTH=300	9.9e-122	346.665	91.22	84.5	187	BlastX	2
comp10365_c0_seq1	AT5G44370.1	| Symbols: PHT4;6 | phosphate transporter 4;6 | chr5:17875147-17876445 REVERSE LENGTH=432	0	588.186	96.45	77.9	380	BlastX	2
comp103661_c0_seq1	AT2G38480.1	| Symbols: | Uncharacterised protein family (UPF0497) | chr2:16110960-16111694 REVERSE LENGTH=188	2.72e-22	84.7297	100	55.7	79	BlastX	2
comp10367_c0_seq1	AT5G25080.1	| Symbols: | Sas10/Utp3/C1D family | chr5:8643782-8646306 FORWARD LENGTH=217	7.15e-77	233.032	71.89	55	202	BlastX	R3
comp10368_c0_seq1	AT1G55280.1	| Symbols: | Lipase/lipooxygenase, PLAT/LH2 family protein | chr1:20623099-20624533 REVERSE LENGTH=390	5.51e-11	59.3066	53.21	41.2	83	BlastX	R3
comp10368_c1_seq1	AT1G55280.1	| Symbols: | Lipase/lipooxygenase, PLAT/LH2 family protein | chr1:20623099-20624533 REVERSE LENGTH=390	5.4e-79	245.358	98.06	47.1	303	BlastX	R1
comp103686_c0_seq1	AT1G08230.2	| Symbols: | Transmembrane amino acid transporter family protein | chr1:2583715-2586700 REVERSE LENGTH=451	1.09e-19	80.8777	68.42	67.3	52	BlastX	1
comp10370_c0_seq1	AT5G13680.1	| Symbols: ELO2, ABO1 | IKI3 family protein | chr5:4410522-4415471 REVERSE LENGTH=1319	3.01e-106	339.732	67.55	62.9	256	BlastX	1
comp10374_c0_seq1	AT4G16630.1	| Symbols: | DEA(D/H)-box RNA helicase family protein | chr4:9362176-9366449 REVERSE LENGTH=789	3.45e-175	508.449	87.94	70.7	356	BlastX	R3
comp103743_c0_seq1	AT3G14470.1	| Symbols: | NB-ARC domain-containing disease resistance protein | chr3:4857940-4861104 FORWARD LENGTH=1054	3.8e-31	117.857	99.39	42.4	164	BlastX	R2
comp103764_c0_seq1	AT3G07060.1	| Symbols: emb1974 | NHL domain-containing protein | chr3:2232760-2236913 FORWARD LENGTH=774	3.24e-06	42.743	94.81	41.3	73	BlastX	2
comp10377_c0_seq1	AT4G02590.2	| Symbols: UNE12 | basic helix-loop-helix (bHLH) DNA-binding superfamily protein | chr4:1137968-1140306 REVERSE LENGTH=310	1.51e-132	384.8	62.2	74.6	294	BlastX	1
comp10378_c0_seq1	AT3G08840.1	| Symbols: | D-alanine--D-alanine ligase family | chr3:2682611-2686157 REVERSE LENGTH=519	5.53e-83	256.914	83.61	67.2	199	BlastX	R2
comp10379_c0_seq1	AT4G32960.1	| Symbols: | unknown protein; BEST Arabidopsis thaliana protein match is: unknown protein (TAIR:AT4G32970.1); Has 106 Blast hits to 106 proteins in 39 species: Archae - 0; Bacteria - 0; Metazoa - 62; Fungi - 0; Plants - 37; Viruses - 0; Other Eukaryotes - 7 (source: NCBI BLink). | chr4:15908785-15910141 REVERSE LENGTH=264	3.54e-125	357.451	84.64	68.4	237	BlastX	2
comp10379_c0_seq2	AT4G32960.1	| Symbols: | unknown protein; BEST Arabidopsis thaliana protein match is: unknown protein (TAIR:AT4G32970.1); Has 106 Blast hits to 106 proteins in 39 species: Archae - 0; Bacteria - 0; Metazoa - 62; Fungi - 0; Plants - 37; Viruses - 0; Other Eukaryotes - 7 (source: NCBI BLink). | chr4:15908785-15910141 REVERSE LENGTH=264	4.91e-125	357.066	85.25	68.4	237	BlastX	2
comp10381_c0_seq1	AT4G32160.1	| Symbols: | Phox (PX) domain-containing protein | chr4:15529056-15532892 FORWARD LENGTH=723	3.19e-108	333.183	70.51	60.3	273	BlastX	R1
comp10384_c1_seq1	ATCG00430.1	| Symbols: PSBG | photosystem II reaction center protein G | chrC:49257-49934 REVERSE LENGTH=225	4.11e-06	45.0542	22.42	59.5	37	BlastX	1
comp103864_c0_seq1	AT3G21690.1	| Symbols: | MATE efflux family protein | chr3:7638750-7641861 FORWARD LENGTH=506	6.93e-47	155.606	100	92.9	84	BlastX	3
comp10387_c0_seq1	AT3G21420.1	| Symbols: | 2-oxoglutarate (2OG) and Fe(II)-dependent oxygenase superfamily protein | chr3:7541579-7543221 FORWARD LENGTH=364	4.82e-122	352.443	98.12	67.2	262	BlastX	1
comp10388_c0_seq1	AT3G21110.2	| Symbols: PUR7, PURC | purin 7 | chr3:7402696-7405273 REVERSE LENGTH=411	0	587.8	97.3	69.7	409	BlastX	R2
comp103899_c0_seq1	AT5G59810.1	| Symbols: ATSBT5.4, SBT5.4 | Subtilase family protein | chr5:24096895-24100387 REVERSE LENGTH=778	2.09e-37	133.265	91.23	61.5	104	BlastX	2
comp10391_c0_seq1	AT3G21175.1	| Symbols: ZML1, TIFY2B, GATA24 | ZIM-like 1 | chr3:7422832-7424598 FORWARD LENGTH=297	1.35e-66	209.92	72.76	51.1	222	BlastX	3
comp10392_c0_seq1	AT1G09450.1	| Symbols: | Protein kinase superfamily protein | chr1:3049066-3052858 FORWARD LENGTH=599	1.27e-56	184.111	100	77.1	109	BlastX	3
comp10393_c0_seq2	AT2G02955.1	| Symbols: MEE12 | maternal effect embryo arrest 12 | chr2:859592-861772 FORWARD LENGTH=666	6.97e-41	150.599	65.16	37.9	216	BlastX	2
comp10394_c0_seq1	AT3G27050.1	| Symbols: | unknown protein; Has 43 Blast hits to 43 proteins in 17 species: Archae - 0; Bacteria - 0; Metazoa - 0; Fungi - 0; Plants - 40; Viruses - 0; Other Eukaryotes - 3 (source: NCBI BLink). | chr3:9978286-9979636 REVERSE LENGTH=182	6.17e-14	63.5438	61.54	55.4	56	BlastX	R2
comp10394_c0_seq2	AT3G27050.1	| Symbols: | unknown protein; Has 43 Blast hits to 43 proteins in 17 species: Archae - 0; Bacteria - 0; Metazoa - 0; Fungi - 0; Plants - 40; Viruses - 0; Other Eukaryotes - 3 (source: NCBI BLink). | chr3:9978286-9979636 REVERSE LENGTH=182	4.26e-66	199.904	88.89	69.1	152	BlastX	R2
comp10394_c0_seq3	AT3G27050.1	| Symbols: | unknown protein; Has 43 Blast hits to 43 proteins in 17 species: Archae - 0; Bacteria - 0; Metazoa - 0; Fungi - 0; Plants - 40; Viruses - 0; Other Eukaryotes - 3 (source: NCBI BLink). | chr3:9978286-9979636 REVERSE LENGTH=182	2.48e-45	145.206	88.71	70	110	BlastX	R3
comp103941_c0_seq1	AT2G02150.1	| Symbols: | Tetratricopeptide repeat (TPR)-like superfamily protein | chr2:550340-552625 REVERSE LENGTH=761	7.14e-32	117.472	99.08	51.9	108	BlastX	R1
comp10396_c0_seq1	AT1G49890.1	| Symbols: QWRF2 | Family of unknown function (DUF566) | chr1:18470282-18473463 FORWARD LENGTH=659	4.1e-39	142.124	98.59	45	216	BlastX	2
comp10397_c0_seq1	AT3G07180.3	| Symbols: | GPI transamidase component PIG-S-related | chr3:2282455-2285475 REVERSE LENGTH=591	1.69e-77	246.899	58.64	69.9	173	BlastX	R2
comp10397_c1_seq1	AT3G07180.3	| Symbols: | GPI transamidase component PIG-S-related | chr3:2282455-2285475 REVERSE LENGTH=591	1.08e-88	270.781	100	72	175	BlastX	1
comp103973_c0_seq1	AT1G13040.1	| Symbols: | Pentatricopeptide repeat (PPR-like) superfamily protein | chr1:4447647-4449200 FORWARD LENGTH=517	6.42e-23	89.7373	100	58.8	68	BlastX	2
comp10398_c0_seq1	AT4G30390.1	| Symbols: | unknown protein; Has 22 Blast hits to 22 proteins in 11 species: Archae - 0; Bacteria - 0; Metazoa - 0; Fungi - 0; Plants - 22; Viruses - 0; Other Eukaryotes - 0 (source: NCBI BLink). | chr4:14862224-14862906 REVERSE LENGTH=95	9.17e-32	112.079	36.02	58.8	85	BlastX	R1
comp104_c0_seq1	AT3G14460.1	| Symbols: | LRR and NB-ARC domains-containing disease resistance protein | chr3:4851990-4856264 REVERSE LENGTH=1424	1.52e-10	54.6842	84.85	53.6	56	BlastX	R2
comp10405_c0_seq1	AT2G28600.1	| Symbols: | P-loop containing nucleoside triphosphate hydrolases superfamily protein | chr2:12251845-12254672 FORWARD LENGTH=502	5.87e-87	280.026	40	56	255	BlastX	R1
comp10406_c0_seq1	AT4G20740.1	| Symbols: | Pentatricopeptide repeat (PPR-like) superfamily protein | chr4:11126151-11128334 FORWARD LENGTH=727	0	575.474	99.76	65.8	423	BlastX	R3
comp104061_c0_seq1	AT4G29130.1	| Symbols: ATHXK1, GIN2, HXK1 | hexokinase 1 | chr4:14352338-14354865 REVERSE LENGTH=496	1.86e-16	72.0182	87.8	47.3	74	BlastX	1
comp10407_c0_seq1	AT4G25170.1	| Symbols: | Uncharacterised conserved protein (UCP012943) | chr4:12909740-12911389 FORWARD LENGTH=344	3.32e-32	118.627	63.32	47.3	131	BlastX	R3
comp10409_c0_seq1	AT4G30510.1	| Symbols: ATATG18B, ATG18B, G18B | homolog of yeast autophagy 18 (ATG18) B | chr4:14905299-14906915 REVERSE LENGTH=312	1.18e-41	143.665	44.84	66.3	101	BlastX	R1
comp10409_c0_seq2	AT4G30510.1	| Symbols: ATATG18B, ATG18B, G18B | homolog of yeast autophagy 18 (ATG18) B | chr4:14905299-14906915 REVERSE LENGTH=312	5.89e-18	79.7221	31.28	59.7	62	BlastX	R1
comp10411_c0_seq1	AT1G11020.1	| Symbols: | RING/FYVE/PHD zinc finger superfamily protein | chr1:3676968-3678350 FORWARD LENGTH=321	8.9e-10	52.7582	41.1	80	30	BlastX	2
comp10412_c0_seq1	AT4G27680.1	| Symbols: | P-loop containing nucleoside triphosphate hydrolases superfamily protein | chr4:13821263-13823083 FORWARD LENGTH=398	9.93e-57	184.111	71.5	67.1	143	BlastX	R3
comp10414_c0_seq1	AT3G27670.1	| Symbols: RST1 | ARM repeat superfamily protein | chr3:10245338-10253158 FORWARD LENGTH=1841	0	993.801	73.51	54.8	960	BlastX	R1
comp10414_c0_seq2	AT3G27670.1	| Symbols: RST1 | ARM repeat superfamily protein | chr3:10245338-10253158 FORWARD LENGTH=1841	1.91e-17	74.3294	69.01	69.4	49	BlastX	R1
comp104154_c0_seq1	AT4G14350.3	| Symbols: | AGC (cAMP-dependent, cGMP-dependent and protein kinase C) kinase family protein | chr4:8256353-8259934 REVERSE LENGTH=548	2.5e-45	151.754	100	88	75	BlastX	2
comp10416_c0_seq2	AT3G60410.3	| Symbols: | Protein of unknown function (DUF1639) | chr3:22331612-22332680 FORWARD LENGTH=324	4.5e-29	112.079	64.62	39	183	BlastX	1
comp10418_c0_seq1	AT2G01970.1	| Symbols: | Endomembrane protein 70 protein family | chr2:452197-454819 REVERSE LENGTH=592	4.09e-15	67.781	58.67	68.2	44	BlastX	2
comp10419_c0_seq1	AT2G39840.1	| Symbols: TOPP4 | type one serine/threonine protein phosphatase 4 | chr2:16627430-16628789 FORWARD LENGTH=321	7.53e-29	106.686	51.54	76.1	67	BlastX	R1
comp10420_c0_seq1	AT1G13250.1	| Symbols: GATL3 | galacturonosyltransferase-like 3 | chr1:4528965-4530002 REVERSE LENGTH=345	8.68e-81	244.588	82.63	72.1	179	BlastX	R1
comp104215_c0_seq1	AT1G17230.1	| Symbols: | Leucine-rich receptor-like protein kinase family protein | chr1:5891375-5894855 FORWARD LENGTH=1101	5.1e-27	101.293	97.06	65.2	66	BlastX	R3
comp10422_c0_seq1	AT4G32030.1	| Symbols: | unknown protein; BEST Arabidopsis thaliana protein match is: unknown protein (TAIR:AT1G80610.1); Has 63 Blast hits to 59 proteins in 12 species: Archae - 0; Bacteria - 0; Metazoa - 6; Fungi - 0; Plants - 53; Viruses - 0; Other Eukaryotes - 4 (source: NCBI BLink). | chr4:15490903-15493007 FORWARD LENGTH=253	1.4e-22	95.9005	65.03	35.6	251	BlastX	R1
comp10422_c0_seq2	AT4G32030.1	| Symbols: | unknown protein; BEST Arabidopsis thaliana protein match is: unknown protein (TAIR:AT1G80610.1); Has 63 Blast hits to 59 proteins in 12 species: Archae - 0; Bacteria - 0; Metazoa - 6; Fungi - 0; Plants - 53; Viruses - 0; Other Eukaryotes - 4 (source: NCBI BLink). | chr4:15490903-15493007 FORWARD LENGTH=253	1.54e-08	53.9138	57.74	34.5	138	BlastX	R2
comp104227_c0_seq1	AT5G24320.1	| Symbols: | Transducin/WD40 repeat-like superfamily protein | chr5:8284858-8287651 REVERSE LENGTH=694	1.91e-39	137.502	100	66.3	89	BlastX	R2
comp10423_c0_seq1	AT2G16750.1	| Symbols: | Protein kinase protein with adenine nucleotide alpha hydrolases-like domain | chr2:7271786-7274446 FORWARD LENGTH=617	1.09e-105	326.25	99.32	44.4	440	BlastX	2
comp10423_c1_seq1	AT1G77280.1	| Symbols: | Protein kinase protein with adenine nucleotide alpha hydrolases-like domain | chr1:29031468-29035882 REVERSE LENGTH=794	1.23e-63	211.846	84.96	54.2	209	BlastX	2
comp10423_c2_seq1	AT1G21590.1	| Symbols: | Protein kinase protein with adenine nucleotide alpha hydrolases-like domain | chr1:7566613-7569694 REVERSE LENGTH=756	4.58e-11	57.7658	34.91	67.6	37	BlastX	2
comp104237_c0_seq1	AT5G64200.2	| Symbols: ATSC35, SC35, At-SC35 | ortholog of human splicing factor SC35 | chr5:25681849-25683553 REVERSE LENGTH=303	7.52e-13	61.2326	74.67	55.4	56	BlastX	1
comp104245_c0_seq1	AT1G73590.1	| Symbols: PIN1, ATPIN1 | Auxin efflux carrier family protein | chr1:27659772-27662876 FORWARD LENGTH=622	4.9e-21	84.7297	91.89	66.2	68	BlastX	1
comp10425_c0_seq1	AT5G53850.2	| Symbols: | haloacid dehalogenase-like hydrolase family protein | chr5:21861155-21864817 REVERSE LENGTH=507	9.42e-16	69.707	100	49.3	71	BlastX	2
comp10425_c1_seq1	AT5G53850.1	| Symbols: | haloacid dehalogenase-like hydrolase family protein | chr5:21861617-21864817 REVERSE LENGTH=402	6.66e-64	199.519	100	69.8	129	BlastX	R2
comp10427_c0_seq1	AT1G49350.1	| Symbols: | pfkB-like carbohydrate kinase family protein | chr1:18265070-18267034 FORWARD LENGTH=378	9.4e-53	175.252	60.73	55.3	150	BlastX	R3
comp10427_c0_seq2	AT1G49350.1	| Symbols: | pfkB-like carbohydrate kinase family protein | chr1:18265070-18267034 FORWARD LENGTH=378	9.18e-70	219.935	66.17	57.9	178	BlastX	R3
comp104289_c0_seq1	AT5G40410.1	| Symbols: | Tetratricopeptide repeat (TPR)-like superfamily protein | chr5:16171385-16173211 FORWARD LENGTH=608	2.64e-30	110.923	100	68.4	76	BlastX	3
comp10429_c0_seq1	AT5G22510.1	| Symbols: INV-E, At-A/N-InvE | alkaline/neutral invertase | chr5:7474974-7477479 REVERSE LENGTH=617	4.65e-104	316.235	100	59.7	297	BlastX	R3
comp10429_c1_seq1	AT5G22510.1	| Symbols: INV-E, At-A/N-InvE | alkaline/neutral invertase | chr5:7474974-7477479 REVERSE LENGTH=617	0	547.74	80.59	83.5	303	BlastX	2
comp10430_c0_seq1	AT1G26650.1	| Symbols: | unknown protein; BEST Arabidopsis thaliana protein match is: unknown protein (TAIR:AT1G69430.1); Has 205 Blast hits to 204 proteins in 17 species: Archae - 0; Bacteria - 0; Metazoa - 0; Fungi - 0; Plants - 205; Viruses - 0; Other Eukaryotes - 0 (source: NCBI BLink). | chr1:9210335-9211342 FORWARD LENGTH=335	2.45e-53	171.014	75.71	77.6	107	BlastX	2
comp104306_c0_seq1	AT1G06850.1	| Symbols: AtbZIP52, bZIP52 | basic leucine-zipper 52 | chr1:2105233-2106518 FORWARD LENGTH=337	1.48e-14	67.0106	78.57	44.9	77	BlastX	R3
comp10432_c0_seq1	AT1G28210.1	| Symbols: ATJ1 | DNAJ heat shock family protein | chr1:9854598-9859884 FORWARD LENGTH=408	2.59e-36	129.798	45.35	75.6	78	BlastX	R1
comp10434_c0_seq1	AT1G76390.2	| Symbols: | ARM repeat superfamily protein | chr1:28655914-28658531 FORWARD LENGTH=811	1.63e-18	83.9593	94.81	29.7	236	BlastX	R2
comp104354_c0_seq1	AT3G49180.1	| Symbols: RID3 | Transducin/WD40 repeat-like superfamily protein | chr3:18229810-18231874 FORWARD LENGTH=438	1.33e-46	154.451	98.97	65.6	96	BlastX	3
comp10436_c0_seq1	AT4G24290.1	| Symbols: | MAC/Perforin domain-containing protein | chr4:12594856-12596590 FORWARD LENGTH=350	3.05e-20	81.6481	100	53.5	71	BlastX	R3
comp10436_c1_seq1	AT1G14780.1	| Symbols: | MAC/Perforin domain-containing protein | chr1:5091020-5093873 FORWARD LENGTH=627	1.75e-27	105.916	70.8	54	98	BlastX	R1
comp10437_c0_seq1	AT2G46940.1	| Symbols: | unknown protein; BEST Arabidopsis thaliana protein match is: unknown protein (TAIR:AT3G62070.1); Has 143 Blast hits to 141 proteins in 14 species: Archae - 0; Bacteria - 0; Metazoa - 4; Fungi - 0; Plants - 139; Viruses - 0; Other Eukaryotes - 0 (source: NCBI BLink). | chr2:19286658-19287505 REVERSE LENGTH=252	4.27e-10	58.5362	48.58	41	120	BlastX	1
comp10445_c0_seq1	AT5G49555.1	| Symbols: | FAD/NAD(P)-binding oxidoreductase family protein | chr5:20107411-20110602 REVERSE LENGTH=556	3.12e-176	499.59	97.8	76.2	311	BlastX	R2
comp10445_c1_seq1	AT5G49555.1	| Symbols: | FAD/NAD(P)-binding oxidoreductase family protein | chr5:20107411-20110602 REVERSE LENGTH=556	6.99e-63	200.675	100	75.8	124	BlastX	2
comp104450_c0_seq1	AT1G78930.1	| Symbols: | Mitochondrial transcription termination factor family protein | chr1:29678285-29680648 REVERSE LENGTH=591	1.21e-18	78.5666	100	56	89	BlastX	1
comp104466_c0_seq1	AT1G72440.1	| Symbols: EDA25, SWA2 | CCAAT-binding factor | chr1:27268325-27273596 REVERSE LENGTH=1043	3.21e-30	110.923	100	70.3	74	BlastX	3
comp10447_c0_seq1	AT4G14147.1	| Symbols: ARPC4 | protein binding | chr4:8154079-8156246 REVERSE LENGTH=169	1.52e-112	320.857	64.75	91.7	169	BlastX	R1
comp10448_c0_seq1	AT5G67480.1	| Symbols: BT4, ATBT4 | BTB and TAZ domain protein 4 | chr5:26931055-26932496 REVERSE LENGTH=372	5.61e-37	130.568	69.88	56.9	116	BlastX	R3
comp10448_c1_seq1	AT5G67480.1	| Symbols: BT4, ATBT4 | BTB and TAZ domain protein 4 | chr5:26931055-26932496 REVERSE LENGTH=372	1.38e-110	321.242	100	70.8	209	BlastX	R1
comp10451_c0_seq1	AT1G55910.1	| Symbols: ZIP11 | zinc transporter 11 precursor | chr1:20906161-20907225 FORWARD LENGTH=326	4.6e-120	352.829	71.69	55.5	309	BlastX	R1
comp10453_c0_seq1	AT5G56550.1	| Symbols: OXS3, ATOXS3 | oxidative stress 3 | chr5:22895847-22896502 REVERSE LENGTH=172	5.07e-20	83.9593	38.37	53	100	BlastX	3
comp10455_c0_seq1	AT4G38160.1	| Symbols: pde191 | Mitochondrial transcription termination factor family protein | chr4:17902412-17903413 FORWARD LENGTH=333	4.12e-156	441.425	88.51	68.1	310	BlastX	3
comp10456_c0_seq1	AT1G07020.1	| Symbols: | unknown protein; Has 39 Blast hits to 39 proteins in 17 species: Archae - 0; Bacteria - 0; Metazoa - 6; Fungi - 3; Plants - 28; Viruses - 0; Other Eukaryotes - 2 (source: NCBI BLink). | chr1:2155319-2155884 REVERSE LENGTH=147	5.24e-25	95.1301	76.14	42	150	BlastX	R1
comp10457_c0_seq1	AT1G73880.1	| Symbols: UGT89B1 | UDP-glucosyl transferase 89B1 | chr1:27785143-27786564 FORWARD LENGTH=473	3.11e-44	150.599	94.07	51.2	127	BlastX	R1
comp104572_c0_seq1	AT2G44020.1	| Symbols: | Mitochondrial transcription termination factor family protein | chr2:18217737-18219260 REVERSE LENGTH=507	1.36e-30	110.923	100	73.5	68	BlastX	R1
comp104576_c0_seq1	AT5G59740.1	| Symbols: | UDP-N-acetylglucosamine (UAA) transporter family | chr5:24070310-24072747 REVERSE LENGTH=344	3.35e-45	147.902	100	83.3	84	BlastX	R3
comp10458_c0_seq1	AT4G09980.1	| Symbols: EMB1691 | Methyltransferase MT-A70 family protein | chr4:6247978-6252030 REVERSE LENGTH=963	0	895.575	93.08	66.5	753	BlastX	2
comp10459_c0_seq1	AT5G17640.1	| Symbols: | Protein of unknown function (DUF1005) | chr5:5811047-5812429 REVERSE LENGTH=432	0	634.024	87.91	75.4	432	BlastX	R1
comp10459_c0_seq2	AT5G17640.1	| Symbols: | Protein of unknown function (DUF1005) | chr5:5811047-5812429 REVERSE LENGTH=432	0	631.328	73.08	75.4	432	BlastX	R2
comp10460_c0_seq1	AT5G55260.1	| Symbols: PPX2, PPX-2 | protein phosphatase X 2 | chr5:22416808-22418621 FORWARD LENGTH=305	0	616.305	63.28	95.7	305	BlastX	1
comp10461_c0_seq1	AT5G43430.1	| Symbols: ETFBETA | electron transfer flavoprotein beta | chr5:17453656-17455111 FORWARD LENGTH=251	1.19e-148	417.927	78.19	79.3	251	BlastX	1
comp10464_c0_seq1	AT4G15090.1	| Symbols: FAR1 | FRS (FAR1 Related Sequences) transcription factor family | chr4:8614806-8617870 FORWARD LENGTH=827	0	1132.47	84.41	68.8	779	BlastX	1
comp10466_c1_seq1	AT2G41710.3	| Symbols: | Integrase-type DNA-binding superfamily protein | chr2:17400274-17402903 REVERSE LENGTH=458	9.91e-24	93.2041	98.97	55.1	96	BlastX	2
comp10466_c2_seq1	AT2G41710.1	| Symbols: | Integrase-type DNA-binding superfamily protein | chr2:17400274-17402903 REVERSE LENGTH=423	5.69e-08	47.3654	100	53.2	77	BlastX	1
comp10473_c0_seq1	AT1G53170.1	| Symbols: ATERF-8, ATERF8, ERF8 | ethylene response factor 8 | chr1:19821539-19822096 REVERSE LENGTH=185	4.52e-09	52.373	77.46	35.5	110	BlastX	2
comp10473_c1_seq1	AT3G15210.1	| Symbols: ATERF-4, ERF4, RAP2.5, ATERF4 | ethylene responsive element binding factor 4 | chr3:5121472-5122140 FORWARD LENGTH=222	5.17e-42	137.887	73.95	78.4	88	BlastX	R1
comp10474_c0_seq1	AT5G42150.1	| Symbols: | Glutathione S-transferase family protein | chr5:16846247-16847909 FORWARD LENGTH=315	1.72e-71	216.083	99.19	79.7	123	BlastX	3
comp10476_c0_seq1	AT3G52860.1	| Symbols: | unknown protein; Has 86 Blast hits to 86 proteins in 36 species: Archae - 0; Bacteria - 2; Metazoa - 41; Fungi - 13; Plants - 26; Viruses - 0; Other Eukaryotes - 4 (source: NCBI BLink). | chr3:19591998-19592741 REVERSE LENGTH=156	3.42e-17	70.8626	55.56	71.4	49	BlastX	2
comp104765_c0_seq1	AT1G15125.1	| Symbols: | S-adenosyl-L-methionine-dependent methyltransferases superfamily protein | chr1:5204625-5205912 FORWARD LENGTH=351	1.94e-29	107.457	98.97	50.5	97	BlastX	R3
comp10480_c0_seq1	AT2G40770.1	| Symbols: | zinc ion binding;DNA binding;helicases;ATP binding;nucleic acid binding | chr2:17013535-17021315 REVERSE LENGTH=1664	2.13e-09	56.9954	50.23	31.3	115	BlastX	R1
comp104814_c0_seq1	AT1G78130.1	| Symbols: UNE2 | Major facilitator superfamily protein | chr1:29400171-29401814 FORWARD LENGTH=490	3.49e-33	118.242	100	84.3	70	BlastX	3
comp10485_c0_seq1	AT2G45400.1	| Symbols: BEN1 | NAD(P)-binding Rossmann-fold superfamily protein | chr2:18703960-18706235 REVERSE LENGTH=364	3.56e-41	140.969	94.04	50.7	148	BlastX	2
comp10487_c0_seq1	AT4G24510.1	| Symbols: CER2, VC2, VC-2 | HXXXD-type acyl-transferase family protein | chr4:12660929-12662537 FORWARD LENGTH=421	6.17e-100	303.138	93.04	45.5	361	BlastX	R3
comp104871_c0_seq1	AT2G46620.1	| Symbols: | P-loop containing nucleoside triphosphate hydrolases superfamily protein | chr2:19139071-19140546 REVERSE LENGTH=491	3.48e-10	53.5286	98.53	40.3	67	BlastX	2
comp10489_c0_seq1	AT4G38050.1	| Symbols: | Xanthine/uracil permease family protein | chr4:17869529-17872461 REVERSE LENGTH=709	8.72e-50	170.244	70.83	68.1	119	BlastX	R1
comp104892_c0_seq1	AT1G09820.1	| Symbols: | Pentatricopeptide repeat (PPR-like) superfamily protein | chr1:3190594-3192414 REVERSE LENGTH=606	2.07e-18	77.0258	100	53.4	73	BlastX	R3
comp10490_c1_seq1	AT5G56740.1	| Symbols: HAG2, HAC7, HAG02, HAC07 | histone acetyltransferase of the GNAT family 2 | chr5:22953009-22955577 REVERSE LENGTH=467	4.59e-21	84.7297	88.16	63.2	68	BlastX	1
comp10492_c0_seq1	AT3G55510.1	| Symbols: RBL | Noc2p family | chr3:20579232-20582124 FORWARD LENGTH=594	4.87e-43	156.762	61.76	43.1	217	BlastX	2
comp104942_c0_seq1	AT1G08790.1	| Symbols: | Protein of unknown function (DUF1685) | chr1:2811989-2812646 FORWARD LENGTH=190	2.84e-26	95.9005	86.87	64.4	86	BlastX	3
comp10495_c0_seq1	AT1G59640.1	| Symbols: ZCW32, BPE, BPEub | BIG PETAL P | chr1:21909464-21911030 REVERSE LENGTH=264	1.19e-25	94.7449	98.63	61.1	72	BlastX	2
comp104955_c0_seq1	AT3G19700.1	| Symbols: IKU2 | Leucine-rich repeat protein kinase family protein | chr3:6843662-6846791 FORWARD LENGTH=991	3.44e-23	90.8929	98.59	67.1	70	BlastX	2
comp104958_c0_seq1	AT4G38180.1	| Symbols: FRS5 | FAR1-related sequence 5 | chr4:17906702-17909404 REVERSE LENGTH=788	1.58e-06	43.8986	98.81	39.3	83	BlastX	1
comp10498_c0_seq1	AT2G27030.2	| Symbols: CAM5 | calmodulin 5 | chr2:11532719-11533060 FORWARD LENGTH=113	1.45e-10	53.5286	82.52	35.3	85	BlastX	1
comp104987_c0_seq1	AT4G32070.1	| Symbols: Phox4 | Octicosapeptide/Phox/Bem1p (PB1) domain-containing protein / tetratricopeptide repeat (TPR)-containing protein | chr4:15504662-15507097 REVERSE LENGTH=811	1.4e-09	51.9878	44.93	67.7	31	BlastX	2
comp104996_c0_seq1	AT1G04010.1	| Symbols: PSAT1, ATPSAT1 | phospholipid sterol acyl transferase 1 | chr1:1031703-1036128 REVERSE LENGTH=633	6.92e-12	59.6918	35.16	75	32	BlastX	R1
comp10500_c0_seq1	AT3G07880.1	| Symbols: SCN1 | Immunoglobulin E-set superfamily protein | chr3:2514175-2515544 FORWARD LENGTH=240	2.14e-108	315.464	63.13	71.8	202	BlastX	2
comp105006_c0_seq1	AT4G29890.1	| Symbols: | choline monooxygenase, putative (CMO-like) | chr4:14608868-14610905 FORWARD LENGTH=422	1.88e-16	71.2478	100	51.4	70	BlastX	2
comp10501_c0_seq1	AT3G52210.3	| Symbols: | S-adenosyl-L-methionine-dependent methyltransferases superfamily protein | chr3:19367035-19369293 FORWARD LENGTH=355	4.66e-83	252.292	68.95	71.9	171	BlastX	R3
comp10504_c1_seq1	AT5G42050.1	| Symbols: | DCD (Development and Cell Death) domain protein | chr5:16815630-16816932 FORWARD LENGTH=349	1.67e-11	57.7658	57.14	70.5	44	BlastX	R3
comp105047_c0_seq1	AT4G11160.1	| Symbols: | Translation initiation factor 2, small GTP-binding protein | chr4:6803846-6806726 FORWARD LENGTH=743	6.71e-30	110.538	98.84	64.7	85	BlastX	R3
comp105052_c0_seq1	AT5G53420.2	| Symbols: | CCT motif family protein | chr5:21674700-21675469 FORWARD LENGTH=185	2.9e-06	42.3578	28.99	90	20	BlastX	R2
comp105054_c0_seq1	AT5G54300.1	| Symbols: | Protein of unknown function (DUF761) | chr5:22054270-22055342 REVERSE LENGTH=326	4.71e-19	78.9518	49.45	77.8	45	BlastX	1
comp105068_c0_seq1	AT2G25660.1	| Symbols: emb2410 | embryo defective 2410 | chr2:10916456-10927390 REVERSE LENGTH=2166	6.44e-33	119.783	97.92	61.7	94	BlastX	R1
comp10507_c0_seq1	AT3G59110.1	| Symbols: | Protein kinase superfamily protein | chr3:21855673-21857847 FORWARD LENGTH=512	1.31e-23	92.8189	78.65	62.7	75	BlastX	3
comp105077_c0_seq1	AT3G47830.1	| Symbols: | DNA glycosylase superfamily protein | chr3:17647069-17648346 FORWARD LENGTH=293	1.74e-06	43.5134	50.67	50	38	BlastX	1
comp10509_c0_seq1	AT3G16500.1	| Symbols: PAP1, IAA26 | phytochrome-associated protein 1 | chr3:5612801-5614208 REVERSE LENGTH=269	4.24e-34	117.472	100	71.3	87	BlastX	2
comp10510_c0_seq1	AT1G07530.1	| Symbols: SCL14, ATGRAS2, GRAS2 | SCARECROW-like 14 | chr1:2313828-2316137 REVERSE LENGTH=769	8.57e-12	63.1586	100	32.3	188	BlastX	R3
comp10510_c1_seq1	AT2G29060.1	| Symbols: | GRAS family transcription factor | chr2:12481991-12484075 FORWARD LENGTH=694	1.93e-10	58.9214	25.41	63	46	BlastX	3
comp105107_c0_seq1	AT3G47110.1	| Symbols: | Leucine-rich repeat protein kinase family protein | chr3:17347103-17350296 REVERSE LENGTH=1025	2.06e-33	120.939	97.75	61.1	90	BlastX	2
comp105109_c0_seq1	AT5G60870.1	| Symbols: | Regulator of chromosome condensation (RCC1) family protein | chr5:24485788-24487771 REVERSE LENGTH=445	1.99e-14	65.4698	92.65	51.5	66	BlastX	R1
comp10514_c0_seq1	AT1G55535.2	| Symbols: | unknown protein; FUNCTIONS IN: molecular_function unknown; INVOLVED IN: biological_process unknown; LOCATED IN: cellular_component unknown; EXPRESSED IN: cultured cell; BEST Arabidopsis thaliana protein match is: unknown protein (TAIR:AT3G13420.1); Has 35333 Blast hits to 34131 proteins in 2444 species: Archae - 798; Bacteria - 22429; Metazoa - 974; Fungi - 991; Plants - 531; Viruses…	4.05e-75	225.328	83.33	78.6	140	BlastX	3
comp105144_c0_seq1	AT1G22360.1	| Symbols: AtUGT85A2, UGT85A2 | UDP-glucosyl transferase 85A2 | chr1:7895068-7897527 REVERSE LENGTH=481	4.07e-37	129.413	97.65	63.9	83	BlastX	3
comp105146_c0_seq1	AT4G12680.1	| Symbols: | unknown protein; INVOLVED IN: vegetative to reproductive phase transition of meristem; LOCATED IN: endomembrane system; BEST Arabidopsis thaliana protein match is: unknown protein (TAIR:AT5G40640.1); Has 103 Blast hits to 103 proteins in 14 species: Archae - 0; Bacteria - 0; Metazoa - 0; Fungi - 0; Plants - 103; Viruses - 0; Other Eukaryotes - 0 (source: NCBI BLink). | chr4:7475104-7…	3.25e-22	88.5817	80.68	67.6	71	BlastX	2
comp10515_c0_seq1	AT1G28240.1	| Symbols: | Protein of unknown function (DUF616) | chr1:9868521-9871798 REVERSE LENGTH=581	4.2e-52	171.014	100	84.3	89	BlastX	2
comp10515_c1_seq1	AT1G28240.1	| Symbols: | Protein of unknown function (DUF616) | chr1:9868521-9871798 REVERSE LENGTH=581	1.85e-28	111.309	98.53	35.1	201	BlastX	3
comp10515_c2_seq1	AT1G53040.2	| Symbols: | Protein of unknown function (DUF616) | chr1:19764567-19766870 REVERSE LENGTH=540	2.38e-66	209.534	100	78.3	129	BlastX	R1
comp10516_c0_seq1	AT5G19485.1	| Symbols: | transferases;nucleotidyltransferases | chr5:6573907-6576352 REVERSE LENGTH=456	0	669.463	89.65	74.8	459	BlastX	R3
comp10519_c0_seq1	AT1G67120.1	| Symbols: | ATPases;nucleotide binding;ATP binding;nucleoside-triphosphatases;transcription factor binding | chr1:25069727-25095526 REVERSE LENGTH=5393	2.24e-117	374.015	100	57.1	349	BlastX	1
comp10520_c0_seq1	AT5G04240.1	| Symbols: ELF6 | Zinc finger (C2H2 type) family protein / transcription factor jumonji (jmj) family protein | chr5:1169544-1174638 FORWARD LENGTH=1340	2.04e-58	218.394	30.35	43.2	271	BlastX	2
comp105201_c0_seq1	AT1G78270.1	| Symbols: AtUGT85A4, UGT85A4 | UDP-glucosyl transferase 85A4 | chr1:29450691-29452223 REVERSE LENGTH=489	1.26e-16	73.559	96	43	96	BlastX	R2
comp105235_c0_seq1	AT5G04050.1	| Symbols: | RNA-directed DNA polymerase (reverse transcriptase) | chr5:1096092-1097894 FORWARD LENGTH=600	9.75e-36	126.716	100	69.7	89	BlastX	1
comp105240_c0_seq1	AT2G26640.1	| Symbols: KCS11 | 3-ketoacyl-CoA synthase 11 | chr2:11330094-11331623 FORWARD LENGTH=509	1.65e-50	165.622	100	87.5	88	BlastX	3
comp10525_c0_seq1	AT5G40480.1	| Symbols: EMB3012 | embryo defective 3012 | chr5:16213361-16223982 FORWARD LENGTH=1923	9.43e-27	102.834	98.17	50.9	108	BlastX	2
comp10525_c1_seq1	AT5G40480.1	| Symbols: EMB3012 | embryo defective 3012 | chr5:16213361-16223982 FORWARD LENGTH=1923	1.17e-120	377.867	100	74.7	245	BlastX	1
comp105252_c0_seq1	AT5G59960.1	| Symbols: | unknown protein; FUNCTIONS IN: molecular_function unknown; INVOLVED IN: biological_process unknown; LOCATED IN: nucleus; EXPRESSED IN: 24 plant structures; EXPRESSED DURING: 15 growth stages; Has 30201 Blast hits to 17322 proteins in 780 species: Archae - 12; Bacteria - 1396; Metazoa - 17338; Fungi - 3422; Plants - 5037; Viruses - 0; Other Eukaryotes - 2996 (source: NCBI BLink). | ch…	8.74e-36	123.25	100	76.4	72	BlastX	R1
comp105260_c0_seq1	AT4G13630.2	| Symbols: | Protein of unknown function, DUF593 | chr4:7934093-7936029 REVERSE LENGTH=569	1.34e-14	67.0106	53.33	60.4	48	BlastX	1
comp10527_c0_seq1	AT2G39840.1	| Symbols: TOPP4 | type one serine/threonine protein phosphatase 4 | chr2:16627430-16628789 FORWARD LENGTH=321	6.48e-147	411.764	100	89.6	212	BlastX	1
comp10527_c1_seq1	AT5G59160.3	| Symbols: TOPP2, PPO | type one serine/threonine protein phosphatase 2 | chr5:23879567-23881102 FORWARD LENGTH=312	5.99e-17	74.7146	27.69	83.3	36	BlastX	R2
comp10527_c2_seq1	AT2G39840.1	| Symbols: TOPP4 | type one serine/threonine protein phosphatase 4 | chr2:16627430-16628789 FORWARD LENGTH=321	4.28e-28	107.071	35.68	76.1	67	BlastX	R3
comp10528_c0_seq1	AT3G14470.1	| Symbols: | NB-ARC domain-containing disease resistance protein | chr3:4857940-4861104 FORWARD LENGTH=1054	4.5e-09	53.1434	39.06	46	50	BlastX	1
comp105294_c0_seq1	AT1G47240.1	| Symbols: NRAMP2, ATNRAMP2 | NRAMP metal ion transporter 2 | chr1:17309043-17311308 REVERSE LENGTH=530	4.8e-23	90.5077	84.62	69.6	66	BlastX	R1
comp105298_c0_seq1	AT1G52530.1	| Symbols: | CONTAINS InterPro DOMAIN/s: Hus1-like protein (InterPro:IPR007150); Has 129 Blast hits to 128 proteins in 49 species: Archae - 0; Bacteria - 0; Metazoa - 57; Fungi - 10; Plants - 47; Viruses - 0; Other Eukaryotes - 15 (source: NCBI BLink). | chr1:19569045-19570004 FORWARD LENGTH=319	5.33e-50	160.229	92.16	77.7	94	BlastX	2
comp10530_c0_seq1	AT4G12750.1	| Symbols: | Homeodomain-like transcriptional regulator | chr4:7498009-7503920 REVERSE LENGTH=1131	4.05e-134	414.461	74.51	58.6	345	BlastX	3
comp10530_c0_seq2	AT4G12750.1	| Symbols: | Homeodomain-like transcriptional regulator | chr4:7498009-7503920 REVERSE LENGTH=1131	4.73e-74	242.662	100	57	219	BlastX	3
comp105307_c0_seq1	AT4G28390.1	| Symbols: AAC3, ATAAC3 | ADP/ATP carrier 3 | chr4:14041486-14042781 REVERSE LENGTH=379	3.89e-10	53.5286	52.24	74.3	35	BlastX	3
comp10531_c1_seq1	AT3G48050.2	| Symbols: | BAH domain ;TFIIS helical bundle-like domain | chr3:17734270-17739412 REVERSE LENGTH=1613	3.36e-32	119.783	100	50.3	142	BlastX	3
comp10532_c0_seq1	AT2G21370.2	| Symbols: XK-1, XK1 | xylulose kinase-1 | chr2:9137582-9139573 REVERSE LENGTH=385	3.16e-102	301.597	77.16	79.3	179	BlastX	3
comp105334_c0_seq1	AT2G30580.1	| Symbols: DRIP2 | DREB2A-interacting protein 2 | chr2:13026444-13030363 FORWARD LENGTH=420	4.01e-06	42.743	65.48	41.8	55	BlastX	2
comp10534_c0_seq1	AT2G17570.1	| Symbols: | Undecaprenyl pyrophosphate synthetase family protein | chr2:7645086-7645973 FORWARD LENGTH=295	3.27e-35	124.79	46.63	66.3	83	BlastX	R1
comp105343_c0_seq1	AT5G45160.1	| Symbols: | Root hair defective 3 GTP-binding protein (RHD3) | chr5:18264991-18270035 FORWARD LENGTH=834	2.7e-17	74.3294	62.67	70.2	47	BlastX	3
comp10535_c0_seq1	AT2G39130.1	| Symbols: | Transmembrane amino acid transporter family protein | chr2:16323171-16326744 REVERSE LENGTH=550	1.15e-30	116.316	58.43	57.1	104	BlastX	3
comp105360_c0_seq1	AT2G36780.1	| Symbols: | UDP-Glycosyltransferase superfamily protein | chr2:15417618-15419108 REVERSE LENGTH=496	6.52e-20	81.2629	98.53	52.2	67	BlastX	R2
comp10537_c0_seq1	AT3G46510.1	| Symbols: PUB13, ATPUB13 | plant U-box 13 | chr3:17124106-17126539 REVERSE LENGTH=660	6.07e-28	104.375	97.3	69.4	72	BlastX	2
comp10539_c0_seq1	AT5G08180.2	| Symbols: | Ribosomal protein L7Ae/L30e/S12e/Gadd45 family protein | chr5:2631843-2633374 REVERSE LENGTH=156	7.92e-77	227.639	75.48	72.6	157	BlastX	R2
comp10539_c0_seq2	AT5G08180.2	| Symbols: | Ribosomal protein L7Ae/L30e/S12e/Gadd45 family protein | chr5:2631843-2633374 REVERSE LENGTH=156	5.42e-78	229.18	90.23	72.6	157	BlastX	R2
comp1054_c0_seq1	AT4G03390.1	| Symbols: SRF3 | STRUBBELIG-receptor family 3 | chr4:1490912-1494553 REVERSE LENGTH=776	2.17e-08	50.447	24.53	84.6	26	BlastX	2
comp10540_c0_seq1	AT2G23210.1	| Symbols: | UDP-Glycosyltransferase superfamily protein | chr2:9882534-9883397 REVERSE LENGTH=287	1.39e-36	127.102	99.35	45.1	153	BlastX	R2
comp10540_c0_seq2	AT2G23210.1	| Symbols: | UDP-Glycosyltransferase superfamily protein | chr2:9882534-9883397 REVERSE LENGTH=287	2.13e-34	121.709	99.35	45.5	152	BlastX	R2
comp10543_c0_seq1	AT1G10700.1	| Symbols: PRS3 | phosphoribosyl pyrophosphate (PRPP) synthase 3 | chr1:3554157-3556274 FORWARD LENGTH=411	0	567	71.94	75.3	364	BlastX	R2
comp105435_c0_seq1	AT5G27010.1	| Symbols: | ARM repeat superfamily protein | chr5:9503315-9507569 REVERSE LENGTH=863	6.09e-17	73.1738	51.32	82.1	39	BlastX	R2
comp10544_c0_seq1	AT5G63380.1	| Symbols: | AMP-dependent synthetase and ligase family protein | chr5:25387581-25390026 REVERSE LENGTH=562	0	635.565	88.51	64.9	466	BlastX	R2
comp10544_c1_seq1	AT5G63380.1	| Symbols: | AMP-dependent synthetase and ligase family protein | chr5:25387581-25390026 REVERSE LENGTH=562	3.02e-13	63.1586	94.25	36.5	85	BlastX	3
comp105440_c0_seq1	AT5G54180.1	| Symbols: PTAC15 | plastid transcriptionally active 15 | chr5:21988544-21990183 FORWARD LENGTH=500	2.53e-16	71.2478	100	47.3	74	BlastX	R3
comp10545_c0_seq1	AT2G39805.1	| Symbols: | Integral membrane Yip1 family protein | chr2:16610216-16612353 REVERSE LENGTH=275	2.46e-24	93.5893	69.83	54	86	BlastX	3
comp105450_c0_seq1	AT3G03210.1	| Symbols: | unknown protein; FUNCTIONS IN: molecular_function unknown; INVOLVED IN: biological_process unknown; LOCATED IN: endomembrane system; EXPRESSED IN: 24 plant structures; EXPRESSED DURING: 15 growth stages; Has 59 Blast hits to 59 proteins in 17 species: Archae - 0; Bacteria - 0; Metazoa - 0; Fungi - 0; Plants - 56; Viruses - 0; Other Eukaryotes - 3 (source: NCBI BLink). | chr3:740987-7…	3.77e-21	83.9593	72.06	81.6	49	BlastX	R2
comp10546_c0_seq1	AT4G16150.1	| Symbols: | calmodulin binding;transcription regulators | chr4:9148225-9153048 FORWARD LENGTH=923	8.52e-75	247.669	100	42.1	342	BlastX	2
comp105461_c0_seq1	AT1G63930.1	| Symbols: ROH1 | from the Czech 'roh' meaning 'corner' | chr1:23727927-23729174 FORWARD LENGTH=415	1.03e-38	132.88	100	64	89	BlastX	3
comp105476_c0_seq1	AT1G76280.3	| Symbols: | Tetratricopeptide repeat (TPR)-like superfamily protein | chr1:28617948-28622581 REVERSE LENGTH=801	1.14e-08	49.6766	53.33	52.5	40	BlastX	R3
comp10548_c0_seq1	AT3G23280.2	| Symbols: XBAT35 | XB3 ortholog 5 in Arabidopsis thaliana | chr3:8321588-8324109 FORWARD LENGTH=438	1.08e-33	119.013	100	74.3	74	BlastX	R2
comp10548_c1_seq1	AT3G23280.1	| Symbols: XBAT35 | XB3 ortholog 5 in Arabidopsis thaliana | chr3:8321588-8324109 FORWARD LENGTH=462	1.13e-21	87.0409	71.76	68.9	61	BlastX	R2
comp10549_c0_seq1	AT5G24320.1	| Symbols: | Transducin/WD40 repeat-like superfamily protein | chr5:8284858-8287651 REVERSE LENGTH=694	1.32e-34	125.176	91.82	58.4	101	BlastX	1
comp105501_c0_seq1	AT1G52080.1	| Symbols: AR791 | actin binding protein family | chr1:19369788-19371862 FORWARD LENGTH=573	1.39e-35	126.331	100	67	91	BlastX	2
comp10552_c0_seq1	AT2G43910.1	| Symbols: ATHOL1, HOL1 | HARMLESS TO OZONE LAYER 1 | chr2:18184658-18186951 REVERSE LENGTH=227	7.27e-98	289.656	60.85	59	222	BlastX	1
comp10553_c0_seq1	AT5G41920.1	| Symbols: | GRAS family transcription factor | chr5:16779982-16781199 FORWARD LENGTH=405	0	514.227	98.42	68.7	374	BlastX	R3
comp105530_c0_seq1	AT3G28600.1	| Symbols: | P-loop containing nucleoside triphosphate hydrolases superfamily protein | chr3:10722437-10723870 FORWARD LENGTH=477	4.96e-15	67.781	72.5	53.4	58	BlastX	2
comp10555_c1_seq1	AT2G23390.1	| Symbols: | CONTAINS InterPro DOMAIN/s: Protein of unknown function DUF482 (InterPro:IPR007434), Acyl-CoA N-acyltransferase (InterPro:IPR016181); Has 2165 Blast hits to 2163 proteins in 543 species: Archae - 0; Bacteria - 1044; Metazoa - 0; Fungi - 0; Plants - 33; Viruses - 0; Other Eukaryotes - 1088 (source: NCBI BLink). | chr2:9960568-9963476 REVERSE LENGTH=469	2.66e-49	162.155	99.04	71.8	103	BlastX	2
comp10555_c2_seq1	AT2G23390.1	| Symbols: | CONTAINS InterPro DOMAIN/s: Protein of unknown function DUF482 (InterPro:IPR007434), Acyl-CoA N-acyltransferase (InterPro:IPR016181); Has 2165 Blast hits to 2163 proteins in 543 species: Archae - 0; Bacteria - 1044; Metazoa - 0; Fungi - 0; Plants - 33; Viruses - 0; Other Eukaryotes - 1088 (source: NCBI BLink). | chr2:9960568-9963476 REVERSE LENGTH=469	4.21e-177	498.049	96.14	74.9	299	BlastX	2
comp10557_c1_seq1	AT1G53200.1	| Symbols: | unknown protein; Has 21 Blast hits to 21 proteins in 9 species: Archae - 0; Bacteria - 2; Metazoa - 0; Fungi - 0; Plants - 19; Viruses - 0; Other Eukaryotes - 0 (source: NCBI BLink). | chr1:19840486-19843169 REVERSE LENGTH=613	5.56e-17	76.6406	92.16	36.9	141	BlastX	2
comp10558_c0_seq1	AT1G28310.1	| Symbols: | Dof-type zinc finger DNA-binding family protein | chr1:9912534-9913469 REVERSE LENGTH=311	8.94e-42	146.747	91.45	42.5	281	BlastX	R3
comp10559_c0_seq1	AT2G38940.1	| Symbols: ATPT2, PHT1;4 | phosphate transporter 1;4 | chr2:16258500-16260104 FORWARD LENGTH=534	0	593.193	93.39	83.2	339	BlastX	3
comp10559_c1_seq1	AT3G54700.1	| Symbols: PHT1;7 | phosphate transporter 1;7 | chr3:20248463-20250070 REVERSE LENGTH=535	7.3e-82	249.595	100	89.9	129	BlastX	3
comp10559_c2_seq1	AT2G38940.1	| Symbols: ATPT2, PHT1;4 | phosphate transporter 1;4 | chr2:16258500-16260104 FORWARD LENGTH=534	3.14e-32	117.087	58.95	94.6	56	BlastX	2
comp1056_c0_seq1	AT5G13570.1	| Symbols: DCP2, TDT, ATDCP2 | decapping 2 | chr5:4367532-4369992 FORWARD LENGTH=373	3.82e-22	88.5817	81.37	51.8	83	BlastX	1
comp10560_c0_seq1	AT5G18000.1	| Symbols: VDD | VERDANDI | chr5:5960071-5961473 REVERSE LENGTH=307	2.7e-06	45.8246	51.63	33.8	79	BlastX	R1
comp10561_c0_seq1	AT5G40250.1	| Symbols: | RING/U-box superfamily protein | chr5:16086056-16087186 FORWARD LENGTH=376	4.04e-14	65.4698	96.3	41	78	BlastX	3
comp10561_c1_seq1	AT5G40250.1	| Symbols: | RING/U-box superfamily protein | chr5:16086056-16087186 FORWARD LENGTH=376	4.87e-66	204.912	100	70.8	138	BlastX	1
comp105619_c0_seq1	AT2G47990.1	| Symbols: SWA1, EDA13, EDA19 | transducin family protein / WD-40 repeat family protein | chr2:19637010-19638602 REVERSE LENGTH=530	1.24e-29	108.997	100	66.7	78	BlastX	2
comp10562_c0_seq1	AT1G50450.1	| Symbols: | Saccharopine dehydrogenase | chr1:18687902-18690348 REVERSE LENGTH=428	5.59e-33	117.472	90	75	72	BlastX	R3
comp10562_c0_seq2	AT1G50450.1	| Symbols: | Saccharopine dehydrogenase | chr1:18687902-18690348 REVERSE LENGTH=428	2.55e-37	130.954	74.59	74.7	91	BlastX	R2
comp10562_c0_seq3	AT1G50450.1	| Symbols: | Saccharopine dehydrogenase | chr1:18687902-18690348 REVERSE LENGTH=428	1.04e-54	176.022	100	76.3	118	BlastX	R3
comp10562_c0_seq4	AT1G50450.1	| Symbols: | Saccharopine dehydrogenase | chr1:18687902-18690348 REVERSE LENGTH=428	5.14e-17	73.559	53.57	71.1	45	BlastX	R2
comp10563_c0_seq1	AT3G11810.1	| Symbols: | unknown protein; BEST Arabidopsis thaliana protein match is: unknown protein (TAIR:AT2G03330.1); Has 141 Blast hits to 141 proteins in 21 species: Archae - 0; Bacteria - 9; Metazoa - 0; Fungi - 0; Plants - 131; Viruses - 0; Other Eukaryotes - 1 (source: NCBI BLink). | chr3:3727819-3728865 FORWARD LENGTH=348	4.61e-53	175.637	85.6	45.1	226	BlastX	2
comp10563_c0_seq2	AT3G11810.1	| Symbols: | unknown protein; BEST Arabidopsis thaliana protein match is: unknown protein (TAIR:AT2G03330.1); Has 141 Blast hits to 141 proteins in 21 species: Archae - 0; Bacteria - 9; Metazoa - 0; Fungi - 0; Plants - 131; Viruses - 0; Other Eukaryotes - 1 (source: NCBI BLink). | chr3:3727819-3728865 FORWARD LENGTH=348	7.13e-60	196.823	82.56	40.9	322	BlastX	2
comp10563_c0_seq3	AT3G11810.1	| Symbols: | unknown protein; BEST Arabidopsis thaliana protein match is: unknown protein (TAIR:AT2G03330.1); Has 141 Blast hits to 141 proteins in 21 species: Archae - 0; Bacteria - 9; Metazoa - 0; Fungi - 0; Plants - 131; Viruses - 0; Other Eukaryotes - 1 (source: NCBI BLink). | chr3:3727819-3728865 FORWARD LENGTH=348	2.33e-73	231.491	87.32	44.4	330	BlastX	2
comp10563_c0_seq4	AT3G11810.1	| Symbols: | unknown protein; BEST Arabidopsis thaliana protein match is: unknown protein (TAIR:AT2G03330.1); Has 141 Blast hits to 141 proteins in 21 species: Archae - 0; Bacteria - 9; Metazoa - 0; Fungi - 0; Plants - 131; Viruses - 0; Other Eukaryotes - 1 (source: NCBI BLink). | chr3:3727819-3728865 FORWARD LENGTH=348	1.91e-67	211.846	91.02	50.4	230	BlastX	2
comp10564_c0_seq1	AT4G33270.1	| Symbols: CDC20.1 | Transducin family protein / WD-40 repeat family protein | chr4:16044545-16046590 REVERSE LENGTH=457	2.07e-73	227.639	81.76	77.9	140	BlastX	R1
comp105648_c0_seq1	AT1G51965.1	| Symbols: ABO5 | ABA Overly-Sensitive 5 | chr1:19312078-19314145 REVERSE LENGTH=650	1.26e-21	86.2705	98.55	54.4	68	BlastX	R3
comp10565_c0_seq1	AT4G32400.1	| Symbols: EMB104, SHS1, EMB42, ATBT1 | Mitochondrial substrate carrier family protein | chr4:15638686-15640238 FORWARD LENGTH=392	2.33e-160	456.447	92.93	65.7	368	BlastX	R2
comp10566_c0_seq1	AT4G16070.2	| Symbols: | Mono-/di-acylglycerol lipase, N-terminal;Lipase, class 3 | chr4:9096808-9100596 REVERSE LENGTH=646	6.49e-36	134.035	87.23	47.6	227	BlastX	2
comp10567_c0_seq1	AT5G13690.1	| Symbols: CYL1, NAGLU | alpha-N-acetylglucosaminidase family / NAGLU family | chr5:4415808-4420159 FORWARD LENGTH=806	1.35e-79	253.062	89.22	63.7	182	BlastX	1
comp10568_c0_seq1	AT5G10910.1	| Symbols: | mraW methylase family protein | chr5:3439588-3441517 FORWARD LENGTH=434	3.37e-87	263.077	100	66.8	199	BlastX	1
comp105684_c0_seq1	AT3G07040.1	| Symbols: RPM1, RPS3 | NB-ARC domain-containing disease resistance protein | chr3:2226244-2229024 REVERSE LENGTH=926	1.61e-18	78.5666	96.7	39.8	88	BlastX	R2
comp105687_c0_seq1	AT3G10040.1	| Symbols: | sequence-specific DNA binding transcription factors | chr3:3096580-3097875 REVERSE LENGTH=431	1.01e-11	58.5362	93.67	37.8	74	BlastX	3
comp10569_c0_seq1	AT3G29320.1	| Symbols: | Glycosyl transferase, family 35 | chr3:11252871-11257587 FORWARD LENGTH=962	4.11e-66	214.927	100	81.3	123	BlastX	1
comp10571_c0_seq1	AT1G21651.1	| Symbols: | zinc ion binding | chr1:7601061-7604152 REVERSE LENGTH=811	1.85e-07	47.3654	63.46	43.9	66	BlastX	R1
comp10574_c0_seq1	AT2G14530.1	| Symbols: TBL13 | TRICHOME BIREFRINGENCE-LIKE 13 | chr2:6187484-6190137 FORWARD LENGTH=412	9.21e-49	161.77	94.7	55.7	143	BlastX	R2
comp10575_c0_seq1	AT3G21580.1	| Symbols: | cobalt ion transmembrane transporters | chr3:7602009-7603720 REVERSE LENGTH=391	4.72e-156	445.662	80.68	66.4	330	BlastX	3
comp105753_c0_seq1	AT4G19440.2	| Symbols: | Tetratricopeptide repeat (TPR)-like superfamily protein | chr4:10602006-10604483 REVERSE LENGTH=825	6.59e-21	84.3445	100	54.2	72	BlastX	2
comp10576_c0_seq1	AT1G59760.1	| Symbols: | RNA helicase, ATP-dependent, SK12/DOB1 protein | chr1:21984571-21990110 REVERSE LENGTH=988	1.14e-173	512.301	74.71	79.1	325	BlastX	3
comp10577_c0_seq1	AT1G79460.1	| Symbols: GA2, KS, ATKS, ATKS1, KS1 | Terpenoid cyclases/Protein prenyltransferases superfamily protein | chr1:29890568-29894436 FORWARD LENGTH=785	3.25e-79	252.677	97.82	54.2	225	BlastX	R1
comp10577_c0_seq2	AT1G79460.1	| Symbols: GA2, KS, ATKS, ATKS1, KS1 | Terpenoid cyclases/Protein prenyltransferases superfamily protein | chr1:29890568-29894436 FORWARD LENGTH=785	5.41e-58	194.512	88.32	53.7	175	BlastX	R1
comp10578_c0_seq1	AT4G01935.1	| Symbols: | unknown protein; FUNCTIONS IN: molecular_function unknown; INVOLVED IN: biological_process unknown; LOCATED IN: chloroplast; Has 37 Blast hits to 37 proteins in 17 species: Archae - 0; Bacteria - 0; Metazoa - 0; Fungi - 0; Plants - 30; Viruses - 0; Other Eukaryotes - 7 (source: NCBI BLink). | chr4:841102-842228 FORWARD LENGTH=256	1.41e-103	304.294	69.51	65.7	229	BlastX	2
comp105787_c0_seq1	AT2G29300.1	| Symbols: | NAD(P)-binding Rossmann-fold superfamily protein | chr2:12588214-12589372 FORWARD LENGTH=263	1.18e-08	49.2914	100	34.7	72	BlastX	R3
comp10579_c0_seq1	AT3G19420.1	| Symbols: ATPEN2, PEN2 | PTEN 2 | chr3:6731824-6735354 FORWARD LENGTH=611	2.36e-49	170.629	89.54	47	214	BlastX	2
comp10580_c0_seq1	AT2G04845.1	| Symbols: | Acyl-CoA N-acyltransferases (NAT) superfamily protein | chr2:1702341-1703993 REVERSE LENGTH=218	9.63e-47	150.214	74.8	72.6	95	BlastX	2
comp10580_c0_seq2	AT2G04845.2	| Symbols: | Acyl-CoA N-acyltransferases (NAT) superfamily protein | chr2:1702451-1703993 REVERSE LENGTH=191	3e-37	124.405	66.37	73.3	75	BlastX	2
comp105803_c0_seq1	AT5G08680.1	| Symbols: | ATP synthase alpha/beta family protein | chr5:2821992-2824683 FORWARD LENGTH=559	1.33e-25	98.2117	100	58.4	87	BlastX	R2
comp10581_c0_seq1	AT5G42905.1	| Symbols: | Polynucleotidyl transferase, ribonuclease H-like superfamily protein | chr5:17201414-17202323 REVERSE LENGTH=258	4.91e-06	41.9726	93.42	40.8	71	BlastX	1
comp10582_c0_seq1	AT3G13540.1	| Symbols: ATMYB5, MYB5 | myb domain protein 5 | chr3:4420239-4421443 FORWARD LENGTH=249	5.06e-42	138.272	88.39	66	103	BlastX	2
comp10582_c0_seq2	AT3G13540.1	| Symbols: ATMYB5, MYB5 | myb domain protein 5 | chr3:4420239-4421443 FORWARD LENGTH=249	1.74e-63	195.667	80.35	63.6	143	BlastX	3
comp10585_c0_seq1	AT2G23620.1	| Symbols: ATMES1, MES1 | methyl esterase 1 | chr2:10047462-10049248 REVERSE LENGTH=263	8.39e-105	305.064	96.99	54.8	258	BlastX	3
comp10586_c0_seq1	AT2G17550.2	| Symbols: | unknown protein; FUNCTIONS IN: molecular_function unknown; INVOLVED IN: biological_process unknown; LOCATED IN: cellular_component unknown; EXPRESSED IN: 22 plant structures; EXPRESSED DURING: 13 growth stages; Has 215 Blast hits to 205 proteins in 55 species: Archae - 5; Bacteria - 0; Metazoa - 50; Fungi - 10; Plants - 99; Viruses - 0; Other Eukaryotes - 51 (source: NCBI BLink). | c…	1.27e-11	62.003	37.06	50	63	BlastX	R3
comp10587_c0_seq1	AT5G17070.1	| Symbols: | CONTAINS InterPro DOMAIN/s: Protein phosphatase 4 core regulatory subunit R2 (InterPro:IPR015267); Has 30201 Blast hits to 17322 proteins in 780 species: Archae - 12; Bacteria - 1396; Metazoa - 17338; Fungi - 3422; Plants - 5037; Viruses - 0; Other Eukaryotes - 2996 (source: NCBI BLink). | chr5:5613514-5616088 REVERSE LENGTH=277	1.98e-14	68.9366	29.88	73.5	49	BlastX	3
comp105872_c0_seq1	AT1G48310.1	| Symbols: CHR18, CHA18 | chromatin remodeling factor18 | chr1:17848620-17853731 REVERSE LENGTH=673	4.12e-33	118.627	100	77.6	67	BlastX	2
comp105878_c0_seq1	AT3G19810.1	| Symbols: | Protein of unknown function (DUF177) | chr3:6877756-6878812 REVERSE LENGTH=321	2.15e-34	120.168	77.88	66.7	81	BlastX	2
comp10589_c0_seq1	AT4G23740.1	| Symbols: | Leucine-rich repeat protein kinase family protein | chr4:12367063-12369159 FORWARD LENGTH=638	8.69e-171	488.034	98.02	75.3	304	BlastX	R2
comp10589_c1_seq1	AT4G23740.1	| Symbols: | Leucine-rich repeat protein kinase family protein | chr4:12367063-12369159 FORWARD LENGTH=638	2.14e-40	144.05	56.18	66	100	BlastX	R1
comp10589_c2_seq1	AT4G23740.1	| Symbols: | Leucine-rich repeat protein kinase family protein | chr4:12367063-12369159 FORWARD LENGTH=638	5.07e-44	154.451	100	51.2	200	BlastX	2
comp105891_c0_seq1	AT4G10060.1	| Symbols: | Beta-glucosidase, GBA2 type family protein | chr4:6289355-6295258 FORWARD LENGTH=922	2.01e-20	82.4185	84.85	64.9	57	BlastX	2
comp105897_c0_seq1	AT2G45400.1	| Symbols: BEN1 | NAD(P)-binding Rossmann-fold superfamily protein | chr2:18703960-18706235 REVERSE LENGTH=364	7.08e-19	78.5666	96.3	52.6	78	BlastX	1
comp105901_c0_seq1	AT3G13600.1	| Symbols: | calmodulin-binding family protein | chr3:4445102-4447383 FORWARD LENGTH=605	1.99e-47	159.073	100	81.7	93	BlastX	2
comp10591_c0_seq1	AT1G11400.3	| Symbols: PYM | partner of Y14-MAGO | chr1:3838777-3839978 FORWARD LENGTH=204	2.71e-20	85.8853	27.49	61.1	72	BlastX	R2
comp105921_c0_seq1	AT1G01660.1	| Symbols: | RING/U-box superfamily protein | chr1:240057-242608 REVERSE LENGTH=568	3.36e-12	60.4622	39.78	64.9	37	BlastX	1
comp105926_c0_seq1	AT3G05670.1	| Symbols: | RING/U-box protein | chr3:1653888-1657022 FORWARD LENGTH=883	2.54e-14	67.781	63.25	46.3	80	BlastX	2
comp105931_c0_seq1	AT3G01380.1	| Symbols: | transferases;sulfuric ester hydrolases;catalytics;transferases | chr3:144288-149828 REVERSE LENGTH=993	1.12e-25	98.5969	100	54.5	88	BlastX	R3
comp10596_c0_seq1	AT4G26530.2	| Symbols: | Aldolase superfamily protein | chr4:13391566-13392937 FORWARD LENGTH=358	3.64e-50	162.54	100	69.2	120	BlastX	R2
comp10596_c1_seq1	AT2G36460.1	| Symbols: | Aldolase superfamily protein | chr2:15296929-15298387 REVERSE LENGTH=358	1.08e-25	98.2117	76.42	65.4	81	BlastX	3
comp105970_c0_seq1	AT3G59140.1	| Symbols: ATMRP14, MRP14, ABCC10 | multidrug resistance-associated protein 14 | chr3:21863519-21868701 REVERSE LENGTH=1453	3.25e-45	154.836	100	71	93	BlastX	1
comp105976_c0_seq1	AT3G63380.1	| Symbols: | ATPase E1-E2 type family protein / haloacid dehalogenase-like hydrolase family protein | chr3:23407112-23410213 REVERSE LENGTH=1033	2.09e-22	88.5817	94.52	62.9	70	BlastX	2
comp10599_c0_seq1	AT3G61080.1	| Symbols: | Protein kinase superfamily protein | chr3:22607152-22608883 FORWARD LENGTH=326	0	537.339	92.98	79.2	321	BlastX	3
comp10599_c0_seq2	AT3G61080.1	| Symbols: | Protein kinase superfamily protein | chr3:22607152-22608883 FORWARD LENGTH=326	2.03e-109	317.775	87.5	74.4	206	BlastX	3
comp106020_c0_seq1	AT1G15760.1	| Symbols: | Sterile alpha motif (SAM) domain-containing protein | chr1:5425714-5426322 FORWARD LENGTH=202	7.7e-23	85.8853	98.53	56.3	71	BlastX	R3
comp106024_c0_seq1	AT4G04930.1	| Symbols: DES-1-LIKE | fatty acid desaturase family protein | chr4:2509236-2510918 FORWARD LENGTH=332	2.24e-57	180.259	84.21	86.5	96	BlastX	R1
comp106051_c0_seq1	AT2G26450.1	| Symbols: | Plant invertase/pectin methylesterase inhibitor superfamily | chr2:11251279-11253446 FORWARD LENGTH=614	3.79e-23	91.2781	72.09	64.5	62	BlastX	3
comp106063_c0_seq1	AT4G28600.1	| Symbols: NPGR2 | no pollen germination related 2 | chr4:14130046-14132599 FORWARD LENGTH=739	5.33e-26	99.3673	92.77	57.1	77	BlastX	1
comp10607_c0_seq1	AT5G04810.1	| Symbols: | pentatricopeptide (PPR) repeat-containing protein | chr5:1390049-1393760 FORWARD LENGTH=952	0	643.269	100	79.3	368	BlastX	3
comp10608_c0_seq1	AT4G30890.3	| Symbols: UBP24 | ubiquitin-specific protease 24 | chr4:15036383-15038825 REVERSE LENGTH=551	2.35e-08	55.0694	62.26	30	209	BlastX	3
comp10609_c0_seq1	AT5G55160.1	| Symbols: SUM2, SUMO 2, SUMO2, ATSUMO2 | small ubiquitin-like modifier 2 | chr5:22383747-22384772 REVERSE LENGTH=103	2.29e-32	112.849	39.5	62	79	BlastX	2
comp106095_c0_seq1	AT5G53750.1	| Symbols: | CBS domain-containing protein | chr5:21817416-21818723 FORWARD LENGTH=408	9.57e-16	69.707	100	50.7	74	BlastX	R2
comp106106_c0_seq1	AT4G23160.1	| Symbols: CRK8 | cysteine-rich RLK (RECEPTOR-like protein kinase) 8 | chr4:12129485-12134086 FORWARD LENGTH=1262	5.6e-09	50.0618	95.59	36.9	65	BlastX	3
comp10611_c0_seq1	AT5G08200.1	| Symbols: | peptidoglycan-binding LysM domain-containing protein | chr5:2638385-2640508 FORWARD LENGTH=409	4.19e-31	115.161	99.34	50.3	150	BlastX	R3
comp10612_c0_seq1	AT4G13930.1	| Symbols: SHM4 | serine hydroxymethyltransferase 4 | chr4:8048013-8050021 REVERSE LENGTH=471	3.96e-61	192.971	100	90	100	BlastX	R2
comp106138_c0_seq1	AT5G51600.1	| Symbols: PLE, ATMAP65-3, MAP65-3 | Microtubule associated protein (MAP65/ASE1) family protein | chr5:20961061-20964080 REVERSE LENGTH=707	5.47e-37	131.339	98	76.5	98	BlastX	R3
comp10614_c1_seq1	AT1G48480.1	| Symbols: RKL1 | receptor-like kinase 1 | chr1:17918475-17920743 FORWARD LENGTH=655	1.58e-07	46.9802	38.1	68.8	32	BlastX	1
comp10615_c0_seq1	AT5G02820.1	| Symbols: RHL2, BIN5 | Spo11/DNA topoisomerase VI, subunit A protein | chr5:642658-644123 FORWARD LENGTH=427	9.21e-179	500.36	97.36	80.6	304	BlastX	R2
comp10615_c1_seq1	AT5G02820.1	| Symbols: RHL2, BIN5 | Spo11/DNA topoisomerase VI, subunit A protein | chr5:642658-644123 FORWARD LENGTH=427	2.07e-63	197.593	100	97.9	94	BlastX	1
comp10617_c0_seq1	AT5G47760.1	| Symbols: PGLP2, ATPGLP2, ATPK5 | 2-phosphoglycolate phosphatase 2 | chr5:19343121-19344979 REVERSE LENGTH=301	2.42e-50	160.229	100	83.7	86	BlastX	3
comp10617_c1_seq1	AT5G47760.1	| Symbols: PGLP2, ATPGLP2, ATPK5 | 2-phosphoglycolate phosphatase 2 | chr5:19343121-19344979 REVERSE LENGTH=301	1.12e-65	202.986	74.29	74	131	BlastX	3
comp10617_c2_seq1	AT5G47760.1	| Symbols: PGLP2, ATPGLP2, ATPK5 | 2-phosphoglycolate phosphatase 2 | chr5:19343121-19344979 REVERSE LENGTH=301	1.15e-42	145.591	41.31	76.1	88	BlastX	R3
comp106174_c0_seq1	AT2G02040.1	| Symbols: ATPTR2-B, NTR1, PTR2-B, PTR2, ATPTR2 | peptide transporter 2 | chr2:487542-489707 FORWARD LENGTH=585	1.45e-17	75.0998	93.51	44.4	72	BlastX	3
comp106175_c0_seq1	AT3G16060.1	| Symbols: | ATP binding microtubule motor family protein | chr3:5447503-5451196 FORWARD LENGTH=684	2.07e-46	157.147	94.9	80.6	93	BlastX	R2
comp106184_c0_seq1	AT1G68990.1	| Symbols: MGP3 | male gametophyte defective 3 | chr1:25935499-25940755 REVERSE LENGTH=976	3.81e-08	48.521	75	40.9	64	BlastX	1
comp10620_c0_seq1	AT1G02180.1	| Symbols: | ferredoxin-related | chr1:413619-414505 REVERSE LENGTH=226	3.99e-40	137.887	69.96	44.4	170	BlastX	2
comp106206_c0_seq1	AT5G23670.2	| Symbols: LCB2 | long chain base2 | chr5:7981889-7985037 FORWARD LENGTH=489	4.7e-35	123.25	97.1	82.1	67	BlastX	R3
comp10622_c0_seq1	AT5G26230.1	| Symbols: | unknown protein; FUNCTIONS IN: molecular_function unknown; INVOLVED IN: biological_process unknown; LOCATED IN: chloroplast; EXPRESSED IN: 22 plant structures; EXPRESSED DURING: 13 growth stages; Has 1807 Blast hits to 1807 proteins in 277 species: Archae - 0; Bacteria - 0; Metazoa - 736; Fungi - 347; Plants - 385; Viruses - 0; Other Eukaryotes - 339 (source: NCBI BLink). | chr5:9173…	2.62e-38	135.576	89.19	49	206	BlastX	3
comp10622_c1_seq1	AT5G26230.1	| Symbols: | unknown protein; FUNCTIONS IN: molecular_function unknown; INVOLVED IN: biological_process unknown; LOCATED IN: chloroplast; EXPRESSED IN: 22 plant structures; EXPRESSED DURING: 13 growth stages; Has 1807 Blast hits to 1807 proteins in 277 species: Archae - 0; Bacteria - 0; Metazoa - 736; Fungi - 347; Plants - 385; Viruses - 0; Other Eukaryotes - 339 (source: NCBI BLink). | chr5:9173…	1.79e-18	77.7962	89.58	56.4	94	BlastX	R2
comp10623_c0_seq1	AT4G10770.1	| Symbols: ATOPT7, OPT7 | oligopeptide transporter 7 | chr4:6628646-6632517 REVERSE LENGTH=766	2.28e-72	231.106	87.66	77	135	BlastX	3
comp10623_c1_seq1	AT4G10770.1	| Symbols: ATOPT7, OPT7 | oligopeptide transporter 7 | chr4:6628646-6632517 REVERSE LENGTH=766	5.38e-172	495.352	100	77.7	300	BlastX	1
comp106247_c0_seq1	AT1G70280.1	| Symbols: | NHL domain-containing protein | chr1:26466086-26468116 REVERSE LENGTH=447	1.43e-30	110.538	98.59	70	70	BlastX	2
comp10625_c0_seq1	AT5G05850.1	| Symbols: PIRL1 | plant intracellular ras group-related LRR 1 | chr5:1762691-1764609 REVERSE LENGTH=506	3.22e-73	230.335	89.72	64.2	192	BlastX	1
comp10625_c0_seq2	AT5G05850.1	| Symbols: PIRL1 | plant intracellular ras group-related LRR 1 | chr5:1762691-1764609 REVERSE LENGTH=506	1.18e-64	206.068	99.4	64.3	167	BlastX	3
comp106250_c0_seq1	AT3G51480.1	| Symbols: ATGLR3.6, GLR3.6 | glutamate receptor 3.6 | chr3:19101256-19104681 FORWARD LENGTH=903	1.1e-17	75.0998	89.04	52.3	65	BlastX	3
comp10626_c0_seq1	AT2G31305.1	| Symbols: INH3 | inhibitor-3 | chr2:13350909-13351232 FORWARD LENGTH=107	2.98e-25	93.5893	68.67	54.4	114	BlastX	3
comp106274_c0_seq1	AT5G19740.1	| Symbols: | Peptidase M28 family protein | chr5:6673986-6676767 FORWARD LENGTH=681	9.45e-38	134.42	100	60.7	117	BlastX	R3
comp10628_c0_seq1	AT5G28780.1	| Symbols: | PIF1 helicase | chr5:10812907-10814173 REVERSE LENGTH=337	1.52e-15	70.0922	91	45.7	92	BlastX	2
comp10629_c0_seq1	AT3G02100.1	| Symbols: | UDP-Glycosyltransferase superfamily protein | chr3:368840-370484 REVERSE LENGTH=464	4.73e-113	341.658	91.98	39.7	448	BlastX	2
comp106305_c0_seq1	AT1G60560.2	| Symbols: | SWIM zinc finger family protein | chr1:22309321-22311277 REVERSE LENGTH=500	2.1e-41	140.969	100	71.8	85	BlastX	2
comp10631_c0_seq1	AT3G24350.1	| Symbols: SYP32, ATSYP32 | syntaxin of plants 32 | chr3:8837733-8839402 FORWARD LENGTH=347	2.13e-57	180.259	96.08	85.7	98	BlastX	2
comp10631_c0_seq2	AT3G24350.1	| Symbols: SYP32, ATSYP32 | syntaxin of plants 32 | chr3:8837733-8839402 FORWARD LENGTH=347	1.74e-47	154.451	90.63	83.9	87	BlastX	2
comp10632_c0_seq1	AT5G14030.4	| Symbols: | translocon-associated protein beta (TRAPB) family protein | chr5:4526878-4528253 FORWARD LENGTH=195	1.85e-29	104.375	81.31	56.3	87	BlastX	1
comp10632_c0_seq2	AT5G14030.4	| Symbols: | translocon-associated protein beta (TRAPB) family protein | chr5:4526878-4528253 FORWARD LENGTH=195	2.6e-11	56.225	70.73	50	58	BlastX	1
comp106324_c0_seq1	AT3G50850.1	| Symbols: | Putative methyltransferase family protein | chr3:18901389-18902144 REVERSE LENGTH=251	2.39e-22	85.8853	100	57.3	75	BlastX	3
comp106326_c0_seq1	AT1G30130.2	| Symbols: | unknown protein; FUNCTIONS IN: molecular_function unknown; INVOLVED IN: biological_process unknown; LOCATED IN: endomembrane system; EXPRESSED IN: 23 plant structures; EXPRESSED DURING: 13 growth stages; CONTAINS InterPro DOMAIN/s: Protein of unknown function DUF1365 (InterPro:IPR010775); Has 35333 Blast hits to 34131 proteins in 2444 species: Archae - 798; Bacteria - 22429; Metazoa …	8.84e-66	201.83	90.23	76.7	120	BlastX	3
comp10633_c0_seq1	AT4G09890.1	| Symbols: | Protein of unknown function (DUF3511) | chr4:6218501-6218764 FORWARD LENGTH=87	2.75e-22	83.9593	57.6	56	75	BlastX	2
comp10634_c0_seq1	AT5G11040.1	| Symbols: TRS120, AtTRS120 | TRS120 | chr5:3495332-3500610 FORWARD LENGTH=1186	1.8e-75	243.432	99.33	77.7	148	BlastX	3
comp10637_c1_seq1	AT1G75400.1	| Symbols: | RING/U-box superfamily protein | chr1:28297609-28299464 FORWARD LENGTH=455	1.11e-13	67.781	37.36	47	65	BlastX	1
comp10638_c0_seq1	AT5G50800.1	| Symbols: SWEET13, AtSWEET13 | Nodulin MtN3 family protein | chr5:20665280-20667140 REVERSE LENGTH=294	4.47e-61	193.741	93.19	46	232	BlastX	1
comp106384_c0_seq1	AT2G40550.1	| Symbols: ETG1 | E2F target gene 1 | chr2:16934927-16938033 FORWARD LENGTH=589	8.85e-19	78.5666	58.97	73.9	46	BlastX	R1
comp10639_c0_seq1	AT2G32640.1	| Symbols: | Lycopene beta/epsilon cyclase protein | chr2:13847197-13850811 REVERSE LENGTH=585	2.08e-47	159.073	100	75.8	99	BlastX	R3
comp10639_c1_seq1	AT2G32640.1	| Symbols: | Lycopene beta/epsilon cyclase protein | chr2:13847197-13850811 REVERSE LENGTH=585	1.58e-41	145.206	61.49	71.4	91	BlastX	2
comp106391_c0_seq1	AT4G32730.2	| Symbols: PC-MYB1, MYB3R-1, ATMYB3R-1, ATMYB3R1 | Homeodomain-like protein | chr4:15791039-15795643 FORWARD LENGTH=995	3.35e-28	106.301	55.67	87	54	BlastX	2
comp10640_c0_seq1	AT5G05130.1	| Symbols: | DNA/RNA helicase protein | chr5:1512173-1514918 FORWARD LENGTH=862	8.99e-110	337.421	100	60.8	295	BlastX	1
comp106403_c0_seq1	AT2G45270.1	| Symbols: GCP1 | glycoprotease 1 | chr2:18666583-18669332 FORWARD LENGTH=480	3.51e-42	145.591	100	57.8	151	BlastX	R3
comp10641_c1_seq1	AT3G18390.1	| Symbols: EMB1865 | CRS1 / YhbY (CRM) domain-containing protein | chr3:6313572-6317584 FORWARD LENGTH=848	0	899.427	87.19	60.6	792	BlastX	R2
comp10643_c0_seq1	AT3G16785.1	| Symbols: PLDP1, PLDZ1, PLDZETA1, PLD ZETA 1 | phospholipase D P1 | chr3:5711329-5718696 FORWARD LENGTH=1096	1.13e-30	115.546	52.82	76	75	BlastX	3
comp10643_c0_seq2	AT3G16785.1	| Symbols: PLDP1, PLDZ1, PLDZETA1, PLD ZETA 1 | phospholipase D P1 | chr3:5711329-5718696 FORWARD LENGTH=1096	6.32e-62	204.527	100	75.2	137	BlastX	3
comp10643_c1_seq1	AT3G16785.1	| Symbols: PLDP1, PLDZ1, PLDZETA1, PLD ZETA 1 | phospholipase D P1 | chr3:5711329-5718696 FORWARD LENGTH=1096	1.16e-36	130.568	100	71	100	BlastX	R3
comp106434_c0_seq1	AT4G31980.1	| Symbols: | unknown protein; CONTAINS InterPro DOMAIN/s: Protein of unknown function DUF247, plant (InterPro:IPR004158), Protein of unknown function DUF862, eukaryotic (InterPro:IPR008580); BEST Arabidopsis thaliana protein match is: Plant protein of unknown function (DUF247) (TAIR:AT5G11290.1); Has 1967 Blast hits to 1844 proteins in 183 species: Archae - 0; Bacteria - 6; Metazoa - 223; Fungi -…	6.47e-10	52.7582	98.53	44.8	67	BlastX	1
comp10644_c0_seq1	AT5G39940.2	| Symbols: | FAD/NAD(P)-binding oxidoreductase family protein | chr5:15987649-15990508 FORWARD LENGTH=458	1.28e-39	135.961	100	69.6	92	BlastX	1
comp10644_c1_seq1	AT5G39940.2	| Symbols: | FAD/NAD(P)-binding oxidoreductase family protein | chr5:15987649-15990508 FORWARD LENGTH=458	3.82e-62	200.675	81.17	63.5	181	BlastX	2
comp10646_c1_seq2	AT3G24255.1	| Symbols: | RNA-directed DNA polymerase (reverse transcriptase)-related family protein | chr3:8789471-8793208 FORWARD LENGTH=746	6.01e-06	45.4394	35.8	39.7	63	BlastX	R2
comp10647_c0_seq1	AT3G07040.1	| Symbols: RPM1, RPS3 | NB-ARC domain-containing disease resistance protein | chr3:2226244-2229024 REVERSE LENGTH=926	1.57e-48	180.259	84.01	29.5	438	BlastX	R1
comp10648_c0_seq1	AT1G07650.2	| Symbols: | Leucine-rich repeat transmembrane protein kinase | chr1:2359817-2366423 REVERSE LENGTH=1020	7.26e-119	365.54	91.29	67.3	284	BlastX	1
comp10649_c0_seq1	AT2G42390.1	| Symbols: | protein kinase C substrate, heavy chain-related | chr2:17651381-17652509 REVERSE LENGTH=212	4.88e-62	192.971	70.98	58.3	163	BlastX	R2
comp10650_c0_seq1	AT4G31010.2	| Symbols: | RNA-binding CRS1 / YhbY (CRM) domain-containing protein | chr4:15106708-15108038 FORWARD LENGTH=341	3.29e-50	162.54	94.31	68.6	116	BlastX	2
comp10651_c0_seq1	AT3G30460.1	| Symbols: | RING/U-box superfamily protein | chr3:12104433-12104876 FORWARD LENGTH=147	2.11e-15	68.5514	48.98	41.1	72	BlastX	R2
comp10653_c0_seq1	AT3G45070.1	| Symbols: | P-loop containing nucleoside triphosphate hydrolases superfamily protein | chr3:16486378-16487349 REVERSE LENGTH=323	2.88e-53	172.17	98.86	48.9	177	BlastX	1
comp10653_c1_seq1	AT3G45070.1	| Symbols: | P-loop containing nucleoside triphosphate hydrolases superfamily protein | chr3:16486378-16487349 REVERSE LENGTH=323	5.67e-20	82.8037	98.33	38.7	118	BlastX	2
comp106532_c0_seq1	AT3G60740.1	| Symbols: TTN1, EMB133, TFC D, CHO | ARM repeat superfamily protein | chr3:22447385-22453325 REVERSE LENGTH=1254	1.84e-49	169.088	100	62.6	138	BlastX	1
comp106534_c0_seq1	AT4G02210.2	| Symbols: | unknown protein; FUNCTIONS IN: molecular_function unknown; INVOLVED IN: biological_process unknown; LOCATED IN: cellular_component unknown; EXPRESSED IN: 22 plant structures; EXPRESSED DURING: 13 growth stages; BEST Arabidopsis thaliana protein match is: unknown protein (TAIR:AT2G24960.2). | chr4:974320-975917 REVERSE LENGTH=439	7.95e-07	44.2838	90.28	32.3	65	BlastX	2
comp106535_c0_seq1	AT1G04950.3	| Symbols: TAFII59, TAF6, ATTAF6 | TATA BOX ASSOCIATED FACTOR II 59 | chr1:1403606-1407184 REVERSE LENGTH=549	7.2e-44	148.673	100	73	89	BlastX	R1
comp106548_c0_seq1	AT5G48610.1	| Symbols: | unknown protein; Has 43043 Blast hits to 23768 proteins in 1327 species: Archae - 108; Bacteria - 3952; Metazoa - 17076; Fungi - 3614; Plants - 1643; Viruses - 204; Other Eukaryotes - 16446 (source: NCBI BLink). | chr5:19712614-19714861 FORWARD LENGTH=354	1.98e-07	45.8246	32.88	75	24	BlastX	2
comp106549_c0_seq1	AT1G21250.1	| Symbols: WAK1, PRO25 | cell wall-associated kinase | chr1:7439512-7441892 FORWARD LENGTH=735	5.74e-06	42.3578	95	32.1	76	BlastX	2
comp10656_c0_seq1	AT5G11780.1	| Symbols: | unknown protein; Has 37 Blast hits to 37 proteins in 12 species: Archae - 0; Bacteria - 0; Metazoa - 0; Fungi - 3; Plants - 34; Viruses - 0; Other Eukaryotes - 0 (source: NCBI BLink). | chr5:3793928-3795983 FORWARD LENGTH=504	6.42e-06	46.2098	37.8	35	79	BlastX	R1
comp10657_c0_seq1	AT1G48880.1	| Symbols: TBL7 | TRICHOME BIREFRINGENCE-LIKE 7 | chr1:18081033-18082650 FORWARD LENGTH=445	2.63e-169	481.1	89.9	63.6	356	BlastX	3
comp10658_c0_seq1	AT4G33950.2	| Symbols: OST1, SNRK2-6, SRK2E, SNRK2.6, P44 | Protein kinase superfamily protein | chr4:16272819-16274657 FORWARD LENGTH=314	7.09e-81	247.284	57.29	74.7	169	BlastX	R2
comp106586_c0_seq1	AT1G33700.2	| Symbols: | Beta-glucosidase, GBA2 type family protein | chr1:12208853-12213571 REVERSE LENGTH=947	1.47e-23	92.0485	98.63	55.1	77	BlastX	3
comp10660_c0_seq1	AT3G56770.1	| Symbols: | basic helix-loop-helix (bHLH) DNA-binding superfamily protein | chr3:21029202-21030618 REVERSE LENGTH=230	2.34e-33	123.635	50	38.4	175	BlastX	2
comp10661_c0_seq1	AT4G36680.1	| Symbols: | Tetratricopeptide repeat (TPR)-like superfamily protein | chr4:17292479-17293717 REVERSE LENGTH=412	4.22e-12	62.7734	37.5	55	60	BlastX	2
comp106621_c0_seq1	AT5G48440.2	| Symbols: | FAD-dependent oxidoreductase family protein | chr5:19630209-19632588 REVERSE LENGTH=425	3.63e-23	90.8929	98.78	59.3	81	BlastX	3
comp10663_c0_seq1	AT5G48385.1	| Symbols: | FRIGIDA-like protein | chr5:19609471-19611712 FORWARD LENGTH=558	3.65e-54	182.185	75.86	51.6	185	BlastX	2
comp106647_c0_seq1	AT5G64320.1	| Symbols: | Pentatricopeptide repeat (PPR) superfamily protein | chr5:25723247-25725439 REVERSE LENGTH=730	1.12e-54	181.03	100	74.5	110	BlastX	1
comp106649_c0_seq1	AT3G60740.1	| Symbols: TTN1, EMB133, TFC D, CHO | ARM repeat superfamily protein | chr3:22447385-22453325 REVERSE LENGTH=1254	7.23e-45	154.066	100	75.8	99	BlastX	R3
comp10667_c0_seq1	AT2G32940.1	| Symbols: AGO6 | Argonaute family protein | chr2:13972218-13976856 REVERSE LENGTH=878	5.32e-44	153.295	82.86	64.7	116	BlastX	2
comp10667_c0_seq2	AT2G32940.1	| Symbols: AGO6 | Argonaute family protein | chr2:13972218-13976856 REVERSE LENGTH=878	1.43e-17	77.411	81.1	42.7	103	BlastX	3
comp10668_c0_seq1	AT5G60640.3	| Symbols: PDIL1-4 | PDI-like 1-4 | chr5:24371141-24373993 REVERSE LENGTH=533	3.76e-33	120.553	87.61	53.5	99	BlastX	R2
comp10669_c0_seq1	AT3G17090.2	| Symbols: | Protein phosphatase 2C family protein | chr3:5826984-5829124 FORWARD LENGTH=316	3.34e-127	365.54	84.47	67.5	267	BlastX	R3
comp10672_c0_seq1	AT5G54130.4	| Symbols: | Calcium-binding endonuclease/exonuclease/phosphatase family | chr5:21962900-21964841 FORWARD LENGTH=351	8.8e-174	487.649	77.21	80.1	288	BlastX	2
comp106726_c0_seq1	AT1G11330.1	| Symbols: | S-locus lectin protein kinase family protein | chr1:3810372-3813416 FORWARD LENGTH=840	1.25e-28	108.997	92.31	45.8	120	BlastX	1
comp10673_c0_seq1	AT3G26560.1	| Symbols: | ATP-dependent RNA helicase, putative | chr3:9750122-9753719 REVERSE LENGTH=1168	0	1642.09	99.3	93.5	849	BlastX	3
comp106742_c0_seq1	AT1G73360.1	| Symbols: HDG11, EDT1, ATHDG11 | homeodomain GLABROUS 11 | chr1:27578893-27581820 REVERSE LENGTH=722	1.83e-67	218.394	98.89	60.1	181	BlastX	3
comp106746_c0_seq1	AT4G31850.1	| Symbols: PGR3 | proton gradient regulation 3 | chr4:15403020-15406358 FORWARD LENGTH=1112	2.46e-15	68.1662	100	47.1	68	BlastX	1
comp10675_c0_seq1	AT5G02530.1	| Symbols: | RNA-binding (RRM/RBD/RNP motifs) family protein | chr5:564332-565776 REVERSE LENGTH=292	9.65e-06	41.9726	100	35.1	111	BlastX	2
comp10676_c0_seq1	AT4G18640.1	| Symbols: MRH1 | Leucine-rich repeat protein kinase family protein | chr4:10260481-10263577 FORWARD LENGTH=678	4.4e-07	45.8246	98.86	38.6	87	BlastX	R1
comp106760_c0_seq1	AT2G47680.1	| Symbols: | zinc finger (CCCH type) helicase family protein | chr2:19545828-19550871 REVERSE LENGTH=1015	4.27e-14	67.0106	43.97	54.9	51	BlastX	2
comp10677_c0_seq1	AT4G33520.2	| Symbols: PAA1, HMA6 | P-type ATP-ase 1 | chr4:16118993-16125849 FORWARD LENGTH=949	6.99e-30	112.464	91.8	57.4	112	BlastX	2
comp10677_c1_seq1	AT4G33520.3	| Symbols: PAA1, HMA6 | P-type ATP-ase 1 | chr4:16118993-16125849 FORWARD LENGTH=949	5.59e-44	150.984	100	81.8	88	BlastX	1
comp10679_c0_seq1	AT3G10620.1	| Symbols: ATNUDX26, NUDX26 | nudix hydrolase homolog 26 | chr3:3320263-3321565 FORWARD LENGTH=216	1.49e-93	276.559	51.94	77.6	161	BlastX	3
comp10681_c0_seq1	AT5G33370.1	| Symbols: | GDSL-like Lipase/Acylhydrolase superfamily protein | chr5:12602773-12604670 REVERSE LENGTH=366	8.03e-125	358.221	100	68.9	235	BlastX	R2
comp10681_c1_seq1	AT4G28780.1	| Symbols: | GDSL-like Lipase/Acylhydrolase superfamily protein | chr4:14215603-14217159 FORWARD LENGTH=367	1.24e-41	140.969	78.13	66.3	101	BlastX	R1
comp106819_c0_seq1	AT3G17840.1	| Symbols: RLK902 | receptor-like kinase 902 | chr3:6106092-6108430 FORWARD LENGTH=647	8.55e-08	46.9802	47.76	59.4	32	BlastX	R1
comp10682_c0_seq1	AT3G54390.1	| Symbols: | sequence-specific DNA binding transcription factors | chr3:20137912-20138863 REVERSE LENGTH=296	2.86e-50	163.31	59.28	76.8	99	BlastX	2
comp10683_c0_seq1	AT4G17500.1	| Symbols: ATERF-1, ERF-1 | ethylene responsive element binding factor 1 | chr4:9759405-9760211 FORWARD LENGTH=268	5.8e-68	211.846	83.94	51.7	230	BlastX	1
comp106846_c0_seq1	AT3G21460.1	| Symbols: | Glutaredoxin family protein | chr3:7557567-7557875 REVERSE LENGTH=102	4.78e-32	107.071	81.48	69.7	66	BlastX	R2
comp10686_c0_seq1	AT1G24440.1	| Symbols: | RING/U-box superfamily protein | chr1:8662340-8663777 FORWARD LENGTH=251	2.58e-114	332.028	72.97	63.2	251	BlastX	1
comp10686_c0_seq2	AT1G24440.1	| Symbols: | RING/U-box superfamily protein | chr1:8662340-8663777 FORWARD LENGTH=251	4.02e-113	328.561	74.93	63	251	BlastX	3
comp10686_c0_seq3	AT1G24440.1	| Symbols: | RING/U-box superfamily protein | chr1:8662340-8663777 FORWARD LENGTH=251	1.1e-64	199.904	74.63	62.5	152	BlastX	2
comp106912_c0_seq1	AT5G17370.1	| Symbols: | Transducin/WD40 repeat-like superfamily protein | chr5:5721801-5724719 REVERSE LENGTH=529	1.93e-12	60.8474	100	40.4	89	BlastX	1
comp106919_c0_seq1	AT5G15710.1	| Symbols: | Galactose oxidase/kelch repeat superfamily protein | chr5:5122791-5124137 FORWARD LENGTH=448	2.21e-55	177.178	100	90	90	BlastX	R3
comp10692_c0_seq1	AT5G54160.1	| Symbols: ATOMT1, OMT1 | O-methyltransferase 1 | chr5:21982075-21984167 FORWARD LENGTH=363	5.46e-46	150.214	100	85.4	82	BlastX	2
comp106937_c0_seq1	AT3G53600.1	| Symbols: | C2H2-type zinc finger family protein | chr3:19875532-19876059 FORWARD LENGTH=175	6.27e-27	95.9005	95.89	63.4	71	BlastX	2
comp10694_c0_seq1	AT5G42770.2	| Symbols: | Maf-like protein | chr5:17152147-17154355 FORWARD LENGTH=233	2.42e-108	313.153	83.27	69.6	224	BlastX	2
comp10695_c0_seq1	AT3G55080.2	| Symbols: | SET domain-containing protein | chr3:20411476-20414595 REVERSE LENGTH=353	1.06e-22	88.9669	100	50	84	BlastX	1
comp10695_c0_seq2	AT3G55080.1	| Symbols: | SET domain-containing protein | chr3:20411476-20415830 REVERSE LENGTH=463	1.25e-94	288.5	70.52	59.8	232	BlastX	3
comp106963_c0_seq1	AT4G00231.1	| Symbols: MEE50 | ARM repeat superfamily protein | chr4:97528-99050 FORWARD LENGTH=475	1.26e-35	125.176	100	67.9	81	BlastX	R1
comp106966_c0_seq1	AT3G27550.1	| Symbols: | RNA-binding CRS1 / YhbY (CRM) domain protein | chr3:10208010-10209899 REVERSE LENGTH=491	3.04e-50	164.851	100	91.5	94	BlastX	2
comp10697_c0_seq1	AT5G28150.1	| Symbols: | Plant protein of unknown function (DUF868) | chr5:10135826-10136695 FORWARD LENGTH=289	1.29e-124	359.377	88.37	59.3	304	BlastX	3
comp10699_c0_seq1	AT3G02160.1	| Symbols: | Bromodomain transcription factor | chr3:394615-395808 FORWARD LENGTH=397	5.24e-69	226.483	71.77	39.8	367	BlastX	2
comp10699_c0_seq2	AT3G02160.1	| Symbols: | Bromodomain transcription factor | chr3:394615-395808 FORWARD LENGTH=397	2.02e-69	226.098	79.69	39.8	367	BlastX	2
comp106993_c0_seq1	AT2G13610.1	| Symbols: | ABC-2 type transporter family protein | chr2:5673827-5675776 REVERSE LENGTH=649	1.82e-24	94.7449	65.85	75.9	54	BlastX	2
comp10700_c0_seq1	AT1G27900.1	| Symbols: | RNA helicase family protein | chr1:9715615-9720346 REVERSE LENGTH=700	2.05e-98	300.056	99	71.5	200	BlastX	R3
comp107005_c0_seq1	ATMG01410.1	| Symbols: ORF204 | open reading frame 204 | chrM:366086-366700 REVERSE LENGTH=204	5.81e-07	45.0542	38.04	71.4	35	BlastX	R1
comp107007_c0_seq1	AT2G36760.1	| Symbols: UGT73C2 | UDP-glucosyl transferase 73C2 | chr2:15413042-15414532 REVERSE LENGTH=496	1.27e-12	60.4622	94.03	44.4	63	BlastX	1
comp10701_c0_seq1	AT3G01810.2	| Symbols: | FUNCTIONS IN: molecular_function unknown; INVOLVED IN: biological_process unknown; LOCATED IN: plasma membrane; EXPRESSED IN: 21 plant structures; EXPRESSED DURING: 13 growth stages; BEST Arabidopsis thaliana protein match is: nucleolar protein gar2-related (TAIR:AT2G42320.2); Has 1232 Blast hits to 443 proteins in 120 species: Archae - 2; Bacteria - 119; Metazoa - 136; Fungi - 117; …	1.09e-15	71.2478	93.86	42.1	107	BlastX	1
comp107017_c0_seq1	AT5G45540.1	| Symbols: | Protein of unknown function (DUF594) | chr5:18458294-18460705 REVERSE LENGTH=803	6.62e-08	48.1358	85.71	33.3	78	BlastX	R1
comp10702_c0_seq1	AT5G04560.1	| Symbols: DME | HhH-GPD base excision DNA repair family protein | chr5:1310671-1318091 FORWARD LENGTH=1729	1.35e-09	58.151	59.2	35.8	166	BlastX	R1
comp10703_c0_seq1	AT4G22850.1	| Symbols: | SNARE associated Golgi protein family | chr4:11994194-11995941 FORWARD LENGTH=296	5.87e-07	47.7506	27.88	45.7	46	BlastX	R2
comp107040_c0_seq1	AT1G80830.1	| Symbols: NRAMP1, PMIT1, ATNRAMP1 | natural resistance-associated macrophage protein 1 | chr1:30373066-30375644 REVERSE LENGTH=532	5.13e-45	151.369	100	80.5	87	BlastX	2
comp10705_c0_seq1	AT5G62220.1	| Symbols: ATGT18, GT18 | glycosyltransferase 18 | chr5:24988456-24990009 REVERSE LENGTH=517	1.14e-148	429.098	92.77	63.2	321	BlastX	R3
comp10705_c0_seq2	AT5G62220.1	| Symbols: ATGT18, GT18 | glycosyltransferase 18 | chr5:24988456-24990009 REVERSE LENGTH=517	8.44e-117	347.051	88	56.6	314	BlastX	R1
comp107051_c0_seq1	AT5G45610.1	| Symbols: SUV2 | protein dimerizations | chr5:18496397-18499673 REVERSE LENGTH=646	4.78e-24	94.3597	98.96	47.4	95	BlastX	1
comp10706_c0_seq1	AT3G62220.1	| Symbols: | Protein kinase superfamily protein | chr3:23029276-23030864 REVERSE LENGTH=361	1.14e-08	50.0618	28.57	91.7	24	BlastX	R2
comp10707_c0_seq1	AT2G38090.1	| Symbols: | Duplicated homeodomain-like superfamily protein | chr2:15945278-15946775 FORWARD LENGTH=298	4.33e-40	134.035	97.89	63.4	93	BlastX	1
comp10707_c1_seq1	AT5G58900.1	| Symbols: | Homeodomain-like transcriptional regulator | chr5:23783275-23784667 REVERSE LENGTH=288	9.67e-21	82.0333	100	63.8	69	BlastX	2
comp107109_c0_seq1	AT1G71697.1	| Symbols: ATCK1, CK, CK1 | choline kinase 1 | chr1:26971537-26973177 FORWARD LENGTH=346	6.99e-22	85.8853	100	58	69	BlastX	R1
comp107119_c0_seq1	AT4G39952.1	| Symbols: | Pentatricopeptide repeat (PPR) superfamily protein | chr4:18527680-18530007 FORWARD LENGTH=775	7.36e-19	78.1814	91.3	57.1	63	BlastX	R1
comp107140_c0_seq1	AT1G68360.1	| Symbols: | C2H2 and C2HC zinc fingers superfamily protein | chr1:25621678-25622412 REVERSE LENGTH=244	3.19e-24	90.5077	97.01	56.6	83	BlastX	R3
comp10715_c0_seq1	AT2G03070.1	| Symbols: MED8 | mediator subunit 8 | chr2:905978-908792 FORWARD LENGTH=524	3.94e-130	382.489	85.43	65	299	BlastX	R3
comp107152_c0_seq1	AT3G04490.1	| Symbols: | unknown protein; BEST Arabidopsis thaliana protein match is: unknown protein (TAIR:AT4G38092.1); Has 75 Blast hits to 64 proteins in 20 species: Archae - 0; Bacteria - 0; Metazoa - 36; Fungi - 0; Plants - 22; Viruses - 0; Other Eukaryotes - 17 (source: NCBI BLink). | chr3:1200816-1209713 FORWARD LENGTH=1118	3.66e-33	119.013	100	79.4	68	BlastX	R2
comp107187_c0_seq1	AT2G30550.1	| Symbols: | alpha/beta-Hydrolases superfamily protein | chr2:13014884-13016278 FORWARD LENGTH=464	2.06e-37	129.798	100	65.5	87	BlastX	3
comp107193_c0_seq1	AT4G10925.3	| Symbols: | Nuclear transport factor 2 (NTF2) family protein | chr4:6702987-6704283 REVERSE LENGTH=231	1.74e-35	119.398	86.96	91.7	60	BlastX	3
comp10720_c0_seq1	AT1G08060.2	| Symbols: MOM, MOM1 | ATP-dependent helicase family protein | chr1:2501981-2510488 REVERSE LENGTH=2001	7.54e-16	77.411	48.52	35.9	131	BlastX	R2
comp10720_c1_seq1	AT1G08060.2	| Symbols: MOM, MOM1 | ATP-dependent helicase family protein | chr1:2501981-2510488 REVERSE LENGTH=2001	4.58e-21	97.4413	41.99	29.9	234	BlastX	R1
comp107200_c0_seq1	AT1G74120.1	| Symbols: | Mitochondrial transcription termination factor family protein | chr1:27871923-27873260 REVERSE LENGTH=445	6.32e-32	114.39	100	70.3	74	BlastX	2
comp107207_c0_seq1	AT2G35230.2	| Symbols: | VQ motif-containing protein | chr2:14843192-14844079 FORWARD LENGTH=295	3.5e-24	93.2041	89.47	62.3	105	BlastX	2
comp107216_c0_seq1	AT1G72530.1	| Symbols: | plastid developmental protein DAG, putative | chr1:27312999-27313937 FORWARD LENGTH=188	2.1e-06	42.743	38.03	63	27	BlastX	R2
comp10723_c0_seq1	AT5G35160.1	| Symbols: | Endomembrane protein 70 protein family | chr5:13414945-13416921 FORWARD LENGTH=630	5.48e-49	164.081	100	80.2	106	BlastX	2
comp10724_c0_seq1	AT2G34560.1	| Symbols: | P-loop containing nucleoside triphosphate hydrolases superfamily protein | chr2:14560266-14562695 FORWARD LENGTH=384	6.52e-45	147.902	100	90.1	81	BlastX	1
comp10725_c0_seq1	AT3G47010.2	| Symbols: | Glycosyl hydrolase family protein | chr3:17316758-17319518 REVERSE LENGTH=608	7.57e-50	168.703	70	66.1	112	BlastX	R3
comp10725_c1_seq1	AT3G47040.2	| Symbols: | Glycosyl hydrolase family protein | chr3:17324231-17327105 REVERSE LENGTH=644	6.54e-40	139.043	98.95	72.6	95	BlastX	3
comp10726_c0_seq1	AT1G01630.1	| Symbols: | Sec14p-like phosphatidylinositol transfer family protein | chr1:229206-230675 FORWARD LENGTH=255	7.78e-28	104.76	32.26	78.3	60	BlastX	3
comp107269_c0_seq1	AT4G26390.1	| Symbols: | Pyruvate kinase family protein | chr4:13342207-13344418 FORWARD LENGTH=497	1.75e-29	108.227	98.59	72.9	70	BlastX	R1
comp10728_c0_seq1	AT1G08220.1	| Symbols: | FUNCTIONS IN: molecular_function unknown; INVOLVED IN: mitochondrial proton-transporting ATP synthase complex assembly; LOCATED IN: mitochondrial inner membrane; EXPRESSED IN: 18 plant structures; EXPRESSED DURING: 7 growth stages; CONTAINS InterPro DOMAIN/s: ATPase assembly factor ATP10, mitochondria (InterPro:IPR007849); Has 168 Blast hits to 168 proteins in 86 species: Archae - 6;…	1.77e-80	241.891	84.96	59.6	192	BlastX	1
comp107286_c0_seq1	AT1G78900.2	| Symbols: VHA-A | vacuolar ATP synthase subunit A | chr1:29660463-29664575 FORWARD LENGTH=623	3.22e-34	121.709	97.1	86.6	67	BlastX	2
comp10729_c0_seq1	AT2G32250.4	| Symbols: FRS2 | FAR1-related sequence 2 | chr2:13693518-13696783 FORWARD LENGTH=805	8.79e-40	139.043	98.89	62.9	89	BlastX	R2
comp10729_c1_seq1	AT4G15090.1	| Symbols: FAR1 | FRS (FAR1 Related Sequences) transcription factor family | chr4:8614806-8617870 FORWARD LENGTH=827	2.67e-54	182.57	100	55.1	147	BlastX	3
comp10731_c0_seq1	AT1G45616.1	| Symbols: AtRLP6, RLP6 | receptor like protein 6 | chr1:17183550-17186534 REVERSE LENGTH=994	5.68e-39	142.124	94.23	42.8	207	BlastX	R2
comp107314_c0_seq1	AT3G55950.1	| Symbols: CCR3, ATCRR3 | CRINKLY4 related 3 | chr3:20753903-20756347 REVERSE LENGTH=814	2.73e-36	128.642	100	66.7	87	BlastX	R2
comp10733_c0_seq1	AT5G51540.1	| Symbols: | Zincin-like metalloproteases family protein | chr5:20932071-20936284 FORWARD LENGTH=706	2.83e-34	122.479	93.33	75.7	70	BlastX	R1
comp10734_c0_seq1	AT1G16680.1	| Symbols: | Chaperone DnaJ-domain superfamily protein | chr1:5702930-5705537 FORWARD LENGTH=554	1.51e-73	239.965	41.65	70.9	172	BlastX	2
comp107358_c0_seq1	AT2G42700.1	| Symbols: | FUNCTIONS IN: molecular_function unknown; INVOLVED IN: vesicle-mediated transport, vesicle docking involved in exocytosis; LOCATED IN: cellular_component unknown; EXPRESSED IN: 22 plant structures; EXPRESSED DURING: 14 growth stages; CONTAINS InterPro DOMAIN/s: Sec1-like protein (InterPro:IPR001619); Has 30201 Blast hits to 17322 proteins in 780 species: Archae - 12; Bacteria - 1396;…	1.24e-33	120.553	100	79.5	73	BlastX	1
comp10736_c0_seq1	AT4G19610.1	| Symbols: | nucleotide binding;nucleic acid binding;RNA binding | chr4:10677482-10681623 FORWARD LENGTH=816	9.26e-37	129.413	100	81.2	69	BlastX	R2
comp10736_c1_seq1	AT4G19610.1	| Symbols: | nucleotide binding;nucleic acid binding;RNA binding | chr4:10677482-10681623 FORWARD LENGTH=816	4.37e-83	265.774	81	59	226	BlastX	3
comp10737_c0_seq1	AT3G18100.1	| Symbols: MYB4R1, AtMYB4R1 | myb domain protein 4r1 | chr3:6200689-6204583 FORWARD LENGTH=847	1.43e-13	66.6254	83.56	37.5	122	BlastX	R3
comp10739_c0_seq1	AT2G38370.1	| Symbols: | Plant protein of unknown function (DUF827) | chr2:16072184-16074168 REVERSE LENGTH=522	3.19e-28	106.301	96.19	54.8	104	BlastX	R2
comp10739_c1_seq1	AT2G38370.1	| Symbols: | Plant protein of unknown function (DUF827) | chr2:16072184-16074168 REVERSE LENGTH=522	8.24e-23	95.9005	62.95	43.4	141	BlastX	R1
comp107396_c0_seq1	AT2G36780.1	| Symbols: | UDP-Glycosyltransferase superfamily protein | chr2:15417618-15419108 REVERSE LENGTH=496	1.94e-29	109.768	80.95	60	85	BlastX	2
comp10740_c0_seq1	AT1G04860.1	| Symbols: UBP2, ATUBP2 | ubiquitin-specific protease 2 | chr1:1369306-1372290 REVERSE LENGTH=961	2.79e-67	226.483	95.22	48	299	BlastX	3
comp10741_c0_seq1	AT5G22760.1	| Symbols: | PHD finger family protein | chr5:7571635-7577662 FORWARD LENGTH=1566	2.22e-100	323.168	100	49.7	321	BlastX	R3
comp10742_c0_seq1	AT2G45880.1	| Symbols: BMY4, BAM7 | beta-amylase 7 | chr2:18878674-18881824 REVERSE LENGTH=691	0	931.013	81.43	65.7	693	BlastX	3
comp10743_c0_seq1	AT1G76670.1	| Symbols: | Nucleotide-sugar transporter family protein | chr1:28772890-28774569 REVERSE LENGTH=347	5.34e-31	112.464	66.12	65	80	BlastX	R2
comp10743_c0_seq2	AT1G76670.1	| Symbols: | Nucleotide-sugar transporter family protein | chr1:28772890-28774569 REVERSE LENGTH=347	1.35e-73	227.639	59.11	72.6	146	BlastX	R3
comp10744_c0_seq1	AT4G19600.1	| Symbols: CYCT1;4 | Cyclin family protein | chr4:10673619-10676532 FORWARD LENGTH=541	1.21e-11	60.4622	45.31	51.7	60	BlastX	1
comp10745_c0_seq2	AT5G14540.1	| Symbols: | Protein of unknown function (DUF1421) | chr5:4687333-4689624 REVERSE LENGTH=547	1.59e-39	141.739	67.49	53.3	137	BlastX	2
comp107456_c0_seq1	AT5G57250.1	| Symbols: | Pentatricopeptide repeat (PPR) superfamily protein | chr5:23195609-23198524 REVERSE LENGTH=971	4.13e-12	60.4622	93.62	31.8	88	BlastX	R3
comp10747_c0_seq1	AT3G09570.1	| Symbols: | Lung seven transmembrane receptor family protein | chr3:2940524-2941843 FORWARD LENGTH=439	8.59e-40	136.346	100	67	102	BlastX	2
comp10747_c1_seq1	AT5G18520.1	| Symbols: | Lung seven transmembrane receptor family protein | chr5:6145027-6146349 FORWARD LENGTH=440	2.1e-66	207.994	100	68.9	148	BlastX	1
comp107471_c0_seq1	AT5G46220.1	| Symbols: | Protein of unknown function (DUF616) | chr5:18738827-18741964 FORWARD LENGTH=462	2.84e-43	145.206	100	75.9	83	BlastX	2
comp107472_c0_seq1	AT5G07350.2	| Symbols: Tudor1, AtTudor1, TSN1 | TUDOR-SN protein 1 | chr5:2320021-2324892 REVERSE LENGTH=1007	6.53e-09	50.0618	94.2	34.7	72	BlastX	R2
comp107473_c0_seq1	AT5G01320.1	| Symbols: | Thiamine pyrophosphate dependent pyruvate decarboxylase family protein | chr5:129484-131625 REVERSE LENGTH=603	5.31e-57	185.652	100	82.3	113	BlastX	R3
comp10750_c0_seq1	AT1G28570.1	| Symbols: | SGNH hydrolase-type esterase superfamily protein | chr1:10041838-10044112 REVERSE LENGTH=389	9.24e-40	137.502	99.31	48.6	144	BlastX	2
comp10751_c0_seq1	AT4G00800.1	| Symbols: | transducin family protein / WD-40 repeat family protein | chr4:337114-345581 REVERSE LENGTH=1913	1.76e-37	132.88	99	60.6	99	BlastX	R3
comp10751_c1_seq1	AT4G00800.1	| Symbols: | transducin family protein / WD-40 repeat family protein | chr4:337114-345581 REVERSE LENGTH=1913	1.57e-86	281.567	100	50.7	280	BlastX	1
comp10754_c0_seq1	AT1G70280.1	| Symbols: | NHL domain-containing protein | chr1:26466086-26468116 REVERSE LENGTH=447	3.93e-35	127.102	90.68	53	146	BlastX	2
comp10754_c1_seq1	AT1G70280.1	| Symbols: | NHL domain-containing protein | chr1:26466086-26468116 REVERSE LENGTH=447	6.88e-52	167.548	98.8	92.7	82	BlastX	R2
comp10755_c0_seq1	AT5G60280.1	| Symbols: | Concanavalin A-like lectin protein kinase family protein | chr5:24260563-24262536 FORWARD LENGTH=657	1.27e-81	257.299	99.6	52.4	248	BlastX	1
comp107575_c0_seq1	AT1G02370.1	| Symbols: | Tetratricopeptide repeat (TPR)-like superfamily protein | chr1:474516-476383 FORWARD LENGTH=537	1.54e-30	113.235	93.97	48.6	111	BlastX	2
comp10758_c0_seq1	AT2G32230.1	| Symbols: PRORP1 | proteinaceous RNase P 1 | chr2:13679608-13681756 REVERSE LENGTH=572	5.63e-76	238.424	99.49	61.7	195	BlastX	1
comp10758_c1_seq1	AT2G32230.1	| Symbols: PRORP1 | proteinaceous RNase P 1 | chr2:13679608-13681756 REVERSE LENGTH=572	6.09e-13	63.929	94.4	37.6	118	BlastX	2
comp107582_c0_seq1	AT5G08010.1	| Symbols: | unknown protein; BEST Arabidopsis thaliana protein match is: unknown protein (TAIR:AT5G61040.1); Has 5732 Blast hits to 4319 proteins in 440 species: Archae - 66; Bacteria - 397; Metazoa - 2437; Fungi - 292; Plants - 238; Viruses - 35; Other Eukaryotes - 2267 (source: NCBI BLink). | chr5:2569606-2571613 FORWARD LENGTH=566	2.94e-06	44.669	40.65	36	50	BlastX	R1
comp10759_c0_seq1	AT4G18550.1	| Symbols: | alpha/beta-Hydrolases superfamily protein | chr4:10225006-10226862 REVERSE LENGTH=419	1.25e-176	500.36	89.02	61.1	393	BlastX	R2
comp107592_c0_seq1	AT4G13750.1	| Symbols: NOV | Histidine kinase-, DNA gyrase B-, and HSP90-like ATPase family protein | chr4:7975191-7987558 FORWARD LENGTH=2729	8.49e-22	87.8113	91.11	54.9	82	BlastX	R1
comp107598_c0_seq1	AT5G50340.1	| Symbols: | ATP-dependent peptidases;nucleotide binding;serine-type endopeptidases;DNA helicases;ATP binding;damaged DNA binding;nucleoside-triphosphatases | chr5:20491635-20495830 REVERSE LENGTH=587	2.05e-34	122.094	100	83.1	71	BlastX	R3
comp107604_c0_seq1	AT3G06440.1	| Symbols: | Galactosyltransferase family protein | chr3:1972913-1975272 REVERSE LENGTH=619	5.32e-32	115.931	87.5	67.1	70	BlastX	R1
comp10763_c0_seq1	AT1G28240.1	| Symbols: | Protein of unknown function (DUF616) | chr1:9868521-9871798 REVERSE LENGTH=581	6.47e-35	125.561	63.64	80	70	BlastX	1
comp10763_c0_seq2	AT1G53040.2	| Symbols: | Protein of unknown function (DUF616) | chr1:19764567-19766870 REVERSE LENGTH=540	1.21e-39	141.739	73.87	51.7	147	BlastX	1
comp10764_c0_seq1	AT3G06140.1	| Symbols: | RING/U-box superfamily protein | chr3:1856993-1858777 REVERSE LENGTH=359	1.44e-18	78.9518	41.28	77.8	45	BlastX	3
comp10765_c0_seq1	AT2G37150.2	| Symbols: | RING/U-box superfamily protein | chr2:15603748-15605988 REVERSE LENGTH=546	5.25e-74	247.284	86.66	37.6	543	BlastX	3
comp10765_c0_seq2	AT2G37150.2	| Symbols: | RING/U-box superfamily protein | chr2:15603748-15605988 REVERSE LENGTH=546	8.66e-73	246.514	74.79	37.5	544	BlastX	1
comp10766_c0_seq1	AT2G47060.5	| Symbols: | Protein kinase superfamily protein | chr2:19333436-19334759 REVERSE LENGTH=322	2.15e-115	330.102	100	89.1	175	BlastX	R1
comp10767_c0_seq1	AT5G36740.1	| Symbols: | Acyl-CoA N-acyltransferase with RING/FYVE/PHD-type zinc finger protein | chr5:14460790-14465727 FORWARD LENGTH=1179	1.73e-20	87.4261	100	42.1	168	BlastX	3
comp10769_c0_seq1	AT2G32900.1	| Symbols: ATZW10 | centromere/kinetochore protein, putative (ZW10) | chr2:13953807-13957470 FORWARD LENGTH=742	3.56e-156	456.447	88.24	69.5	315	BlastX	R2
comp107691_c0_seq1	AT3G56750.1	| Symbols: | unknown protein; BEST Arabidopsis thaliana protein match is: unknown protein (TAIR:AT2G41150.2); Has 128 Blast hits to 128 proteins in 16 species: Archae - 0; Bacteria - 0; Metazoa - 0; Fungi - 0; Plants - 117; Viruses - 0; Other Eukaryotes - 11 (source: NCBI BLink). | chr3:21018326-21020192 REVERSE LENGTH=403	1.45e-56	180.259	100	75	116	BlastX	3
comp10770_c0_seq1	AT2G15280.1	| Symbols: | Reticulon family protein | chr2:6640191-6641414 FORWARD LENGTH=201	1.01e-68	213.386	60.43	52.5	198	BlastX	1
comp10771_c0_seq1	AT1G01040.1	| Symbols: DCL1, CAF, SUS1, SIN1, ASU1, EMB76, EMB60, ATDCL1 | dicer-like 1 | chr1:23519-31079 FORWARD LENGTH=1909	0	905.975	93.32	80.4	552	BlastX	R3
comp10772_c0_seq1	AT4G29190.1	| Symbols: | Zinc finger C-x8-C-x5-C-x3-H type family protein | chr4:14392233-14393303 REVERSE LENGTH=356	3.92e-11	57.7658	99.02	42.2	101	BlastX	1
comp107723_c0_seq1	AT4G01070.1	| Symbols: GT72B1, UGT72B1 | UDP-Glycosyltransferase superfamily protein | chr4:461858-463300 REVERSE LENGTH=480	7.15e-21	84.7297	79.55	55.7	70	BlastX	R3
comp107726_c0_seq1	AT4G11160.1	| Symbols: | Translation initiation factor 2, small GTP-binding protein | chr4:6803846-6806726 FORWARD LENGTH=743	9.07e-34	120.553	97.1	86.8	68	BlastX	1
comp10773_c0_seq1	AT5G56130.1	| Symbols: TEX1, AtTEX1, THO3 | Transducin/WD40 repeat-like superfamily protein | chr5:22722755-22725065 REVERSE LENGTH=315	0	590.112	79.49	87.9	315	BlastX	2
comp10774_c0_seq1	AT3G23000.1	| Symbols: CIPK7, SnRK3.10, PKS7, ATSRPK1, ATSR2 | CBL-interacting protein kinase 7 | chr3:8172654-8173943 FORWARD LENGTH=429	5.23e-112	329.331	90.53	63.6	239	BlastX	2
comp107743_c0_seq1	AT5G48560.1	| Symbols: | basic helix-loop-helix (bHLH) DNA-binding superfamily protein | chr5:19684160-19686871 FORWARD LENGTH=498	5.94e-09	52.7582	69.7	42.5	98	BlastX	R1
comp10775_c0_seq1	AT5G19280.1	| Symbols: KAPP, RAG1 | kinase associated protein phosphatase | chr5:6488450-6493182 FORWARD LENGTH=581	6.91e-128	380.178	93.56	51.7	373	BlastX	1
comp10776_c0_seq1	AT2G38000.1	| Symbols: | chaperone protein dnaJ-related | chr2:15903315-15905276 REVERSE LENGTH=419	0	556.599	93.51	66.8	389	BlastX	R1
comp10777_c0_seq1	AT4G02730.1	| Symbols: | Transducin/WD40 repeat-like superfamily protein | chr4:1207759-1209066 FORWARD LENGTH=333	1.65e-163	458.759	96.2	70.5	305	BlastX	1
comp10778_c0_seq1	AT5G54240.1	| Symbols: | Protein of unknown function (DUF1223) | chr5:22023339-22024461 REVERSE LENGTH=282	2.67e-95	279.641	85.19	69	184	BlastX	R1
comp10779_c0_seq1	AT5G52180.1	| Symbols: | LOCATED IN: endomembrane system; EXPRESSED IN: 22 plant structures; EXPRESSED DURING: 13 growth stages; CONTAINS InterPro DOMAIN/s: Transmembrane protein 161AB, predicted (InterPro:IPR019395); Has 82 Blast hits to 82 proteins in 35 species: Archae - 0; Bacteria - 0; Metazoa - 47; Fungi - 0; Plants - 33; Viruses - 0; Other Eukaryotes - 2 (source: NCBI BLink). | chr5:21200165-21201541 …	5.14e-30	113.62	82.63	46.2	144	BlastX	R3
comp10779_c1_seq1	AT5G52180.1	| Symbols: | LOCATED IN: endomembrane system; EXPRESSED IN: 22 plant structures; EXPRESSED DURING: 13 growth stages; CONTAINS InterPro DOMAIN/s: Transmembrane protein 161AB, predicted (InterPro:IPR019395); Has 82 Blast hits to 82 proteins in 35 species: Archae - 0; Bacteria - 0; Metazoa - 47; Fungi - 0; Plants - 33; Viruses - 0; Other Eukaryotes - 2 (source: NCBI BLink). | chr5:21200165-21201541 …	3.14e-12	59.6918	100	43.2	74	BlastX	R1
comp10780_c0_seq1	AT5G60440.1	| Symbols: AGL62 | AGAMOUS-like 62 | chr5:24306329-24307520 FORWARD LENGTH=299	5.16e-17	76.6406	39.13	51.4	72	BlastX	R2
comp10781_c0_seq1	AT3G01090.3	| Symbols: AKIN10, KIN10 | SNF1 kinase homolog 10 | chr3:31437-33977 REVERSE LENGTH=512	1.5e-32	120.939	79.17	46.7	134	BlastX	R3
comp107810_c0_seq1	AT5G54570.1	| Symbols: BGLU41 | beta glucosidase 41 | chr5:22167636-22170235 REVERSE LENGTH=535	1.35e-54	177.563	97.2	76	104	BlastX	3
comp107818_c0_seq1	AT1G22380.1	| Symbols: AtUGT85A3, UGT85A3 | UDP-glucosyl transferase 85A3 | chr1:7900522-7902332 REVERSE LENGTH=488	5.35e-23	90.5077	96.43	51.9	81	BlastX	1
comp10784_c0_seq1	AT1G55820.1	| Symbols: | Kinase-related protein of unknown function (DUF1296) | chr1:20864397-20867418 FORWARD LENGTH=575	3.25e-29	120.168	36.09	44.3	157	BlastX	2
comp10785_c0_seq1	AT5G48500.1	| Symbols: | unknown protein; BEST Arabidopsis thaliana protein match is: unknown protein (TAIR:AT2G10930.1); Has 30201 Blast hits to 17322 proteins in 780 species: Archae - 12; Bacteria - 1396; Metazoa - 17338; Fungi - 3422; Plants - 5037; Viruses - 0; Other Eukaryotes - 2996 (source: NCBI BLink). | chr5:19653235-19654017 FORWARD LENGTH=167	2.94e-21	81.2629	80.26	63.1	65	BlastX	3
comp10786_c0_seq1	AT2G39670.1	| Symbols: | Radical SAM superfamily protein | chr2:16534303-16536986 FORWARD LENGTH=428	0	602.823	72.74	72.9	417	BlastX	R3
comp107875_c0_seq1	AT5G04895.1	| Symbols: | DEA(D/H)-box RNA helicase family protein | chr5:1428796-1434516 FORWARD LENGTH=1161	6.96e-55	182.57	99	82.8	99	BlastX	2
comp10788_c0_seq1	AT2G05755.1	| Symbols: | Nodulin MtN21 /EamA-like transporter family protein | chr2:2170905-2173646 FORWARD LENGTH=401	1.67e-24	93.5893	100	58.3	72	BlastX	1
comp10788_c1_seq1	AT2G05755.1	| Symbols: | Nodulin MtN21 /EamA-like transporter family protein | chr2:2170905-2173646 FORWARD LENGTH=401	1.55e-09	52.7582	59.55	54.5	55	BlastX	R3
comp107887_c0_seq1	AT3G48425.1	| Symbols: | DNAse I-like superfamily protein | chr3:17931910-17934493 FORWARD LENGTH=364	6.8e-44	145.591	85.42	75.6	82	BlastX	3
comp1079_c0_seq1	AT1G66940.3	| Symbols: | protein kinase-related | chr1:24973596-24974684 REVERSE LENGTH=309	6.14e-22	87.8113	97.54	41.7	119	BlastX	R3
comp10790_c0_seq1	AT3G15160.1	| Symbols: | unknown protein; Has 266 Blast hits to 264 proteins in 44 species: Archae - 0; Bacteria - 0; Metazoa - 58; Fungi - 0; Plants - 199; Viruses - 0; Other Eukaryotes - 9 (source: NCBI BLink). | chr3:5104582-5108279 FORWARD LENGTH=562	1.18e-102	307.375	100	79.2	216	BlastX	1
comp10790_c0_seq2	AT3G15160.1	| Symbols: | unknown protein; Has 266 Blast hits to 264 proteins in 44 species: Archae - 0; Bacteria - 0; Metazoa - 58; Fungi - 0; Plants - 199; Viruses - 0; Other Eukaryotes - 9 (source: NCBI BLink). | chr3:5104582-5108279 FORWARD LENGTH=562	9.44e-63	204.142	60.77	77.2	127	BlastX	2
comp10791_c0_seq1	AT3G18010.1	| Symbols: WOX1 | WUSCHEL related homeobox 1 | chr3:6161155-6163183 REVERSE LENGTH=350	5.69e-09	51.2174	87.37	39.1	83	BlastX	R3
comp10791_c1_seq1	AT3G18010.1	| Symbols: WOX1 | WUSCHEL related homeobox 1 | chr3:6161155-6163183 REVERSE LENGTH=350	1.99e-16	76.2554	37.62	47.1	87	BlastX	3
comp10793_c0_seq1	AT5G28840.2	| Symbols: GME | GDP-D-mannose 3',5'-epimerase | chr5:10862472-10864024 REVERSE LENGTH=377	7.12e-07	46.2098	18.1	100	21	BlastX	2
comp10794_c0_seq1	AT5G51640.1	| Symbols: YLS7, TBL17 | Plant protein of unknown function (DUF828) | chr5:20975401-20977378 REVERSE LENGTH=501	1.61e-06	48.1358	25.23	39.3	56	BlastX	1
comp10795_c0_seq1	AT5G47790.1	| Symbols: | SMAD/FHA domain-containing protein | chr5:19351396-19352579 FORWARD LENGTH=369	2.25e-64	203.756	82.87	59.2	179	BlastX	2
comp10796_c0_seq1	AT5G04800.4	| Symbols: | Ribosomal S17 family protein | chr5:1389217-1389642 FORWARD LENGTH=141	8.99e-33	113.62	78.18	55	129	BlastX	1
comp107961_c0_seq1	AT5G60280.1	| Symbols: | Concanavalin A-like lectin protein kinase family protein | chr5:24260563-24262536 FORWARD LENGTH=657	3.87e-16	71.2478	100	46.9	81	BlastX	R2
comp10797_c0_seq1	AT5G51160.1	| Symbols: | Ankyrin repeat family protein | chr5:20792280-20793681 FORWARD LENGTH=442	2.62e-46	167.933	70.71	31.3	380	BlastX	R1
comp10798_c0_seq1	AT4G30400.1	| Symbols: | RING/U-box superfamily protein | chr4:14867068-14868486 FORWARD LENGTH=472	6.85e-28	108.997	100	38.3	198	BlastX	1
comp10799_c0_seq1	AT2G32060.2	| Symbols: | Ribosomal protein L7Ae/L30e/S12e/Gadd45 family protein | chr2:13639228-13640104 REVERSE LENGTH=144	1e-19	78.5666	38.84	72.3	47	BlastX	R2
comp10799_c1_seq1	AT2G32060.2	| Symbols: | Ribosomal protein L7Ae/L30e/S12e/Gadd45 family protein | chr2:13639228-13640104 REVERSE LENGTH=144	9.23e-41	132.88	57.25	77.2	79	BlastX	R2
comp10800_c0_seq1	AT3G29400.1	| Symbols: ATEXO70E1, EXO70E1 | exocyst subunit exo70 family protein E1 | chr3:11297339-11299315 REVERSE LENGTH=658	0	623.624	84.83	51.4	660	BlastX	R3
comp10802_c0_seq1	AT5G14030.4	| Symbols: | translocon-associated protein beta (TRAPB) family protein | chr5:4526878-4528253 FORWARD LENGTH=195	1.37e-33	117.472	58.93	53.5	99	BlastX	1
comp108033_c0_seq1	AT4G30000.1	| Symbols: | Dihydropterin pyrophosphokinase / Dihydropteroate synthase | chr4:14670524-14672397 REVERSE LENGTH=554	6e-42	143.665	100	70.5	95	BlastX	2
comp10804_c0_seq1	AT1G19340.1	| Symbols: | Methyltransferase MT-A70 family protein | chr1:6684798-6686798 FORWARD LENGTH=414	1.91e-08	49.6766	82.56	35.2	71	BlastX	1
comp10806_c0_seq1	AT1G04190.1	| Symbols: TPR3 | Tetratricopeptide repeat (TPR)-like superfamily protein | chr1:1106617-1108557 REVERSE LENGTH=328	0	508.449	67.1	76	312	BlastX	R1
comp10807_c0_seq1	AT3G15470.1	| Symbols: | Transducin/WD40 repeat-like superfamily protein | chr3:5216630-5219868 REVERSE LENGTH=883	2.48e-09	52.7582	74.49	46.6	73	BlastX	1
comp10808_c0_seq1	AT2G26110.1	| Symbols: | Protein of unknown function (DUF761) | chr2:11120869-11121798 FORWARD LENGTH=309	3.21e-27	99.7525	98.61	69.9	73	BlastX	3
comp108098_c0_seq1	AT1G79810.1	| Symbols: TED3, PEX2, ATPEX2 | Pex2/Pex12 N-terminal domain-containing protein / zinc finger (C3HC4-type RING finger) family protein | chr1:30019944-30022156 FORWARD LENGTH=333	1.48e-27	102.449	66.33	70.8	65	BlastX	R1
comp108101_c0_seq1	AT3G19870.1	| Symbols: | unknown protein; Has 84 Blast hits to 64 proteins in 35 species: Archae - 0; Bacteria - 0; Metazoa - 31; Fungi - 0; Plants - 24; Viruses - 0; Other Eukaryotes - 29 (source: NCBI BLink). | chr3:6907481-6911115 FORWARD LENGTH=1090	1.75e-13	63.929	100	37.1	89	BlastX	1
comp10812_c0_seq1	AT5G18840.1	| Symbols: | Major facilitator superfamily protein | chr5:6282954-6286399 FORWARD LENGTH=482	1.53e-133	387.111	91.32	71.1	263	BlastX	R2
comp10812_c1_seq1	AT5G18840.1	| Symbols: | Major facilitator superfamily protein | chr5:6282954-6286399 FORWARD LENGTH=482	8.25e-108	318.546	96.8	72.6	212	BlastX	1
comp108142_c0_seq1	AT1G78770.1	| Symbols: APC6 | anaphase promoting complex 6 | chr1:29617421-29621273 FORWARD LENGTH=543	3.31e-45	152.525	100	76.8	99	BlastX	3
comp108144_c0_seq1	AT4G16700.1	| Symbols: PSD1 | phosphatidylserine decarboxylase 1 | chr4:9395815-9398261 REVERSE LENGTH=453	2.47e-28	104.375	92.54	75.8	62	BlastX	R3
comp10815_c0_seq1	AT3G21090.1	| Symbols: | ABC-2 type transporter family protein | chr3:7391497-7394933 REVERSE LENGTH=691	5.44e-86	266.929	80.1	81	153	BlastX	2
comp10815_c1_seq1	AT3G21090.1	| Symbols: | ABC-2 type transporter family protein | chr3:7391497-7394933 REVERSE LENGTH=691	1.3e-133	392.504	100	73.6	250	BlastX	R3
comp10816_c0_seq1	AT3G02660.1	| Symbols: emb2768 | Tyrosyl-tRNA synthetase, class Ib, bacterial/mitochondrial | chr3:570221-571756 REVERSE LENGTH=511	1.9e-115	343.584	68.09	72.4	224	BlastX	R1
comp10817_c0_seq1	AT1G10270.1	| Symbols: GRP23 | glutamine-rich protein 23 | chr1:3363535-3366276 FORWARD LENGTH=913	0	692.96	90.15	64	545	BlastX	1
comp10820_c0_seq1	AT3G51970.1	| Symbols: ATSAT1, ASAT1, ATASAT1 | acyl-CoA sterol acyl transferase 1 | chr3:19284420-19285457 FORWARD LENGTH=345	1.21e-63	201.83	69.2	57.3	164	BlastX	2
comp10821_c0_seq1	AT1G22970.1	| Symbols: | unknown protein; BEST Arabidopsis thaliana protein match is: unknown protein (TAIR:AT1G71150.1); Has 134 Blast hits to 132 proteins in 48 species: Archae - 0; Bacteria - 0; Metazoa - 66; Fungi - 10; Plants - 48; Viruses - 0; Other Eukaryotes - 10 (source: NCBI BLink). | chr1:8130840-8132199 REVERSE LENGTH=357	1.09e-124	364.385	91.65	55.4	362	BlastX	2
comp10822_c0_seq1	AT5G08630.1	| Symbols: | DDT domain-containing protein | chr5:2798575-2802138 REVERSE LENGTH=723	1.48e-40	141.354	98.95	69.1	94	BlastX	R2
comp10822_c1_seq1	AT5G08630.1	| Symbols: | DDT domain-containing protein | chr5:2798575-2802138 REVERSE LENGTH=723	2.82e-51	177.948	100	41.7	267	BlastX	2
comp10823_c0_seq1	AT3G11760.1	| Symbols: | unknown protein; FUNCTIONS IN: molecular_function unknown; INVOLVED IN: biological_process unknown; LOCATED IN: cellular_component unknown; EXPRESSED IN: 23 plant structures; EXPRESSED DURING: 14 growth stages; BEST Arabidopsis thaliana protein match is: unknown protein (TAIR:AT5G04860.1); Has 84 Blast hits to 73 proteins in 13 species: Archae - 0; Bacteria - 0; Metazoa - 0; Fungi - …	2.68e-12	59.6918	100	50	73	BlastX	R2
comp10823_c1_seq1	AT3G11760.1	| Symbols: | unknown protein; FUNCTIONS IN: molecular_function unknown; INVOLVED IN: biological_process unknown; LOCATED IN: cellular_component unknown; EXPRESSED IN: 23 plant structures; EXPRESSED DURING: 14 growth stages; BEST Arabidopsis thaliana protein match is: unknown protein (TAIR:AT5G04860.1); Has 84 Blast hits to 73 proteins in 13 species: Archae - 0; Bacteria - 0; Metazoa - 0; Fungi - …	2.74e-06	42.743	89.86	37.3	67	BlastX	R2
comp108234_c0_seq1	AT1G76030.1	| Symbols: | ATPase, V1 complex, subunit B protein | chr1:28534134-28536916 FORWARD LENGTH=486	1.73e-50	165.236	100	85.4	96	BlastX	2
comp10824_c0_seq1	AT5G50150.1	| Symbols: | Protein of Unknown Function (DUF239) | chr5:20402444-20406375 REVERSE LENGTH=420	2.46e-49	160.229	100	91.3	80	BlastX	3
comp10824_c1_seq1	AT1G70550.2	| Symbols: | Protein of Unknown Function (DUF239) | chr1:26597675-26599888 FORWARD LENGTH=410	1.22e-54	175.252	100	77.3	110	BlastX	1
comp10825_c0_seq1	AT1G59590.1	| Symbols: ZCF37 | ZCF37 | chr1:21887860-21888495 FORWARD LENGTH=211	2.37e-37	133.265	60	41.1	201	BlastX	2
comp10826_c0_seq1	AT2G04845.2	| Symbols: | Acyl-CoA N-acyltransferases (NAT) superfamily protein | chr2:1702451-1703993 REVERSE LENGTH=191	8.2e-47	147.902	97.7	80	85	BlastX	2
comp10827_c0_seq1	AT3G01090.3	| Symbols: AKIN10, KIN10 | SNF1 kinase homolog 10 | chr3:31437-33977 REVERSE LENGTH=512	1.57e-165	471.47	97.94	67.4	338	BlastX	2
comp10829_c0_seq1	AT3G44160.1	| Symbols: | Outer membrane OMP85 family protein | chr3:15889225-15891814 REVERSE LENGTH=362	1.05e-11	59.3066	37	73	37	BlastX	R2
comp1083_c0_seq1	AT1G31500.1	| Symbols: | DNAse I-like superfamily protein | chr1:11273821-11276534 REVERSE LENGTH=388	3.46e-08	48.1358	70.83	49.1	53	BlastX	R2
comp10834_c0_seq1	AT1G78560.1	| Symbols: | Sodium Bile acid symporter family | chr1:29546846-29548764 REVERSE LENGTH=401	0	534.643	78.91	79.3	333	BlastX	1
comp10834_c0_seq2	AT1G78560.1	| Symbols: | Sodium Bile acid symporter family | chr1:29546846-29548764 REVERSE LENGTH=401	1.19e-137	395.201	76.55	84.7	235	BlastX	2
comp108343_c0_seq1	AT2G05760.1	| Symbols: | Xanthine/uracil permease family protein | chr2:2180978-2183710 FORWARD LENGTH=520	1.2e-45	152.14	100	88.2	76	BlastX	R3
comp10836_c0_seq1	AT2G21790.1	| Symbols: R1, RNR1, CLS8, ATRNR1 | ribonucleotide reductase 1 | chr2:9293529-9297580 FORWARD LENGTH=816	8.24e-180	517.694	90.71	81.3	300	BlastX	1
comp10839_c0_seq1	AT3G29090.1	| Symbols: PME31, ATPME31 | pectin methylesterase 31 | chr3:11073804-11075335 FORWARD LENGTH=317	3.21e-36	124.79	77.23	71.8	78	BlastX	3
comp10839_c0_seq2	AT3G29090.1	| Symbols: PME31, ATPME31 | pectin methylesterase 31 | chr3:11073804-11075335 FORWARD LENGTH=317	1.38e-65	201.445	93.94	78.2	124	BlastX	3
comp10840_c0_seq1	AT5G63380.1	| Symbols: | AMP-dependent synthetase and ligase family protein | chr5:25387581-25390026 REVERSE LENGTH=562	1.91e-13	63.5438	89.53	42.4	85	BlastX	R2
comp10841_c0_seq1	AT3G56690.1	| Symbols: CIP111 | Cam interacting protein 111 | chr3:20993869-20998531 REVERSE LENGTH=1022	0	1076.23	79.34	56.1	1060	BlastX	R2
comp10841_c0_seq2	AT3G56690.1	| Symbols: CIP111 | Cam interacting protein 111 | chr3:20993869-20998531 REVERSE LENGTH=1022	0	1075.85	77.83	56.1	1060	BlastX	R2
comp10843_c0_seq1	AT1G01020.1	| Symbols: ARV1 | Arv1-like protein | chr1:6915-8666 REVERSE LENGTH=245	1.91e-72	221.09	93.59	51.1	219	BlastX	3
comp10845_c0_seq1	AT1G70300.1	| Symbols: KUP6 | K+ uptake permease 6 | chr1:26477993-26481233 REVERSE LENGTH=782	1.76e-160	468.003	80	81.5	274	BlastX	3
comp108458_c0_seq1	AT4G37640.1	| Symbols: ACA2 | calcium ATPase 2 | chr4:17683225-17686808 REVERSE LENGTH=1014	2.53e-12	59.6918	91.18	50	62	BlastX	2
comp108459_c0_seq1	AT2G32010.2	| Symbols: CVL1 | CVP2 like 1 | chr2:13625344-13628081 FORWARD LENGTH=594	6.08e-31	112.464	100	78.8	66	BlastX	3
comp10846_c0_seq1	AT1G67140.1	| Symbols: SWEETIE | HEAT repeat-containing protein | chr1:25101016-25117372 REVERSE LENGTH=2221	2.63e-43	151.369	100	58.8	131	BlastX	1
comp10846_c1_seq1	AT1G67140.2	| Symbols: SWEETIE | HEAT repeat-containing protein | chr1:25101016-25117372 REVERSE LENGTH=2222	9.15e-43	147.902	98.94	78.5	93	BlastX	R1
comp10846_c2_seq1	AT1G67140.3	| Symbols: SWEETIE | HEAT repeat-containing protein | chr1:25101016-25117372 REVERSE LENGTH=2223	5.33e-54	180.259	99.05	82.7	104	BlastX	R1
comp10846_c3_seq1	AT1G67140.1	| Symbols: SWEETIE | HEAT repeat-containing protein | chr1:25101016-25117372 REVERSE LENGTH=2221	5.62e-38	133.65	96.55	70.2	84	BlastX	R2
comp10847_c0_seq1	AT1G01720.1	| Symbols: ATAF1, ANAC002 | NAC (No Apical Meristem) domain transcriptional regulator superfamily protein | chr1:268471-269514 FORWARD LENGTH=289	5.42e-27	103.99	57.56	48	118	BlastX	1
comp10847_c0_seq2	AT1G01720.1	| Symbols: ATAF1, ANAC002 | NAC (No Apical Meristem) domain transcriptional regulator superfamily protein | chr1:268471-269514 FORWARD LENGTH=289	2.2e-20	83.9593	72.87	45.2	103	BlastX	1
comp10848_c0_seq1	AT5G57410.1	| Symbols: | Afadin/alpha-actinin-binding protein | chr5:23265102-23267641 REVERSE LENGTH=373	0	585.489	86.32	79.5	366	BlastX	3
comp10849_c0_seq1	AT1G34430.1	| Symbols: EMB3003 | 2-oxoacid dehydrogenases acyltransferase family protein | chr1:12588027-12590084 REVERSE LENGTH=465	2.91e-44	150.984	52.32	88.6	79	BlastX	1
comp108493_c0_seq1	AT3G09600.2	| Symbols: | Homeodomain-like superfamily protein | chr3:2946459-2948200 FORWARD LENGTH=282	4.29e-25	93.9745	90.67	64.5	76	BlastX	R3
comp108494_c0_seq1	AT1G77300.1	| Symbols: EFS, SDG8, CCR1, ASHH2, LAZ2 | histone methyltransferases(H3-K4 specific);histone methyltransferases(H3-K36 specific) | chr1:29040160-29048810 REVERSE LENGTH=1805	1.74e-34	123.635	86.75	73.6	72	BlastX	1
comp108519_c0_seq1	AT3G22550.1	| Symbols: | Protein of unknown function (DUF581) | chr3:7991827-7992805 REVERSE LENGTH=267	4.77e-11	56.6102	83.91	44.2	73	BlastX	3
comp108548_c0_seq1	AT1G11820.1	| Symbols: | O-Glycosyl hydrolases family 17 protein | chr1:3991259-3993327 REVERSE LENGTH=384	1.98e-43	143.665	100	90.7	75	BlastX	R2
comp10855_c0_seq1	AT3G10370.1	| Symbols: SDP6 | FAD-dependent oxidoreductase family protein | chr3:3216502-3219027 FORWARD LENGTH=629	1.24e-177	506.138	91.52	80.5	302	BlastX	R2
comp10855_c1_seq1	AT3G10370.1	| Symbols: SDP6 | FAD-dependent oxidoreductase family protein | chr3:3216502-3219027 FORWARD LENGTH=629	0	560.836	90.99	83.7	313	BlastX	R1
comp10856_c0_seq1	AT1G22940.1	| Symbols: TH1, TH-1, THIE | thiamin biosynthesis protein, putative | chr1:8122384-8124908 FORWARD LENGTH=522	2.31e-31	113.62	100	71.1	76	BlastX	R1
comp10857_c0_seq1	AT1G11050.1	| Symbols: | Protein kinase superfamily protein | chr1:3681892-3683769 FORWARD LENGTH=625	1.85e-68	216.853	100	79.8	129	BlastX	2
comp108593_c0_seq1	AT2G29410.1	| Symbols: MTPB1, ATMTPB1 | metal tolerance protein B1 | chr2:12616810-12617937 FORWARD LENGTH=375	1.31e-23	90.8929	82.35	66.1	56	BlastX	R2
comp10861_c0_seq1	AT4G33905.1	| Symbols: | Peroxisomal membrane 22 kDa (Mpv17/PMP22) family protein | chr4:16254065-16255592 REVERSE LENGTH=261	5.63e-98	291.197	48.89	73.9	176	BlastX	R1
comp10861_c0_seq2	AT4G33905.1	| Symbols: | Peroxisomal membrane 22 kDa (Mpv17/PMP22) family protein | chr4:16254065-16255592 REVERSE LENGTH=261	3.25e-83	251.136	53.42	71.2	156	BlastX	R1
comp108613_c0_seq1	AT2G23890.1	| Symbols: | HAD-superfamily hydrolase, subfamily IG, 5'-nucleotidase | chr2:10170680-10173622 FORWARD LENGTH=553	6.23e-32	115.161	85.29	87.9	58	BlastX	1
comp10862_c1_seq1	AT3G12930.1	| Symbols: | Lojap-related protein | chr3:4128465-4129616 FORWARD LENGTH=238	6.59e-91	270.396	63.84	67.2	196	BlastX	1
comp108625_c0_seq1	AT1G11050.1	| Symbols: | Protein kinase superfamily protein | chr1:3681892-3683769 FORWARD LENGTH=625	8.88e-10	53.9138	56.31	46.6	58	BlastX	R1
comp10864_c0_seq1	AT1G17980.2	| Symbols: PAPS1 | poly(A) polymerase 1 | chr1:6187742-6190318 REVERSE LENGTH=586	6.05e-116	347.436	56.85	83.8	191	BlastX	1
comp10864_c0_seq2	AT1G17980.2	| Symbols: PAPS1 | poly(A) polymerase 1 | chr1:6187742-6190318 REVERSE LENGTH=586	5.84e-114	347.436	41.08	83.8	191	BlastX	2
comp10864_c0_seq3	AT1G17980.2	| Symbols: PAPS1 | poly(A) polymerase 1 | chr1:6187742-6190318 REVERSE LENGTH=586	5.22e-114	346.665	43.81	83.8	191	BlastX	3
comp10864_c0_seq4	AT1G17980.2	| Symbols: PAPS1 | poly(A) polymerase 1 | chr1:6187742-6190318 REVERSE LENGTH=586	6.17e-116	346.28	62.62	83.8	191	BlastX	1
comp10865_c0_seq1	AT5G67570.1	| Symbols: EMB246, DG1, EMB1408 | Tetratricopeptide repeat (TPR)-like superfamily protein | chr5:26952352-26955480 FORWARD LENGTH=798	3.83e-38	135.961	87.2	62.4	109	BlastX	3
comp10865_c1_seq1	AT5G67570.1	| Symbols: EMB246, DG1, EMB1408 | Tetratricopeptide repeat (TPR)-like superfamily protein | chr5:26952352-26955480 FORWARD LENGTH=798	5.2e-28	110.153	58.5	47.2	125	BlastX	R3
comp10866_c0_seq1	AT2G25140.1	| Symbols: HSP98.7, CLPB-M, CLPB4 | casein lytic proteinase B4 | chr2:10697877-10701998 REVERSE LENGTH=964	0	997.653	100	86.5	555	BlastX	R2
comp10866_c1_seq1	AT2G25140.1	| Symbols: HSP98.7, CLPB-M, CLPB4 | casein lytic proteinase B4 | chr2:10697877-10701998 REVERSE LENGTH=964	2.03e-42	153.295	50.63	61.7	120	BlastX	R3
comp10866_c2_seq1	AT2G25140.1	| Symbols: HSP98.7, CLPB-M, CLPB4 | casein lytic proteinase B4 | chr2:10697877-10701998 REVERSE LENGTH=964	1.67e-104	326.635	72.31	72.5	222	BlastX	R1
comp108669_c0_seq1	AT5G07900.1	| Symbols: | Mitochondrial transcription termination factor family protein | chr5:2520188-2521405 FORWARD LENGTH=405	1.68e-13	64.3142	93.55	36.8	87	BlastX	R2
comp108689_c0_seq1	AT2G04865.1	| Symbols: | Aminotransferase-like, plant mobile domain family protein | chr2:1712149-1714599 FORWARD LENGTH=667	1.07e-18	78.1814	93.42	49.3	71	BlastX	3
comp10869_c0_seq1	AT5G07670.1	| Symbols: | RNI-like superfamily protein | chr5:2430421-2432065 FORWARD LENGTH=476	6.24e-143	416.387	95.33	54.1	408	BlastX	R3
comp10870_c0_seq1	AT4G18780.1	| Symbols: CESA8, IRX1, ATCESA8, LEW2 | cellulose synthase family protein | chr4:10312846-10316719 REVERSE LENGTH=985	1.08e-06	43.8986	74.67	39.3	56	BlastX	R1
comp10870_c1_seq1	AT5G09870.1	| Symbols: CESA5 | cellulose synthase 5 | chr5:3073356-3077974 FORWARD LENGTH=1069	8.12e-16	69.707	98.61	39.4	71	BlastX	R3
comp108715_c0_seq1	AT2G39220.1	| Symbols: PLP6, PLA IIB | PATATIN-like protein 6 | chr2:16375055-16376663 REVERSE LENGTH=499	4.29e-19	80.1073	91.75	50.5	90	BlastX	R3
comp10872_c0_seq1	AT3G05670.1	| Symbols: | RING/U-box protein | chr3:1653888-1657022 FORWARD LENGTH=883	3.25e-46	168.703	58.31	40.5	214	BlastX	R2
comp108730_c0_seq1	AT1G63770.4	| Symbols: | Peptidase M1 family protein | chr1:23657791-23663476 REVERSE LENGTH=895	1.34e-28	105.916	100	73.9	69	BlastX	2
comp108736_c0_seq1	AT3G53510.1	| Symbols: | ABC-2 type transporter family protein | chr3:19837302-19839521 REVERSE LENGTH=739	2e-31	114.005	100	72.1	68	BlastX	3
comp108763_c0_seq1	AT1G22060.1	| Symbols: | LOCATED IN: vacuole; EXPRESSED IN: 23 plant structures; EXPRESSED DURING: 13 growth stages; BEST Arabidopsis thaliana protein match is: FBD, F-box and Leucine Rich Repeat domains containing protein (TAIR:AT1G22000.1); Has 84739 Blast hits to 38714 proteins in 2257 species: Archae - 1436; Bacteria - 11314; Metazoa - 40747; Fungi - 7706; Plants - 4675; Viruses - 308; Other Eukaryotes -…	9.56e-15	67.781	97.85	41.8	91	BlastX	1
comp10877_c1_seq1	AT5G53160.1	| Symbols: RCAR3, PYL8 | regulatory components of ABA receptor 3 | chr5:21561026-21561780 FORWARD LENGTH=157	1.74e-49	163.696	34.88	60.2	128	BlastX	2
comp10877_c1_seq2	AT1G01360.1	| Symbols: RCAR1, PYL9 | regulatory component of ABA receptor 1 | chr1:142138-142914 FORWARD LENGTH=187	7.22e-87	263.077	41.28	71.7	180	BlastX	2
comp10877_c1_seq3	AT1G01360.1	| Symbols: RCAR1, PYL9 | regulatory component of ABA receptor 1 | chr1:142138-142914 FORWARD LENGTH=187	5.49e-91	273.092	39.34	77.7	166	BlastX	2
comp10877_c1_seq4	AT5G53160.1	| Symbols: RCAR3, PYL8 | regulatory components of ABA receptor 3 | chr5:21561026-21561780 FORWARD LENGTH=157	1.53e-53	173.711	32.29	67.5	114	BlastX	2
comp10881_c0_seq1	AT3G47650.1	| Symbols: | DnaJ/Hsp40 cysteine-rich domain superfamily protein | chr3:17569576-17570262 FORWARD LENGTH=136	1.34e-43	143.28	39.38	72.2	90	BlastX	3
comp10881_c0_seq2	AT3G47650.1	| Symbols: | DnaJ/Hsp40 cysteine-rich domain superfamily protein | chr3:17569576-17570262 FORWARD LENGTH=136	2.59e-41	136.732	64.04	54.8	135	BlastX	2
comp10882_c0_seq1	AT5G60390.2	| Symbols: | GTP binding Elongation factor Tu family protein | chr5:24289226-24290577 FORWARD LENGTH=400	2.34e-53	171.4	100	73.8	103	BlastX	R3
comp10883_c0_seq1	AT1G32860.1	| Symbols: | Glycosyl hydrolase superfamily protein | chr1:11907308-11908803 REVERSE LENGTH=426	1.81e-37	129.413	100	73.5	83	BlastX	R2
comp10883_c1_seq1	AT1G32860.1	| Symbols: | Glycosyl hydrolase superfamily protein | chr1:11907308-11908803 REVERSE LENGTH=426	1.97e-16	71.633	100	54.3	81	BlastX	R2
comp108830_c0_seq1	AT2G07680.1	| Symbols: ATMRP11, MRP11, ABCC13 | multidrug resistance-associated protein 11 | chr2:3514774-3522491 FORWARD LENGTH=1404	1.98e-39	138.658	87.5	72.5	91	BlastX	1
comp10884_c0_seq1	AT2G26800.1	| Symbols: | Aldolase superfamily protein | chr2:11429192-11432185 REVERSE LENGTH=433	0	637.106	87.12	71.9	433	BlastX	R1
comp108840_c0_seq1	AT4G20880.1	| Symbols: | ethylene-responsive nuclear protein / ethylene-regulated nuclear protein (ERT2) | chr4:11179389-11180606 REVERSE LENGTH=405	1.2e-08	49.6766	55.84	57.8	45	BlastX	1
comp108863_c0_seq1	AT1G10095.1	| Symbols: | Protein prenylyltransferase superfamily protein | chr1:3297478-3300353 REVERSE LENGTH=420	3.25e-23	90.8929	89.53	58.4	77	BlastX	2
comp10887_c0_seq1	AT3G54260.1	| Symbols: TBL36 | TRICHOME BIREFRINGENCE-LIKE 36 | chr3:20085097-20086745 REVERSE LENGTH=379	6.27e-171	483.797	87.53	62.3	372	BlastX	1
comp10889_c0_seq1	AT3G53180.1	| Symbols: | glutamate-ammonia ligases;catalytics;glutamate-ammonia ligases | chr3:19707068-19711188 FORWARD LENGTH=852	0	677.167	95.72	67.7	470	BlastX	1
comp10889_c1_seq1	AT3G53180.1	| Symbols: | glutamate-ammonia ligases;catalytics;glutamate-ammonia ligases | chr3:19707068-19711188 FORWARD LENGTH=852	9.53e-180	520.39	100	68.9	367	BlastX	2
comp10890_c0_seq1	AT1G70530.1	| Symbols: CRK3 | cysteine-rich RLK (RECEPTOR-like protein kinase) 3 | chr1:26588750-26591379 REVERSE LENGTH=646	0	793.112	99.83	65.2	580	BlastX	1
comp10892_c0_seq1	AT2G31970.1	| Symbols: RAD50, ATRAD50 | DNA repair-recombination protein (RAD50) | chr2:13600657-13608815 FORWARD LENGTH=1316	0	600.127	100	71.7	421	BlastX	R1
comp10894_c0_seq1	AT3G47040.1	| Symbols: | Glycosyl hydrolase family protein | chr3:17324231-17327105 REVERSE LENGTH=636	5.09e-88	269.626	99.39	75.6	164	BlastX	3
comp10894_c1_seq1	AT3G47000.1	| Symbols: | Glycosyl hydrolase family protein | chr3:17313811-17316539 REVERSE LENGTH=608	3.09e-132	388.652	77.12	74.2	236	BlastX	R3
comp10897_c0_seq1	AT5G66150.1	| Symbols: | Glycosyl hydrolase family 38 protein | chr5:26439013-26444434 REVERSE LENGTH=1047	1.08e-154	461.07	99.71	62.1	359	BlastX	R3
comp10900_c0_seq1	AT2G43400.1	| Symbols: ETFQO | electron-transfer flavoprotein:ubiquinone oxidoreductase | chr2:18021304-18025041 FORWARD LENGTH=633	0	961.829	74.9	79.3	564	BlastX	R1
comp10900_c0_seq2	AT2G43400.1	| Symbols: ETFQO | electron-transfer flavoprotein:ubiquinone oxidoreductase | chr2:18021304-18025041 FORWARD LENGTH=633	0	541.191	44.12	76.7	330	BlastX	R1
comp10902_c0_seq1	AT3G14410.1	| Symbols: | Nucleotide/sugar transporter family protein | chr3:4815982-4817852 REVERSE LENGTH=340	0	556.984	72.26	84.6	337	BlastX	1
comp10903_c0_seq1	AT4G30710.1	| Symbols: QWRF8 | Family of unknown function (DUF566) | chr4:14965538-14967881 REVERSE LENGTH=644	5.77e-35	126.716	91.2	58.8	114	BlastX	1
comp10904_c0_seq1	AT3G57810.1	| Symbols: | Cysteine proteinases superfamily protein | chr3:21416336-21417809 FORWARD LENGTH=274	7.63e-99	294.664	56.61	63.7	223	BlastX	R3
comp109041_c0_seq1	AT3G09010.1	| Symbols: | Protein kinase superfamily protein | chr3:2750285-2752086 FORWARD LENGTH=393	1.03e-31	112.849	95.71	79.1	67	BlastX	3
comp10905_c1_seq1	AT5G50020.1	| Symbols: | DHHC-type zinc finger family protein | chr5:20351591-20354124 FORWARD LENGTH=407	3.03e-30	112.079	99.22	50.4	128	BlastX	1
comp10905_c2_seq1	AT5G50020.1	| Symbols: | DHHC-type zinc finger family protein | chr5:20351591-20354124 FORWARD LENGTH=407	4.85e-56	177.948	100	85.1	94	BlastX	2
comp109062_c0_seq1	AT4G23160.1	| Symbols: CRK8 | cysteine-rich RLK (RECEPTOR-like protein kinase) 8 | chr4:12129485-12134086 FORWARD LENGTH=1262	9.12e-08	48.521	56.86	39	59	BlastX	1
comp109086_c0_seq1	AT5G20930.1	| Symbols: TSL | Protein kinase superfamily protein | chr5:7098213-7102970 FORWARD LENGTH=688	1.2e-68	218.009	100	85.3	116	BlastX	2
comp10909_c0_seq1	AT3G02470.4	| Symbols: | S-adenosylmethionine decarboxylase | chr3:510223-511323 FORWARD LENGTH=366	1.27e-49	160.999	100	63.7	113	BlastX	1
comp10909_c1_seq1	AT5G15950.2	| Symbols: | Adenosylmethionine decarboxylase family protein | chr5:5206706-5207794 FORWARD LENGTH=362	2.99e-12	62.7734	54.36	40.4	87	BlastX	R1
comp10911_c0_seq1	AT5G44400.1	| Symbols: | FAD-binding Berberine family protein | chr5:17886365-17888071 REVERSE LENGTH=537	5.95e-38	132.88	97.94	56.7	97	BlastX	R2
comp10912_c0_seq1	AT1G61850.1	| Symbols: | phospholipases;galactolipases | chr1:22856317-22862225 FORWARD LENGTH=1311	8.84e-71	231.106	80.63	83.8	130	BlastX	3
comp10913_c0_seq1	AT3G50650.1	| Symbols: | GRAS family transcription factor | chr3:18806472-18808100 REVERSE LENGTH=542	2.26e-14	67.0106	38.78	73.7	38	BlastX	R1
comp10914_c0_seq1	AT1G31410.1	| Symbols: | putrescine-binding periplasmic protein-related | chr1:11247094-11249345 REVERSE LENGTH=524	0	525.013	84.06	58.1	443	BlastX	R1
comp10914_c0_seq2	AT1G31410.1	| Symbols: | putrescine-binding periplasmic protein-related | chr1:11247094-11249345 REVERSE LENGTH=524	4.97e-47	164.081	66.54	47	177	BlastX	R1
comp10914_c0_seq3	AT1G31410.1	| Symbols: | putrescine-binding periplasmic protein-related | chr1:11247094-11249345 REVERSE LENGTH=524	1.17e-158	459.914	73.26	62.6	353	BlastX	R2
comp10914_c0_seq4	AT1G31410.1	| Symbols: | putrescine-binding periplasmic protein-related | chr1:11247094-11249345 REVERSE LENGTH=524	6.31e-25	101.679	39.25	51.7	87	BlastX	R2
comp10916_c0_seq1	AT3G10220.1	| Symbols: | tubulin folding cofactor B | chr3:3161977-3164037 FORWARD LENGTH=243	2.91e-137	390.193	67.99	74.6	240	BlastX	R1
comp109167_c0_seq1	AT4G10490.1	| Symbols: | 2-oxoglutarate (2OG) and Fe(II)-dependent oxygenase superfamily protein | chr4:6483900-6485179 FORWARD LENGTH=348	1.78e-53	171.4	91.27	64.1	117	BlastX	2
comp10919_c0_seq1	AT1G16900.1	| Symbols: | Alg9-like mannosyltransferase family | chr1:5779262-5782303 REVERSE LENGTH=570	2.45e-111	333.183	74.48	69.4	216	BlastX	R1
comp10920_c0_seq1	AT3G55730.1	| Symbols: MYB109, AtMYB109 | myb domain protein 109 | chr3:20682114-20683963 REVERSE LENGTH=399	4.32e-24	93.5893	50.52	81.6	49	BlastX	2
comp10920_c0_seq2	AT3G55730.1	| Symbols: MYB109, AtMYB109 | myb domain protein 109 | chr3:20682114-20683963 REVERSE LENGTH=399	5.13e-41	139.813	95.08	57.6	125	BlastX	2
comp10923_c0_seq1	AT2G32415.1	| Symbols: | Polynucleotidyl transferase, ribonuclease H fold protein with HRDC domain | chr2:13761307-13765421 REVERSE LENGTH=891	2.81e-36	132.88	55.03	60.2	93	BlastX	2
comp10924_c0_seq1	AT4G38370.1	| Symbols: | Phosphoglycerate mutase family protein | chr4:17970112-17971222 REVERSE LENGTH=225	6.97e-56	173.711	81.75	74.8	103	BlastX	3
comp10924_c1_seq1	AT4G38370.1	| Symbols: | Phosphoglycerate mutase family protein | chr4:17970112-17971222 REVERSE LENGTH=225	4.45e-23	87.8113	86.59	59.2	71	BlastX	1
comp10927_c0_seq1	AT2G18190.1	| Symbols: | P-loop containing nucleoside triphosphate hydrolases superfamily protein | chr2:7914305-7915872 REVERSE LENGTH=494	5.1e-47	160.614	89.8	45.5	176	BlastX	R2
comp10928_c0_seq1	AT1G30470.3	| Symbols: | SIT4 phosphatase-associated family protein | chr1:10779435-10786415 FORWARD LENGTH=764	6.1e-97	306.22	49.14	69.5	200	BlastX	3
comp10928_c0_seq2	AT1G30470.3	| Symbols: | SIT4 phosphatase-associated family protein | chr1:10779435-10786415 FORWARD LENGTH=764	9.12e-180	517.694	99.72	72.1	358	BlastX	2
comp10929_c0_seq1	AT4G16144.1	| Symbols: AMSH3 | associated molecule with the SH3 domain of STAM 3 | chr4:9138053-9141422 REVERSE LENGTH=507	3.3e-10	53.9138	45.07	75	32	BlastX	1
comp10930_c0_seq1	AT5G67360.1	| Symbols: ARA12 | Subtilase family protein | chr5:26872192-26874465 REVERSE LENGTH=757	7.45e-60	197.978	92.81	58.1	155	BlastX	1
comp10931_c0_seq1	AT3G04710.2	| Symbols: TPR10 | ankyrin repeat family protein | chr3:1278229-1280942 FORWARD LENGTH=455	1.35e-81	250.751	83.77	67.5	191	BlastX	2
comp10932_c0_seq1	AT3G01750.1	| Symbols: | Ankyrin repeat family protein | chr3:270615-272691 FORWARD LENGTH=664	0	627.476	81.3	51.2	656	BlastX	2
comp10933_c0_seq1	AT1G01760.1	| Symbols: | adenosine deaminases;RNA binding;RNA binding;adenosine deaminases | chr1:276412-278448 REVERSE LENGTH=420	1.48e-33	123.25	53.72	64.4	101	BlastX	1
comp10935_c0_seq1	AT5G04990.1	| Symbols: SUN1, ATSUN1 | SAD1/UNC-84 domain protein 1 | chr5:1471698-1473770 REVERSE LENGTH=471	1.68e-21	91.6633	88.99	34.6	197	BlastX	3
comp10935_c0_seq2	AT5G04990.1	| Symbols: SUN1, ATSUN1 | SAD1/UNC-84 domain protein 1 | chr5:1471698-1473770 REVERSE LENGTH=471	2.95e-65	212.616	94.39	42.9	303	BlastX	3
comp10936_c0_seq1	AT5G03610.1	| Symbols: | GDSL-like Lipase/Acylhydrolase superfamily protein | chr5:915650-918326 FORWARD LENGTH=359	1.42e-70	217.624	100	54.9	182	BlastX	R3
comp10937_c0_seq1	AT3G46730.1	| Symbols: | NB-ARC domain-containing disease resistance protein | chr3:17213069-17215612 REVERSE LENGTH=847	2.31e-08	51.2174	62.2	27.8	79	BlastX	3
comp10938_c0_seq1	AT3G28030.1	| Symbols: UVH3, UVR1 | 5'-3' exonuclease family protein | chr3:10424321-10431178 FORWARD LENGTH=1479	9.74e-73	236.884	83.75	82.1	134	BlastX	1
comp109387_c0_seq1	AT5G61510.1	| Symbols: | GroES-like zinc-binding alcohol dehydrogenase family protein | chr5:24737084-24738975 REVERSE LENGTH=406	2.82e-27	101.293	100	69.1	68	BlastX	R2
comp109422_c0_seq1	AT5G07150.1	| Symbols: | Leucine-rich repeat protein kinase family protein | chr5:2215820-2217983 FORWARD LENGTH=553	1.68e-21	86.6557	85.56	55.1	77	BlastX	R2
comp10943_c0_seq1	AT2G35100.1	| Symbols: ARAD1 | Exostosin family protein | chr2:14793993-14795564 REVERSE LENGTH=447	1.61e-71	222.246	87.88	66.2	145	BlastX	R2
comp109430_c0_seq1	AT4G03000.2	| Symbols: | RING/U-box superfamily protein | chr4:1324602-1327348 FORWARD LENGTH=814	1.44e-13	65.0846	98.11	43.3	104	BlastX	R1
comp10946_c0_seq1	AT1G01120.1	| Symbols: KCS1 | 3-ketoacyl-CoA synthase 1 | chr1:57392-58978 REVERSE LENGTH=528	3.72e-91	276.174	100	67.4	193	BlastX	R2
comp10948_c0_seq1	AT3G45100.2	| Symbols: SETH2 | UDP-Glycosyltransferase superfamily protein | chr3:16504648-16506858 FORWARD LENGTH=447	1.62e-72	229.95	53.04	75.8	157	BlastX	R2
comp109497_c0_seq1	AT2G21390.1	| Symbols: | Coatomer, alpha subunit | chr2:9152428-9156577 FORWARD LENGTH=1218	1.26e-35	126.331	100	80.3	71	BlastX	1
comp1095_c0_seq1	AT5G57850.1	| Symbols: | D-aminoacid aminotransferase-like PLP-dependent enzymes superfamily protein | chr5:23435548-23437287 REVERSE LENGTH=373	1.62e-26	99.3673	100	56	84	BlastX	R3
comp10953_c0_seq1	AT3G29270.2	| Symbols: | RING/U-box superfamily protein | chr3:11235326-11236117 FORWARD LENGTH=263	1.03e-09	55.8398	20.93	69.4	36	BlastX	R1
comp10954_c0_seq1	AT2G30780.1	| Symbols: | Tetratricopeptide repeat (TPR)-like superfamily protein | chr2:13116547-13118059 FORWARD LENGTH=452	1.56e-31	116.316	80.43	49.5	111	BlastX	1
comp10955_c0_seq1	AT5G60250.1	| Symbols: | zinc finger (C3HC4-type RING finger) family protein | chr5:24252226-24254710 FORWARD LENGTH=655	4.22e-109	332.798	80.22	52.1	292	BlastX	2
comp10955_c0_seq2	AT5G60250.1	| Symbols: | zinc finger (C3HC4-type RING finger) family protein | chr5:24252226-24254710 FORWARD LENGTH=655	1.77e-109	334.339	78.05	52.1	292	BlastX	2
comp10956_c0_seq1	AT1G08620.2	| Symbols: PKDM7D | Transcription factor jumonji (jmj) family protein / zinc finger (C5HC2 type) family protein | chr1:2737554-2743370 FORWARD LENGTH=1209	2.68e-48	168.318	83.42	54.3	168	BlastX	3
comp10957_c0_seq1	AT5G59970.1	| Symbols: | Histone superfamily protein | chr5:24146352-24146663 REVERSE LENGTH=103	2.31e-32	108.227	65.48	100	55	BlastX	R2
comp10957_c1_seq1	AT1G07660.2	| Symbols: | Histone superfamily protein | chr1:2369212-2369523 FORWARD LENGTH=86	6.43e-33	108.612	67.95	100	53	BlastX	2
comp10958_c0_seq1	AT3G20230.1	| Symbols: | Ribosomal L18p/L5e family protein | chr3:7055639-7056679 REVERSE LENGTH=187	1.47e-80	237.269	83.61	75.3	153	BlastX	3
comp10959_c0_seq1	AT4G02450.2	| Symbols: | HSP20-like chaperones superfamily protein | chr4:1073987-1075765 REVERSE LENGTH=240	2.97e-53	169.088	73.21	66.4	124	BlastX	2
comp10959_c0_seq2	AT4G02450.2	| Symbols: | HSP20-like chaperones superfamily protein | chr4:1073987-1075765 REVERSE LENGTH=240	1.07e-51	165.236	73.65	64.8	124	BlastX	2
comp109593_c0_seq1	AT5G48500.1	| Symbols: | unknown protein; BEST Arabidopsis thaliana protein match is: unknown protein (TAIR:AT2G10930.1); Has 30201 Blast hits to 17322 proteins in 780 species: Archae - 12; Bacteria - 1396; Metazoa - 17338; Fungi - 3422; Plants - 5037; Viruses - 0; Other Eukaryotes - 2996 (source: NCBI BLink). | chr5:19653235-19654017 FORWARD LENGTH=167	3.34e-07	45.0542	46.43	55	40	BlastX	R3
comp1096_c0_seq1	AT3G17340.2	| Symbols: | ARM repeat superfamily protein | chr3:5920613-5926846 REVERSE LENGTH=1093	3.7e-21	87.4261	95.9	39	117	BlastX	2
comp10961_c0_seq1	AT3G19184.1	| Symbols: | AP2/B3-like transcriptional factor family protein | chr3:6637555-6639035 FORWARD LENGTH=277	2.45e-37	140.969	17.43	50.8	122	BlastX	R3
comp10962_c0_seq1	AT1G16220.1	| Symbols: | Protein phosphatase 2C family protein | chr1:5548653-5550553 FORWARD LENGTH=491	0	582.793	66.28	63.4	460	BlastX	R3
comp10962_c0_seq2	AT1G16220.1	| Symbols: | Protein phosphatase 2C family protein | chr1:5548653-5550553 FORWARD LENGTH=491	4.31e-104	314.694	73.78	62.3	256	BlastX	R3
comp10964_c0_seq1	AT5G20950.2	| Symbols: | Glycosyl hydrolase family protein | chr5:7107609-7110775 REVERSE LENGTH=624	1.72e-65	209.92	89.19	72.7	132	BlastX	3
comp10965_c0_seq1	AT3G57330.1	| Symbols: ACA11 | autoinhibited Ca2+-ATPase 11 | chr3:21211655-21216375 REVERSE LENGTH=1025	1.41e-37	132.494	100	75	88	BlastX	2
comp10966_c0_seq1	AT5G64390.3	| Symbols: HEN4 | RNA-binding KH domain-containing protein | chr5:25743442-25747380 FORWARD LENGTH=866	9.42e-11	55.8398	61.25	53.1	49	BlastX	3
comp10966_c1_seq1	AT5G64390.2	| Symbols: HEN4 | RNA-binding KH domain-containing protein | chr5:25743442-25746742 FORWARD LENGTH=824	6.99e-13	62.3882	97.73	39.5	86	BlastX	2
comp10967_c1_seq1	AT1G51550.1	| Symbols: | Kelch repeat-containing F-box family protein | chr1:19117646-19119291 REVERSE LENGTH=478	2.11e-21	85.5001	84.06	69	58	BlastX	3
comp10968_c0_seq1	AT4G15110.1	| Symbols: CYP97B3 | cytochrome P450, family 97, subfamily B, polypeptide 3 | chr4:8629922-8632993 REVERSE LENGTH=580	1.71e-69	218.779	99.25	77.4	133	BlastX	R3
comp10968_c0_seq2	AT4G15110.1	| Symbols: CYP97B3 | cytochrome P450, family 97, subfamily B, polypeptide 3 | chr4:8629922-8632993 REVERSE LENGTH=580	9.71e-69	219.55	80.1	69.9	153	BlastX	R2
comp10970_c0_seq1	AT1G03060.1	| Symbols: SPI | Beige/BEACH domain ;WD domain, G-beta repeat protein | chr1:712971-726891 REVERSE LENGTH=3601	5.09e-116	368.622	100	62.6	318	BlastX	1
comp10970_c1_seq1	AT1G03060.1	| Symbols: SPI | Beige/BEACH domain ;WD domain, G-beta repeat protein | chr1:712971-726891 REVERSE LENGTH=3601	7.53e-63	206.453	100	77.3	119	BlastX	2
comp109710_c0_seq1	AT1G66140.1	| Symbols: ZFP4 | zinc finger protein 4 | chr1:24620063-24620845 REVERSE LENGTH=260	2.31e-15	67.3958	91.3	47.9	71	BlastX	R1
comp10972_c0_seq1	AT5G47750.1	| Symbols: D6PKL2, PK5 | D6 protein kinase like 2 | chr5:19339947-19341864 REVERSE LENGTH=586	2.02e-122	368.237	54.75	74.4	242	BlastX	R3
comp10972_c1_seq1	AT3G27580.2	| Symbols: ATPK7 | Protein kinase superfamily protein | chr3:10217671-10219484 REVERSE LENGTH=578	8.45e-126	371.318	78.32	72.4	251	BlastX	R1
comp10973_c0_seq1	AT5G45300.2	| Symbols: BMY2, BAM8 | beta-amylase 2 | chr5:18353636-18356696 FORWARD LENGTH=687	5.3e-34	125.176	76.97	61.2	133	BlastX	1
comp109735_c0_seq1	AT5G45790.1	| Symbols: | Ubiquitin carboxyl-terminal hydrolase family protein | chr5:18572473-18573664 FORWARD LENGTH=354	1.39e-20	83.5741	84.38	51.2	86	BlastX	R3
comp10974_c0_seq1	AT2G38840.1	| Symbols: | Guanylate-binding family protein | chr2:16227329-16232115 FORWARD LENGTH=602	0	976.082	73.44	78.8	575	BlastX	R2
comp109746_c0_seq1	AT1G72030.1	| Symbols: | Acyl-CoA N-acyltransferases (NAT) superfamily protein | chr1:27110887-27111825 FORWARD LENGTH=256	1.15e-26	97.0561	91.55	70.8	65	BlastX	2
comp10975_c0_seq1	AT5G61190.1	| Symbols: | putative endonuclease or glycosyl hydrolase with C2H2-type zinc finger domain | chr5:24615480-24619886 FORWARD LENGTH=995	9.17e-07	51.9878	38.02	25	245	BlastX	3
comp10977_c0_seq1	AT1G33720.1	| Symbols: CYP76C6 | cytochrome P450, family 76, subfamily C, polypeptide 6 | chr1:12220957-12223981 REVERSE LENGTH=511	5.04e-32	119.398	98.78	39.9	166	BlastX	2
comp10978_c0_seq1	AT5G20710.1	| Symbols: BGAL7 | beta-galactosidase 7 | chr5:7010536-7013994 FORWARD LENGTH=826	4.51e-55	184.496	100	59	144	BlastX	R3
comp10978_c1_seq1	AT5G20710.1	| Symbols: BGAL7 | beta-galactosidase 7 | chr5:7010536-7013994 FORWARD LENGTH=826	1.91e-56	188.348	99.31	61.1	144	BlastX	2
comp109817_c0_seq1	AT5G04460.2	| Symbols: | RING/U-box superfamily protein | chr5:1260009-1263502 FORWARD LENGTH=825	1.58e-22	88.9669	94.59	67.1	70	BlastX	2
comp10982_c0_seq1	AT1G18340.1	| Symbols: | basal transcription factor complex subunit-related | chr1:6311612-6313734 REVERSE LENGTH=301	2.33e-10	53.9138	43.28	82.8	29	BlastX	2
comp10983_c0_seq1	AT3G16370.1	| Symbols: | GDSL-like Lipase/Acylhydrolase superfamily protein | chr3:5556928-5558351 FORWARD LENGTH=353	6.37e-51	164.081	100	74.3	109	BlastX	R2
comp10984_c0_seq1	AT1G04210.1	| Symbols: | Leucine-rich repeat protein kinase family protein | chr1:1114696-1119383 FORWARD LENGTH=1112	1.67e-119	369.777	90.46	60.2	294	BlastX	3
comp10984_c1_seq1	AT1G04210.1	| Symbols: | Leucine-rich repeat protein kinase family protein | chr1:1114696-1119383 FORWARD LENGTH=1112	1.31e-68	224.942	100	59.6	171	BlastX	2
comp10984_c1_seq2	AT1G04210.1	| Symbols: | Leucine-rich repeat protein kinase family protein | chr1:1114696-1119383 FORWARD LENGTH=1112	1.33e-54	182.57	94.02	70.9	110	BlastX	2
comp10985_c0_seq1	AT4G01150.1	| Symbols: | unknown protein; FUNCTIONS IN: molecular_function unknown; INVOLVED IN: biological_process unknown; LOCATED IN: thylakoid, chloroplast thylakoid membrane, chloroplast, plastoglobule, chloroplast envelope; EXPRESSED IN: 23 plant structures; EXPRESSED DURING: 14 growth stages; BEST Arabidopsis thaliana protein match is: unknown protein (TAIR:AT4G38100.1); Has 323 Blast hits to 323 prot…	5.72e-06	42.743	20	82.6	23	BlastX	2
comp10986_c0_seq1	AT3G56640.1	| Symbols: SEC15A | exocyst complex component sec15A | chr3:20981964-20984336 FORWARD LENGTH=790	3.61e-90	279.641	100	69.3	179	BlastX	3
comp10986_c1_seq1	AT3G56640.1	| Symbols: SEC15A | exocyst complex component sec15A | chr3:20981964-20984336 FORWARD LENGTH=790	1.08e-120	360.918	99.55	77.7	220	BlastX	1
comp109872_c0_seq1	AT5G46530.1	| Symbols: | AWPM-19-like family protein | chr5:18875576-18876779 FORWARD LENGTH=157	1.92e-55	169.859	91.8	69.6	112	BlastX	R2
comp109877_c0_seq1	AT1G74630.1	| Symbols: | Tetratricopeptide repeat (TPR)-like superfamily protein | chr1:28030521-28032452 FORWARD LENGTH=643	9.19e-40	138.272	100	72.7	88	BlastX	R2
comp109890_c0_seq1	AT4G12680.1	| Symbols: | unknown protein; INVOLVED IN: vegetative to reproductive phase transition of meristem; LOCATED IN: endomembrane system; BEST Arabidopsis thaliana protein match is: unknown protein (TAIR:AT5G40640.1); Has 103 Blast hits to 103 proteins in 14 species: Archae - 0; Bacteria - 0; Metazoa - 0; Fungi - 0; Plants - 103; Viruses - 0; Other Eukaryotes - 0 (source: NCBI BLink). | chr4:7475104-7…	4.15e-37	129.798	100	75.7	74	BlastX	3
comp109900_c0_seq1	AT3G20820.1	| Symbols: | Leucine-rich repeat (LRR) family protein | chr3:7280930-7282027 FORWARD LENGTH=365	1.02e-13	63.929	100	45.9	74	BlastX	R2
comp10991_c0_seq1	AT3G20300.1	| Symbols: | Protein of unknown function (DUF3537) | chr3:7079832-7081809 REVERSE LENGTH=452	0	522.316	93.12	61.5	410	BlastX	2
comp109913_c0_seq1	AT3G25720.1	| Symbols: | RNA-directed DNA polymerase (reverse transcriptase)-related family protein | chr3:9380234-9381405 FORWARD LENGTH=282	6.32e-08	49.6766	34.35	48.9	45	BlastX	1
comp10992_c0_seq1	AT5G61450.1	| Symbols: | P-loop containing nucleoside triphosphate hydrolases superfamily protein | chr5:24710240-24712882 REVERSE LENGTH=447	5.4e-51	166.392	88.46	85.9	92	BlastX	2
comp10994_c0_seq1	AT1G58190.2	| Symbols: RLP9 | receptor like protein 9 | chr1:21540720-21547996 FORWARD LENGTH=1029	3.29e-14	68.5514	86.99	34.3	127	BlastX	R3
comp10995_c0_seq1	AT1G28530.2	| Symbols: | unknown protein; INVOLVED IN: biological_process unknown; LOCATED IN: chloroplast; EXPRESSED IN: 19 plant structures; EXPRESSED DURING: 10 growth stages; Has 20 Blast hits to 20 proteins in 6 species: Archae - 0; Bacteria - 0; Metazoa - 0; Fungi - 0; Plants - 20; Viruses - 0; Other Eukaryotes - 0 (source: NCBI BLink). | chr1:10032127-10035496 REVERSE LENGTH=613	4.11e-57	189.889	76.35	67.7	155	BlastX	1
comp10997_c0_seq1	AT2G38130.2	| Symbols: ATMAK3 | Acyl-CoA N-acyltransferases (NAT) superfamily protein | chr2:15978639-15980145 REVERSE LENGTH=190	3.29e-102	294.278	68.09	86.3	160	BlastX	1
comp109980_c0_seq1	AT2G29660.1	| Symbols: | zinc finger (C2H2 type) family protein | chr2:12679346-12680467 FORWARD LENGTH=373	5.76e-31	111.309	97.5	66.3	80	BlastX	R1
comp109986_c0_seq1	AT5G04895.1	| Symbols: | DEA(D/H)-box RNA helicase family protein | chr5:1428796-1434516 FORWARD LENGTH=1161	1.96e-37	131.339	100	85.7	70	BlastX	1
comp110_c0_seq1	AT5G01180.1	| Symbols: PTR5, ATPTR5 | peptide transporter 5 | chr5:61257-63240 REVERSE LENGTH=570	1.06e-25	97.8265	100	64.7	68	BlastX	3
comp110_c1_seq1	AT5G01180.1	| Symbols: PTR5, ATPTR5 | peptide transporter 5 | chr5:61257-63240 REVERSE LENGTH=570	3.28e-24	93.5893	100	62.5	72	BlastX	2
comp11006_c0_seq1	AT1G68690.1	| Symbols: | Protein kinase superfamily protein | chr1:25789192-25791886 FORWARD LENGTH=708	5.59e-17	74.3294	43.75	81	42	BlastX	2
comp11006_c1_seq1	AT1G68690.1	| Symbols: | Protein kinase superfamily protein | chr1:25789192-25791886 FORWARD LENGTH=708	3.42e-36	128.257	100	69.1	81	BlastX	1
comp11007_c0_seq1	AT3G07100.1	| Symbols: ERMO2, SEC24A | Sec23/Sec24 protein transport family protein | chr3:2245689-2250077 REVERSE LENGTH=1038	3.13e-65	222.631	47.51	63	162	BlastX	2
comp11010_c0_seq1	AT5G26030.2	| Symbols: FC1, FC-I, ATFC-I | ferrochelatase 1 | chr5:9096675-9098752 FORWARD LENGTH=466	1.35e-33	122.865	56.05	69.2	91	BlastX	2
comp110102_c0_seq1	AT1G74350.1	| Symbols: | Intron maturase, type II family protein | chr1:27949022-27951283 REVERSE LENGTH=753	4.57e-13	63.5438	30.56	81.8	33	BlastX	3
comp11011_c0_seq1	AT3G52030.2	| Symbols: | F-box family protein with WD40/YVTN repeat doamin | chr3:19301872-19304227 FORWARD LENGTH=433	3.23e-60	190.66	96.75	72.3	119	BlastX	2
comp11011_c0_seq2	AT3G52030.2	| Symbols: | F-box family protein with WD40/YVTN repeat doamin | chr3:19301872-19304227 FORWARD LENGTH=433	3.65e-82	251.906	97.03	53.7	229	BlastX	2
comp11016_c0_seq1	AT5G09690.1	| Symbols: ATMGT7, MGT7, MRS2-7 | magnesium transporter 7 | chr5:3000990-3003169 REVERSE LENGTH=386	6.22e-138	396.356	90.52	68.1	298	BlastX	R1
comp11016_c0_seq2	AT5G64560.2	| Symbols: MGT9, MRS2-2, ATMGT9 | magnesium transporter 9 | chr5:25807163-25809395 REVERSE LENGTH=378	2.51e-46	155.992	63.33	67.2	125	BlastX	R1
comp11017_c0_seq1	AT2G03140.1	| Symbols: | alpha/beta-Hydrolases superfamily protein | chr2:942000-949337 FORWARD LENGTH=1797	3.51e-94	318.931	87.64	38.1	602	BlastX	R1
comp110206_c0_seq1	AT3G25210.1	| Symbols: | Tetratricopeptide repeat (TPR)-like superfamily protein | chr3:9180348-9181487 FORWARD LENGTH=379	1.29e-25	96.6709	100	56.8	74	BlastX	1
comp11024_c0_seq1	AT1G21550.1	| Symbols: | Calcium-binding EF-hand family protein | chr1:7553317-7553784 REVERSE LENGTH=155	1.41e-22	87.0409	78.52	43	107	BlastX	R1
comp11025_c0_seq1	AT2G15690.1	| Symbols: | Tetratricopeptide repeat (TPR)-like superfamily protein | chr2:6831855-6833594 REVERSE LENGTH=579	6.57e-111	331.257	99.24	61.5	260	BlastX	3
comp11027_c0_seq1	AT4G21200.1	| Symbols: ATGA2OX8, GA2OX8 | gibberellin 2-oxidase 8 | chr4:11302751-11306601 FORWARD LENGTH=338	2.37e-126	365.54	95.32	53.5	328	BlastX	2
comp11029_c0_seq1	AT1G24290.1	| Symbols: | AAA-type ATPase family protein | chr1:8612650-8614227 REVERSE LENGTH=525	9.85e-31	112.464	100	65.9	85	BlastX	R2
comp11029_c1_seq1	AT1G24290.1	| Symbols: | AAA-type ATPase family protein | chr1:8612650-8614227 REVERSE LENGTH=525	9.51e-78	240.736	86.29	76.3	151	BlastX	2
comp11029_c2_seq1	AT1G24290.1	| Symbols: | AAA-type ATPase family protein | chr1:8612650-8614227 REVERSE LENGTH=525	6.13e-25	95.9005	68	84.3	51	BlastX	3
comp11033_c0_seq1	AT4G22730.1	| Symbols: | Leucine-rich repeat protein kinase family protein | chr4:11941384-11943696 FORWARD LENGTH=688	9.16e-31	112.849	98.84	63.5	85	BlastX	R3
comp11033_c1_seq1	AT4G22730.1	| Symbols: | Leucine-rich repeat protein kinase family protein | chr4:11941384-11943696 FORWARD LENGTH=688	3.72e-40	139.813	100	74.5	94	BlastX	1
comp11033_c2_seq1	AT4G22730.1	| Symbols: | Leucine-rich repeat protein kinase family protein | chr4:11941384-11943696 FORWARD LENGTH=688	6.99e-24	92.8189	100	65.3	72	BlastX	3
comp11034_c0_seq1	AT5G40740.1	| Symbols: | unknown protein; Has 30201 Blast hits to 17322 proteins in 780 species: Archae - 12; Bacteria - 1396; Metazoa - 17338; Fungi - 3422; Plants - 5037; Viruses - 0; Other Eukaryotes - 2996 (source: NCBI BLink). | chr5:16302229-16306371 REVERSE LENGTH=741	1.96e-74	234.187	100	93.1	116	BlastX	R3
comp11035_c0_seq1	AT2G30270.1	| Symbols: | Protein of unknown function (DUF567) | chr2:12908027-12909057 REVERSE LENGTH=182	3.13e-43	144.05	80.53	49.5	182	BlastX	3
comp11035_c0_seq2	AT2G30270.1	| Symbols: | Protein of unknown function (DUF567) | chr2:12908027-12909057 REVERSE LENGTH=182	9.41e-25	95.1301	73.54	46.2	139	BlastX	3
comp11035_c0_seq3	AT2G30270.1	| Symbols: | Protein of unknown function (DUF567) | chr2:12908027-12909057 REVERSE LENGTH=182	8.84e-11	54.299	59.46	59.1	44	BlastX	3
comp11037_c1_seq1	AT1G69550.1	| Symbols: | disease resistance protein (TIR-NBS-LRR class) | chr1:26148836-26153374 REVERSE LENGTH=1400	2.15e-11	59.6918	99.18	35.7	126	BlastX	R2
comp11039_c0_seq1	AT4G04900.1	| Symbols: RIC10 | ROP-interactive CRIB motif-containing protein 10 | chr4:2486218-2487779 REVERSE LENGTH=156	1.1e-26	104.76	25.65	53.4	116	BlastX	R3
comp110396_c0_seq1	AT4G29420.1	| Symbols: | F-box/RNI-like superfamily protein | chr4:14470715-14472204 REVERSE LENGTH=446	4.08e-28	103.99	100	64.4	73	BlastX	R3
comp11041_c0_seq1	AT3G03305.1	| Symbols: | Calcineurin-like metallo-phosphoesterase superfamily protein | chr3:775504-778271 REVERSE LENGTH=743	3.69e-164	479.174	82.48	69.3	339	BlastX	R1
comp110411_c0_seq1	AT2G13620.1	| Symbols: ATCHX15, CHX15 | cation/hydrogen exchanger 15 | chr2:5678006-5680621 FORWARD LENGTH=821	1.29e-32	117.472	100	75	68	BlastX	1
comp11042_c0_seq1	AT5G54130.2	| Symbols: | Calcium-binding endonuclease/exonuclease/phosphatase family | chr5:21962900-21965279 FORWARD LENGTH=436	4.93e-72	224.557	75.25	70.4	152	BlastX	R3
comp11042_c0_seq2	AT5G54130.2	| Symbols: | Calcium-binding endonuclease/exonuclease/phosphatase family | chr5:21962900-21965279 FORWARD LENGTH=436	5e-70	222.246	56.09	69.7	152	BlastX	R3
comp110426_c0_seq1	AT3G04110.1	| Symbols: GLR1, ATGLR1.1, GLR1.1 | glutamate receptor 1.1 | chr3:1077361-1080236 FORWARD LENGTH=808	3.08e-11	57.3806	48.24	48.8	41	BlastX	3
comp11044_c0_seq1	AT5G27560.1	| Symbols: | Domain of unknown function (DUF1995) | chr5:9731758-9733644 FORWARD LENGTH=341	1.01e-156	446.817	73.23	68.7	320	BlastX	R1
comp11047_c0_seq1	AT4G36660.1	| Symbols: | Protein of unknown function (DUF1195) | chr4:17285953-17287281 REVERSE LENGTH=179	5.02e-77	229.95	71.98	70.7	167	BlastX	R2
comp11047_c0_seq2	AT4G36660.1	| Symbols: | Protein of unknown function (DUF1195) | chr4:17285953-17287281 REVERSE LENGTH=179	1.31e-77	231.876	69.62	70.3	165	BlastX	R2
comp110478_c0_seq1	AT5G66850.1	| Symbols: MAPKKK5 | mitogen-activated protein kinase kinase kinase 5 | chr5:26695965-26699159 REVERSE LENGTH=716	6.58e-13	61.6178	95.95	42.3	78	BlastX	3
comp110485_c0_seq1	AT5G47480.1	| Symbols: | RGPR-related | chr5:19257420-19263132 FORWARD LENGTH=1350	9.39e-21	84.7297	100	45.3	95	BlastX	2
comp11049_c0_seq1	AT2G47620.1	| Symbols: ATSWI3A, CHB1, SWI3A | SWITCH/sucrose nonfermenting 3A | chr2:19532034-19534251 FORWARD LENGTH=512	2.44e-69	226.483	91.98	45.8	344	BlastX	1
comp110494_c0_seq1	AT3G14470.1	| Symbols: | NB-ARC domain-containing disease resistance protein | chr3:4857940-4861104 FORWARD LENGTH=1054	1.8e-11	57.7658	75.32	46.6	58	BlastX	2
comp11050_c0_seq1	AT5G02280.1	| Symbols: | SNARE-like superfamily protein | chr5:469377-470129 FORWARD LENGTH=141	2.87e-92	266.929	62.67	87.9	141	BlastX	R3
comp11050_c0_seq2	AT5G02280.1	| Symbols: | SNARE-like superfamily protein | chr5:469377-470129 FORWARD LENGTH=141	2.48e-93	269.24	65.28	87.9	141	BlastX	R3
comp11051_c0_seq1	AT3G21090.1	| Symbols: | ABC-2 type transporter family protein | chr3:7391497-7394933 REVERSE LENGTH=691	2.59e-130	388.267	76.44	65.2	273	BlastX	3
comp11053_c0_seq1	AT5G55140.1	| Symbols: | ribosomal protein L30 family protein | chr5:22381370-22381787 FORWARD LENGTH=109	4.83e-50	155.221	79.85	65.4	107	BlastX	R2
comp11053_c0_seq2	AT5G55140.1	| Symbols: | ribosomal protein L30 family protein | chr5:22381370-22381787 FORWARD LENGTH=109	7.38e-25	90.5077	57.26	61.2	67	BlastX	R1
comp11054_c0_seq1	AT4G31040.1	| Symbols: | CemA-like proton extrusion protein-related | chr4:15111811-15113881 REVERSE LENGTH=438	3.98e-51	166.007	100	81.6	98	BlastX	1
comp11054_c1_seq1	AT4G31040.1	| Symbols: | CemA-like proton extrusion protein-related | chr4:15111811-15113881 REVERSE LENGTH=438	4.81e-41	143.28	92.09	48.6	166	BlastX	R1
comp11057_c0_seq1	AT5G12890.1	| Symbols: | UDP-Glycosyltransferase superfamily protein | chr5:4069658-4071124 REVERSE LENGTH=488	8.13e-25	98.9821	82.58	37.3	128	BlastX	R2
comp11057_c1_seq1	AT5G12890.1	| Symbols: | UDP-Glycosyltransferase superfamily protein | chr5:4069658-4071124 REVERSE LENGTH=488	4.63e-81	253.062	98.97	45.3	288	BlastX	2
comp11059_c0_seq1	AT4G18050.1	| Symbols: PGP9 | P-glycoprotein 9 | chr4:10022205-10027280 FORWARD LENGTH=1236	3.68e-71	231.876	99.37	68.8	157	BlastX	1
comp11059_c1_seq1	AT4G18050.1	| Symbols: PGP9 | P-glycoprotein 9 | chr4:10022205-10027280 FORWARD LENGTH=1236	1.56e-47	162.54	100	71.1	114	BlastX	R3
comp110597_c0_seq1	AT5G10100.2	| Symbols: TPPI | Haloacid dehalogenase-like hydrolase (HAD) superfamily protein | chr5:3158019-3160107 FORWARD LENGTH=343	2.21e-26	98.2117	100	69.3	73	BlastX	1
comp11061_c0_seq1	AT5G12320.1	| Symbols: | ankyrin repeat family protein | chr5:3982762-3983899 FORWARD LENGTH=144	9.41e-66	198.364	74.18	68.9	135	BlastX	3
comp11062_c0_seq1	AT3G54880.1	| Symbols: | unknown protein; BEST Arabidopsis thaliana protein match is: unknown protein (TAIR:AT5G25360.2); Has 137 Blast hits to 137 proteins in 19 species: Archae - 0; Bacteria - 0; Metazoa - 0; Fungi - 0; Plants - 136; Viruses - 0; Other Eukaryotes - 1 (source: NCBI BLink). | chr3:20337078-20337786 REVERSE LENGTH=112	1.62e-36	124.79	46.61	57.1	112	BlastX	1
comp110635_c0_seq1	AT2G26330.1	| Symbols: ER, QRP1 | Leucine-rich receptor-like protein kinase family protein | chr2:11208367-11213895 REVERSE LENGTH=976	5.05e-40	138.658	100	86.3	73	BlastX	2
comp11064_c0_seq2	AT1G26580.1	| Symbols: | FUNCTIONS IN: molecular_function unknown; INVOLVED IN: biological_process unknown; LOCATED IN: cellular_component unknown; EXPRESSED IN: 24 plant structures; EXPRESSED DURING: 15 growth stages; BEST Arabidopsis thaliana protein match is: ELM2 domain-containing protein (TAIR:AT2G03470.1); Has 161 Blast hits to 161 proteins in 17 species: Archae - 0; Bacteria - 0; Metazoa - 1; Fungi - …	4.56e-82	269.626	72.35	35.4	526	BlastX	2
comp110657_c0_seq1	AT2G14050.1	| Symbols: MCM9 | minichromosome maintenance 9 | chr2:5909240-5913817 FORWARD LENGTH=646	1.34e-36	128.642	100	87.5	72	BlastX	R3
comp110661_c0_seq1	AT4G39300.1	| Symbols: | unknown protein; FUNCTIONS IN: molecular_function unknown; INVOLVED IN: biological_process unknown; LOCATED IN: chloroplast; EXPRESSED IN: 22 plant structures; EXPRESSED DURING: 13 growth stages; Has 30201 Blast hits to 17322 proteins in 780 species: Archae - 12; Bacteria - 1396; Metazoa - 17338; Fungi - 3422; Plants - 5037; Viruses - 0; Other Eukaryotes - 2996 (source: NCBI BLink). …	2.67e-24	88.1965	86.87	59.1	87	BlastX	R3
comp110668_c0_seq1	AT3G22320.1	| Symbols: ATRPABC24.3, RPB5A, NRPB5, NRPD5 | Eukaryotic rpb5 RNA polymerase subunit family protein | chr3:7891045-7892094 REVERSE LENGTH=205	2.74e-33	112.849	94.2	83.1	65	BlastX	R2
comp11067_c0_seq1	AT1G67120.1	| Symbols: | ATPases;nucleotide binding;ATP binding;nucleoside-triphosphatases;transcription factor binding | chr1:25069727-25095526 REVERSE LENGTH=5393	1.68e-81	273.092	99.75	40.5	403	BlastX	1
comp11067_c1_seq1	AT1G67120.1	| Symbols: | ATPases;nucleotide binding;ATP binding;nucleoside-triphosphatases;transcription factor binding | chr1:25069727-25095526 REVERSE LENGTH=5393	1.44e-17	74.7146	97.18	50.7	69	BlastX	R2
comp11068_c0_seq1	AT5G61480.1	| Symbols: PXY | Leucine-rich repeat protein kinase family protein | chr5:24724541-24727842 REVERSE LENGTH=1041	5.89e-68	223.787	99.47	60.2	186	BlastX	2
comp11068_c2_seq1	AT5G51350.1	| Symbols: | Leucine-rich repeat transmembrane protein kinase family protein | chr5:20867860-20870621 REVERSE LENGTH=895	1.25e-23	92.4337	100	58.8	80	BlastX	1
comp1107_c0_seq1	AT3G08040.2	| Symbols: FRD3, MAN1, ATFRD3 | MATE efflux family protein | chr3:2566593-2569397 REVERSE LENGTH=526	4.46e-49	162.155	100	85.1	94	BlastX	3
comp11071_c0_seq1	AT1G30460.2	| Symbols: CPSF30, ATCPSF30 | cleavage and polyadenylation specificity factor 30 | chr1:10774446-10775323 REVERSE LENGTH=250	1.23e-62	191.43	100	75.4	123	BlastX	2
comp11071_c0_seq2	AT1G30460.1	| Symbols: CPSF30, ATCPSF30 | cleavage and polyadenylation specificity factor 30 | chr1:10771469-10775323 REVERSE LENGTH=631	1.1e-09	53.5286	60	48.3	60	BlastX	2
comp11072_c0_seq1	AT5G22370.2	| Symbols: EMB1705, QQT1 | P-loop containing nucleoside triphosphate hydrolases superfamily protein | chr5:7406587-7408509 FORWARD LENGTH=298	1.74e-90	272.322	49.54	83.4	163	BlastX	R1
comp11072_c0_seq2	AT5G22370.2	| Symbols: EMB1705, QQT1 | P-loop containing nucleoside triphosphate hydrolases superfamily protein | chr5:7406587-7408509 FORWARD LENGTH=298	0	508.449	80.72	84	293	BlastX	R3
comp11073_c0_seq1	AT3G52030.2	| Symbols: | F-box family protein with WD40/YVTN repeat doamin | chr3:19301872-19304227 FORWARD LENGTH=433	1.5e-60	195.667	88.07	48.7	192	BlastX	2
comp11073_c0_seq2	AT3G52030.1	| Symbols: | F-box family protein with WD40/YVTN repeat doamin | chr3:19301872-19304227 FORWARD LENGTH=454	1.54e-08	51.9878	31.65	54.5	44	BlastX	2
comp110785_c0_seq1	AT1G34420.1	| Symbols: | leucine-rich repeat transmembrane protein kinase family protein | chr1:12584587-12587570 FORWARD LENGTH=966	2.04e-21	87.0409	100	60.2	98	BlastX	2
comp110797_c0_seq1	AT1G74250.1	| Symbols: | DNAJ heat shock N-terminal domain-containing protein | chr1:27920328-27922414 FORWARD LENGTH=630	4.74e-36	127.487	96.43	72	82	BlastX	R1
comp1108_c0_seq1	AT1G05030.1	| Symbols: | Major facilitator superfamily protein | chr1:1438324-1441385 REVERSE LENGTH=524	1e-57	190.274	81.6	61.8	173	BlastX	R1
comp1108_c0_seq2	AT1G05030.1	| Symbols: | Major facilitator superfamily protein | chr1:1438324-1441385 REVERSE LENGTH=524	4.63e-41	141.354	81.13	83.7	86	BlastX	R2
comp110816_c0_seq1	AT1G33720.1	| Symbols: CYP76C6 | cytochrome P450, family 76, subfamily C, polypeptide 6 | chr1:12220957-12223981 REVERSE LENGTH=511	4.09e-36	127.487	92.78	60	90	BlastX	R3
comp11083_c0_seq1	AT2G28470.2	| Symbols: BGAL8 | beta-galactosidase 8 | chr2:12169047-12173146 REVERSE LENGTH=846	7.67e-36	126.716	100	80.9	68	BlastX	R1
comp11085_c0_seq1	AT2G01980.1	| Symbols: SOS1, ATSOS1, ATNHX7 | sodium proton exchanger, putative (NHX7) (SOS1) | chr2:457070-463145 FORWARD LENGTH=1146	8.29e-61	201.06	100	76.4	127	BlastX	1
comp110851_c0_seq1	AT3G22104.1	| Symbols: | Phototropic-responsive NPH3 family protein | chr3:7789814-7792179 FORWARD LENGTH=506	2.21e-09	52.7582	40.2	53.7	41	BlastX	1
comp11086_c1_seq1	AT3G06130.1	| Symbols: | Heavy metal transport/detoxification superfamily protein | chr3:1853048-1854673 REVERSE LENGTH=473	2.44e-19	83.1889	39.33	62.7	75	BlastX	2
comp11088_c0_seq1	AT1G21710.1	| Symbols: OGG1, ATOGG1 | 8-oxoguanine-DNA glycosylase 1 | chr1:7624439-7625869 FORWARD LENGTH=365	3.62e-42	146.362	58.04	56.9	137	BlastX	R2
comp1109_c0_seq1	AT3G06010.1	| Symbols: ATCHR12 | Homeotic gene regulator | chr3:1802435-1807284 REVERSE LENGTH=1102	1.05e-22	89.7373	97.37	70.3	74	BlastX	R1
comp11090_c0_seq1	AT3G63430.1	| Symbols: | unknown protein; BEST Arabidopsis thaliana protein match is: unknown protein (TAIR:AT1G74160.1); Has 135 Blast hits to 119 proteins in 22 species: Archae - 0; Bacteria - 2; Metazoa - 3; Fungi - 3; Plants - 119; Viruses - 0; Other Eukaryotes - 8 (source: NCBI BLink). | chr3:23420414-23422201 FORWARD LENGTH=540	2.19e-47	161.77	84.83	54.5	151	BlastX	R3
comp11091_c0_seq1	AT1G14685.1	| Symbols: BPC2, BBR/BPC2, ATBPC2 | basic pentacysteine 2 | chr1:5043086-5043925 FORWARD LENGTH=279	1.57e-80	248.054	77.84	48.3	295	BlastX	1
comp11092_c0_seq1	AT4G27410.1	| Symbols: RD26 | NAC (No Apical Meristem) domain transcriptional regulator superfamily protein | chr4:13707928-13708505 REVERSE LENGTH=164	2.41e-09	53.5286	64.74	38.4	112	BlastX	2
comp11092_c1_seq1	AT3G15500.1	| Symbols: ATNAC3, ANAC055, NAC055, NAC3 | NAC domain containing protein 3 | chr3:5234731-5235882 FORWARD LENGTH=317	4.21e-39	130.568	100	83.8	68	BlastX	2
comp11093_c0_seq1	AT2G33835.1	| Symbols: FES1 | Zinc finger C-x8-C-x5-C-x3-H type family protein | chr2:14312145-14314566 REVERSE LENGTH=587	1.27e-27	110.153	47.41	49.5	110	BlastX	R1
comp11094_c0_seq1	AT1G44350.1	| Symbols: ILL6 | IAA-leucine resistant (ILR)-like gene 6 | chr1:16834749-16838201 REVERSE LENGTH=464	3.33e-28	106.301	68.14	68.8	77	BlastX	1
comp11096_c0_seq1	AT4G03620.1	| Symbols: | myosin heavy chain-related | chr4:1607040-1608665 REVERSE LENGTH=342	1.43e-78	243.817	88.66	45.6	310	BlastX	R1
comp11097_c0_seq1	AT4G18290.1	| Symbols: KAT2 | potassium channel in Arabidopsis thaliana 2 | chr4:10115418-10118477 FORWARD LENGTH=697	3.01e-69	220.705	95.68	76.7	133	BlastX	3
comp11097_c0_seq2	AT4G18290.1	| Symbols: KAT2 | potassium channel in Arabidopsis thaliana 2 | chr4:10115418-10118477 FORWARD LENGTH=697	1.15e-63	205.297	100	75.8	124	BlastX	3
comp110978_c0_seq1	AT1G34210.1	| Symbols: SERK2, ATSERK2 | somatic embryogenesis receptor-like kinase 2 | chr1:12459078-12462752 FORWARD LENGTH=628	5.07e-13	61.6178	100	46.3	67	BlastX	3
comp110979_c0_seq1	AT5G14080.1	| Symbols: | Tetratricopeptide repeat (TPR)-like superfamily protein | chr5:4543265-4545256 REVERSE LENGTH=634	1.91e-18	77.7962	100	50.6	85	BlastX	1
comp11098_c0_seq1	AT3G61060.1	| Symbols: AtPP2-A13, PP2-A13 | phloem protein 2-A13 | chr3:22603166-22604336 FORWARD LENGTH=290	2.76e-127	367.466	75.47	61.5	286	BlastX	R1
comp11099_c0_seq1	AT3G28430.1	| Symbols: | unknown protein; FUNCTIONS IN: molecular_function unknown; INVOLVED IN: biological_process unknown; LOCATED IN: mitochondrion; EXPRESSED IN: 17 plant structures; EXPRESSED DURING: 6 growth stages; CONTAINS InterPro DOMAIN/s: Protein of unknown function FPL (InterPro:IPR019155); Has 243 Blast hits to 233 proteins in 101 species: Archae - 0; Bacteria - 0; Metazoa - 110; Fungi - 0; Plan…	1.05e-84	276.944	74.72	43.1	332	BlastX	3
comp110997_c0_seq1	AT4G24240.1	| Symbols: WRKY7, ATWRKY7 | WRKY DNA-binding protein 7 | chr4:12571930-12573446 FORWARD LENGTH=353	2.55e-09	51.2174	100	41.6	75	BlastX	2
comp1110_c0_seq1	AT2G16485.1	| Symbols: | nucleic acid binding;zinc ion binding;DNA binding | chr2:7137269-7145222 REVERSE LENGTH=1773	1.27e-58	198.364	100	52.5	200	BlastX	R3
comp1110_c0_seq2	AT2G16485.1	| Symbols: | nucleic acid binding;zinc ion binding;DNA binding | chr2:7137269-7145222 REVERSE LENGTH=1773	3.78e-27	102.064	76.39	74.5	55	BlastX	R3
comp11102_c0_seq1	AT1G45150.1	| Symbols: | unknown protein; Has 219 Blast hits to 202 proteins in 78 species: Archae - 0; Bacteria - 166; Metazoa - 0; Fungi - 0; Plants - 36; Viruses - 0; Other Eukaryotes - 17 (source: NCBI BLink). | chr1:17077615-17082330 REVERSE LENGTH=643	0	654.825	90.52	68.6	449	BlastX	R1
comp11103_c0_seq1	AT5G40660.1	| Symbols: | ATP12 protein-related | chr5:16283650-16285161 REVERSE LENGTH=325	6.91e-35	120.939	84.95	70.9	79	BlastX	2
comp11103_c1_seq1	AT5G40660.1	| Symbols: | ATP12 protein-related | chr5:16283650-16285161 REVERSE LENGTH=325	7.06e-81	241.506	100	75.7	152	BlastX	2
comp11103_c2_seq1	AT5G40660.1	| Symbols: | ATP12 protein-related | chr5:16283650-16285161 REVERSE LENGTH=325	1.53e-17	76.2554	91.67	47	110	BlastX	R2
comp11104_c0_seq1	AT2G24240.1	| Symbols: | BTB/POZ domain with WD40/YVTN repeat-like protein | chr2:10310838-10312163 FORWARD LENGTH=441	1.96e-152	434.106	85	79.6	255	BlastX	2
comp11106_c0_seq1	AT1G31810.1	| Symbols: AFH14 | Formin Homology 14 | chr1:11399922-11405761 REVERSE LENGTH=1230	1.09e-54	191.045	42.61	75	124	BlastX	3
comp11107_c0_seq1	AT4G23160.1	| Symbols: CRK8 | cysteine-rich RLK (RECEPTOR-like protein kinase) 8 | chr4:12129485-12134086 FORWARD LENGTH=1262	5.02e-07	46.9802	50.43	40.7	59	BlastX	R2
comp11108_c0_seq1	AT1G36310.2	| Symbols: | S-adenosyl-L-methionine-dependent methyltransferases superfamily protein | chr1:13669644-13670934 FORWARD LENGTH=404	4.42e-12	60.4622	33.01	70.6	34	BlastX	R3
comp11109_c0_seq1	AT1G60650.2	| Symbols: | RNA-binding (RRM/RBD/RNP motifs) family protein with retrovirus zinc finger-like domain | chr1:22340089-22342148 FORWARD LENGTH=292	6.59e-79	243.432	79.77	51.8	292	BlastX	1
comp11109_c0_seq2	AT1G60650.2	| Symbols: | RNA-binding (RRM/RBD/RNP motifs) family protein with retrovirus zinc finger-like domain | chr1:22340089-22342148 FORWARD LENGTH=292	7.33e-79	243.047	80.94	51.8	292	BlastX	1
comp11110_c0_seq1	AT4G38600.1	| Symbols: KAK, UPL3 | HEAT repeat ;HECT-domain (ubiquitin-transferase) | chr4:18041503-18049292 REVERSE LENGTH=1888	1.53e-51	172.94	100	84.7	98	BlastX	2
comp11110_c1_seq1	AT4G38600.1	| Symbols: KAK, UPL3 | HEAT repeat ;HECT-domain (ubiquitin-transferase) | chr4:18041503-18049292 REVERSE LENGTH=1888	5.94e-37	130.568	100	75	84	BlastX	R2
comp11110_c2_seq1	AT4G38600.1	| Symbols: KAK, UPL3 | HEAT repeat ;HECT-domain (ubiquitin-transferase) | chr4:18041503-18049292 REVERSE LENGTH=1888	8.21e-30	112.464	100	54.8	125	BlastX	R2
comp11110_c3_seq1	AT4G38600.1	| Symbols: KAK, UPL3 | HEAT repeat ;HECT-domain (ubiquitin-transferase) | chr4:18041503-18049292 REVERSE LENGTH=1888	5.13e-27	101.293	100	70.6	68	BlastX	R2
comp11111_c0_seq1	AT3G54420.1	| Symbols: ATEP3, ATCHITIV, CHIV, EP3 | homolog of carrot EP3-3 chitinase | chr3:20145935-20147034 FORWARD LENGTH=273	1.3e-84	249.98	91.46	78.7	150	BlastX	2
comp111112_c0_seq1	AT1G74580.1	| Symbols: | Pentatricopeptide repeat (PPR) superfamily protein | chr1:28020777-28023068 FORWARD LENGTH=763	3.23e-28	105.145	100	67.6	71	BlastX	2
comp111122_c0_seq1	AT3G09320.1	| Symbols: | DHHC-type zinc finger family protein | chr3:2862142-2864113 REVERSE LENGTH=286	4.92e-31	108.997	86.76	72.9	59	BlastX	R2
comp11113_c0_seq1	AT2G28080.1	| Symbols: | UDP-Glycosyltransferase superfamily protein | chr2:11960774-11963227 REVERSE LENGTH=482	1.11e-42	144.436	97.78	70.5	88	BlastX	R2
comp11113_c1_seq1	AT2G36970.1	| Symbols: | UDP-Glycosyltransferase superfamily protein | chr2:15529050-15530712 FORWARD LENGTH=490	1.57e-25	97.8265	94.32	51.8	83	BlastX	R2
comp11114_c0_seq1	AT1G71190.1	| Symbols: SAG18 | senescence associated gene 18 | chr1:26833597-26834982 REVERSE LENGTH=281	7.96e-149	419.853	87.5	70.5	287	BlastX	3
comp11115_c0_seq1	AT2G01290.1	| Symbols: RPI2 | ribose-5-phosphate isomerase 2 | chr2:149192-149989 REVERSE LENGTH=265	5.34e-26	97.0561	78.79	68.4	78	BlastX	R3
comp11116_c0_seq1	AT2G41970.1	| Symbols: | Protein kinase superfamily protein | chr2:17520517-17522304 REVERSE LENGTH=365	3.96e-51	167.162	80.12	67.2	129	BlastX	3
comp11117_c0_seq1	AT5G08680.1	| Symbols: | ATP synthase alpha/beta family protein | chr5:2821992-2824683 FORWARD LENGTH=559	2.19e-112	335.88	75.77	73.9	226	BlastX	R3
comp11117_c1_seq1	AT5G08680.1	| Symbols: | ATP synthase alpha/beta family protein | chr5:2821992-2824683 FORWARD LENGTH=559	8.84e-139	400.593	100	82.8	233	BlastX	R3
comp11119_c0_seq1	AT1G67970.1	| Symbols: AT-HSFA8, HSFA8 | heat shock transcription factor A8 | chr1:25484844-25486313 REVERSE LENGTH=374	9.58e-90	276.559	73.08	49.2	304	BlastX	1
comp1112_c0_seq1	AT1G28270.1	| Symbols: RALFL4 | ralf-like 4 | chr1:9883165-9883497 FORWARD LENGTH=110	1.88e-08	47.7506	100	31.1	90	BlastX	2
comp11120_c1_seq1	AT3G02555.1	| Symbols: | unknown protein; BEST Arabidopsis thaliana protein match is: unknown protein (TAIR:AT5G16110.1); Has 130 Blast hits to 130 proteins in 18 species: Archae - 0; Bacteria - 0; Metazoa - 0; Fungi - 0; Plants - 130; Viruses - 0; Other Eukaryotes - 0 (source: NCBI BLink). | chr3:540024-540955 REVERSE LENGTH=162	9.83e-12	56.225	88.06	47.5	59	BlastX	R1
comp11120_c2_seq1	AT1G68490.1	| Symbols: | unknown protein; FUNCTIONS IN: molecular_function unknown; INVOLVED IN: biological_process unknown; LOCATED IN: chloroplast; EXPRESSED IN: 22 plant structures; EXPRESSED DURING: 13 growth stages; BEST Arabidopsis thaliana protein match is: unknown protein (TAIR:AT1G13390.2); Has 125 Blast hits to 125 proteins in 18 species: Archae - 0; Bacteria - 0; Metazoa - 0; Fungi - 0; Plants - 1…	7.62e-16	67.781	100	50.7	74	BlastX	R2
comp11121_c0_seq1	AT3G18270.1	| Symbols: CYP77A5P | cytochrome P450, family 77, subfamily A, polypeptide 5 pseudogene | chr3:6262010-6264025 FORWARD LENGTH=410	8.22e-108	315.464	96.6	71.9	199	BlastX	3
comp11122_c0_seq1	AT1G01540.1	| Symbols: | Protein kinase superfamily protein | chr1:195980-197973 FORWARD LENGTH=386	3.98e-49	158.688	100	93.7	79	BlastX	R3
comp11123_c0_seq1	AT5G13760.1	| Symbols: | Plasma-membrane choline transporter family protein | chr5:4442102-4444565 FORWARD LENGTH=569	4.44e-67	212.231	100	72.8	136	BlastX	R3
comp11126_c0_seq1	AT1G71710.1	| Symbols: | DNAse I-like superfamily protein | chr1:26973796-26976774 REVERSE LENGTH=664	3.35e-115	344.354	85.66	73	215	BlastX	2
comp111268_c0_seq1	AT3G44190.1	| Symbols: | FAD/NAD(P)-binding oxidoreductase family protein | chr3:15902004-15903402 REVERSE LENGTH=367	5.35e-37	127.102	100	69	84	BlastX	1
comp11127_c0_seq1	AT3G05210.1	| Symbols: ERCC1, UVR7 | nucleotide repair protein, putative | chr3:1479591-1481823 FORWARD LENGTH=410	2.98e-168	476.863	93.95	65	384	BlastX	R3
comp111270_c0_seq1	AT2G18470.1	| Symbols: PERK4 | roline-rich extensin-like receptor kinase 4 | chr2:8005285-8007767 REVERSE LENGTH=633	3.91e-28	104.76	91.3	79.4	63	BlastX	R2
comp11128_c0_seq1	AT1G77030.1	| Symbols: | hydrolases, acting on acid anhydrides, in phosphorus-containing anhydrides;ATP-dependent helicases;nucleic acid binding;ATP binding;RNA binding;helicases | chr1:28947887-28951526 REVERSE LENGTH=845	4.14e-90	279.641	100	85.4	158	BlastX	R2
comp11128_c1_seq1	AT1G77030.1	| Symbols: | hydrolases, acting on acid anhydrides, in phosphorus-containing anhydrides;ATP-dependent helicases;nucleic acid binding;ATP binding;RNA binding;helicases | chr1:28947887-28951526 REVERSE LENGTH=845	2.38e-155	456.062	93.56	69.5	308	BlastX	2
comp11128_c1_seq2	AT1G77030.1	| Symbols: | hydrolases, acting on acid anhydrides, in phosphorus-containing anhydrides;ATP-dependent helicases;nucleic acid binding;ATP binding;RNA binding;helicases | chr1:28947887-28951526 REVERSE LENGTH=845	0	671.389	86.1	63.4	508	BlastX	2
comp11129_c0_seq1	AT3G10030.1	| Symbols: | aspartate/glutamate/uridylate kinase family protein | chr3:3092277-3094831 REVERSE LENGTH=542	0	621.698	79.12	56.9	557	BlastX	R3
comp111290_c0_seq1	AT3G19330.3	| Symbols: | Protein of unknown function (DUF677) | chr3:6699423-6700776 FORWARD LENGTH=345	6.49e-29	108.227	95.36	42.7	144	BlastX	R3
comp11130_c0_seq1	AT3G48770.1	| Symbols: | DNA binding;ATP binding | chr3:18079261-18086817 REVERSE LENGTH=1899	2.69e-26	100.523	89.77	53.2	79	BlastX	1
comp11131_c1_seq1	AT3G18100.2	| Symbols: MYB4R1 | myb domain protein 4r1 | chr3:6201813-6204583 FORWARD LENGTH=634	9.78e-124	365.54	100	68	250	BlastX	1
comp11132_c0_seq1	AT5G41540.1	| Symbols: | Disease resistance protein (TIR-NBS-LRR class) family | chr5:16612659-16616063 REVERSE LENGTH=1038	6.64e-29	108.997	88.39	52	99	BlastX	R2
comp111345_c0_seq1	AT1G10020.1	| Symbols: | Protein of unknown function (DUF1005) | chr1:3269939-3271732 REVERSE LENGTH=461	8.54e-41	138.658	100	81.7	82	BlastX	1
comp11136_c0_seq1	AT4G30825.1	| Symbols: | Tetratricopeptide repeat (TPR)-like superfamily protein | chr4:15009605-15012319 FORWARD LENGTH=904	1.39e-58	194.126	100	66.9	133	BlastX	3
comp11136_c1_seq1	AT4G30825.1	| Symbols: | Tetratricopeptide repeat (TPR)-like superfamily protein | chr4:15009605-15012319 FORWARD LENGTH=904	6.07e-66	217.238	100	57.7	189	BlastX	1
comp11138_c0_seq1	AT5G50380.1	| Symbols: ATEXO70F1, EXO70F1 | exocyst subunit exo70 family protein F1 | chr5:20516382-20518433 REVERSE LENGTH=683	1.72e-40	144.436	91.91	47.8	180	BlastX	2
comp11139_c0_seq1	AT3G26782.1	| Symbols: | Tetratricopeptide repeat (TPR)-like superfamily protein | chr3:9850594-9852682 FORWARD LENGTH=659	4.2e-123	368.622	92.53	51.9	322	BlastX	2
comp11140_c0_seq1	AT4G25160.1	| Symbols: | U-box domain-containing protein kinase family protein | chr4:12903360-12906669 REVERSE LENGTH=835	1.3e-66	215.698	100	71.7	138	BlastX	R2
comp111410_c0_seq1	AT5G46850.3	| Symbols: | FUNCTIONS IN: molecular_function unknown; INVOLVED IN: GPI anchor biosynthetic process; LOCATED IN: endomembrane system, endoplasmic reticulum membrane; EXPRESSED IN: 22 plant structures; EXPRESSED DURING: 13 growth stages; CONTAINS InterPro DOMAIN/s: PIG-X/PBN1 (InterPro:IPR013233). | chr5:19010852-19012010 FORWARD LENGTH=299	6.07e-18	77.411	87.4	42.9	111	BlastX	R3
comp111418_c0_seq1	AT3G14470.1	| Symbols: | NB-ARC domain-containing disease resistance protein | chr3:4857940-4861104 FORWARD LENGTH=1054	5.53e-16	70.4774	94.67	53.5	71	BlastX	3
comp111424_c0_seq1	AT1G80150.1	| Symbols: | Tetratricopeptide repeat (TPR)-like superfamily protein | chr1:30148738-30149931 FORWARD LENGTH=397	9.67e-20	80.4925	97.01	53.8	65	BlastX	3
comp111429_c0_seq1	AT4G13750.1	| Symbols: NOV | Histidine kinase-, DNA gyrase B-, and HSP90-like ATPase family protein | chr4:7975191-7987558 FORWARD LENGTH=2729	2.3e-15	68.9366	80.77	55.6	63	BlastX	2
comp11143_c0_seq1	AT3G46100.1	| Symbols: ATHRS1, HRS1 | Histidyl-tRNA synthetase 1 | chr3:16928444-16930984 REVERSE LENGTH=486	1.6e-144	412.92	96.67	85.8	232	BlastX	1
comp11143_c1_seq1	AT3G46100.1	| Symbols: ATHRS1, HRS1 | Histidyl-tRNA synthetase 1 | chr3:16928444-16930984 REVERSE LENGTH=486	4.34e-34	120.939	100	73.7	76	BlastX	R1
comp11144_c0_seq1	AT1G80530.1	| Symbols: | Major facilitator superfamily protein | chr1:30278224-30280247 REVERSE LENGTH=561	5.19e-90	275.789	99.57	59.6	229	BlastX	3
comp11145_c0_seq1	AT1G30440.1	| Symbols: | Phototropic-responsive NPH3 family protein | chr1:10759475-10762199 FORWARD LENGTH=665	0	517.309	99.43	72.8	377	BlastX	R3
comp11145_c1_seq1	AT1G30440.1	| Symbols: | Phototropic-responsive NPH3 family protein | chr1:10759475-10762199 FORWARD LENGTH=665	2.65e-158	459.144	79.2	74.3	280	BlastX	R2
comp111451_c0_seq1	AT2G18750.3	| Symbols: | Calmodulin-binding protein | chr2:8125827-8128363 FORWARD LENGTH=622	2.02e-11	56.9954	95.52	43.1	65	BlastX	3
comp111459_c0_seq1	AT2G37730.1	| Symbols: | Protein of unknown function (DUF604) | chr2:15822186-15824538 REVERSE LENGTH=532	1.67e-23	91.2781	100	59.7	67	BlastX	3
comp11146_c0_seq1	AT1G58370.1	| Symbols: RXF12, ATXYN1 | glycosyl hydrolase family 10 protein / carbohydrate-binding domain-containing protein | chr1:21684751-21688209 FORWARD LENGTH=917	0	552.747	98.78	77.8	325	BlastX	R1
comp11147_c0_seq1	AT3G15620.2	| Symbols: UVR3 | DNA photolyase family protein | chr3:5294201-5296548 REVERSE LENGTH=445	2.32e-70	217.624	91.97	77.8	126	BlastX	R3
comp11147_c1_seq1	AT3G15620.2	| Symbols: UVR3 | DNA photolyase family protein | chr3:5294201-5296548 REVERSE LENGTH=445	9.33e-52	169.088	100	66.1	124	BlastX	R2
comp11148_c0_seq1	AT1G04130.1	| Symbols: TPR2, AtTPR2 | Tetratricopeptide repeat (TPR)-like superfamily protein | chr1:1073465-1075374 FORWARD LENGTH=360	5.1e-159	450.284	94.75	63	343	BlastX	2
comp11149_c0_seq1	AT1G60770.1	| Symbols: | Tetratricopeptide repeat (TPR)-like superfamily protein | chr1:22366959-22368648 REVERSE LENGTH=491	7.34e-06	41.9726	70.89	35.6	59	BlastX	1
comp111506_c0_seq1	AT5G61750.1	| Symbols: | RmlC-like cupins superfamily protein | chr5:24812804-24813436 REVERSE LENGTH=210	1.47e-25	93.2041	95.45	66.7	63	BlastX	3
comp11151_c0_seq1	AT5G42140.1	| Symbols: | Regulator of chromosome condensation (RCC1) family with FYVE zinc finger domain | chr5:16837547-16841640 REVERSE LENGTH=1073	1.4e-83	268.47	99.1	56.4	220	BlastX	R3
comp11152_c0_seq1	AT4G39470.1	| Symbols: | Tetratricopeptide repeat (TPR)-like superfamily protein | chr4:18359735-18361165 REVERSE LENGTH=341	4.67e-107	321.627	58.69	56.3	277	BlastX	R3
comp111534_c0_seq1	AT5G61010.2	| Symbols: ATEXO70E2, EXO70E2 | exocyst subunit exo70 family protein E2 | chr5:24554612-24556531 FORWARD LENGTH=639	1.58e-17	75.485	100	45.3	86	BlastX	1
comp111548_c0_seq1	AT1G03687.1	| Symbols: | DTW domain-containing protein | chr1:918308-920306 FORWARD LENGTH=381	5.97e-45	149.058	91.67	67	100	BlastX	R1
comp111554_c0_seq1	AT4G31250.1	| Symbols: | Leucine-rich repeat protein kinase family protein | chr4:15179201-15181751 REVERSE LENGTH=676	4.37e-12	59.3066	86.67	43.8	69	BlastX	1
comp11156_c0_seq1	AT3G45290.1	| Symbols: MLO3, ATMLO3 | Seven transmembrane MLO family protein | chr3:16617586-16621352 FORWARD LENGTH=508	1.07e-25	102.449	40.76	61.3	75	BlastX	R3
comp11157_c0_seq1	AT2G38900.2	| Symbols: | Serine protease inhibitor, potato inhibitor I-type family protein | chr2:16243287-16243893 FORWARD LENGTH=88	3.05e-07	45.8246	43.45	36.5	63	BlastX	3
comp11157_c0_seq2	AT2G38870.1	| Symbols: | Serine protease inhibitor, potato inhibitor I-type family protein | chr2:16236546-16237050 REVERSE LENGTH=70	3e-07	45.4394	43.45	34.9	63	BlastX	3
comp11157_c0_seq3	AT2G38870.1	| Symbols: | Serine protease inhibitor, potato inhibitor I-type family protein | chr2:16236546-16237050 REVERSE LENGTH=70	4.71e-07	45.0542	41.45	34.9	63	BlastX	2
comp111576_c0_seq1	AT1G65680.1	| Symbols: ATEXPB2, EXPB2, ATHEXP BETA 1.4 | expansin B2 | chr1:24427266-24428399 FORWARD LENGTH=273	5.55e-65	198.364	100	75	124	BlastX	R2
comp11159_c0_seq1	AT1G54650.2	| Symbols: | Methyltransferase family protein | chr1:20405813-20407686 REVERSE LENGTH=301	7.74e-70	216.083	68.64	68.1	162	BlastX	1
comp111591_c0_seq1	AT3G15430.2	| Symbols: | Regulator of chromosome condensation (RCC1) family protein | chr3:5209408-5211562 FORWARD LENGTH=488	5.9e-32	114.775	87.67	78.1	64	BlastX	R2
comp111617_c0_seq1	AT1G68990.2	| Symbols: MGP3 | male gametophyte defective 3 | chr1:25935499-25940755 REVERSE LENGTH=983	6.93e-47	158.688	100	82.7	81	BlastX	2
comp11162_c0_seq1	AT4G38090.1	| Symbols: | Ribosomal protein S5 domain 2-like superfamily protein | chr4:17883757-17884702 REVERSE LENGTH=234	2.93e-112	326.25	62.03	71.2	219	BlastX	2
comp11162_c0_seq2	AT4G38090.2	| Symbols: | Ribosomal protein S5 domain 2-like superfamily protein | chr4:17883975-17884702 REVERSE LENGTH=189	1.2e-29	104.76	69.23	63.2	76	BlastX	2
comp111625_c0_seq1	AT2G39470.3	| Symbols: PPL2 | PsbP-like protein 2 | chr2:16476335-16477402 FORWARD LENGTH=174	6.33e-33	111.309	100	71.8	71	BlastX	R2
comp11163_c0_seq1	AT3G58090.1	| Symbols: | Disease resistance-responsive (dirigent-like protein) family protein | chr3:21512479-21513905 REVERSE LENGTH=271	1.23e-31	119.013	38.08	53.8	115	BlastX	2
comp111648_c0_seq1	AT2G20810.1	| Symbols: GAUT10, LGT4 | galacturonosyltransferase 10 | chr2:8957927-8959610 FORWARD LENGTH=536	5.98e-45	151.369	100	80.2	91	BlastX	2
comp11165_c0_seq1	AT1G11260.1	| Symbols: STP1, ATSTP1 | sugar transporter 1 | chr1:3777460-3780133 FORWARD LENGTH=522	1.39e-78	244.973	90.58	62.4	202	BlastX	2
comp11166_c0_seq1	AT5G35620.1	| Symbols: LSP1, EIF(ISO)4E, LSP, EIF4E2, eIFiso4E | Eukaryotic initiation factor 4E protein | chr5:13824946-13826331 REVERSE LENGTH=198	3.03e-90	265.003	72.24	71.8	178	BlastX	3
comp111662_c0_seq1	AT3G49180.1	| Symbols: RID3 | Transducin/WD40 repeat-like superfamily protein | chr3:18229810-18231874 FORWARD LENGTH=438	6.34e-20	82.4185	100	46.5	99	BlastX	R1
comp11170_c0_seq1	AT5G23140.1	| Symbols: CLPP2, NCLPP7 | nuclear-encoded CLP protease P7 | chr5:7783811-7784826 FORWARD LENGTH=241	1.06e-140	396.356	82.53	77.6	241	BlastX	1
comp11170_c0_seq2	AT5G23140.1	| Symbols: CLPP2, NCLPP7 | nuclear-encoded CLP protease P7 | chr5:7783811-7784826 FORWARD LENGTH=241	7.24e-140	396.356	70.06	77.6	241	BlastX	1
comp11176_c0_seq1	AT1G29790.2	| Symbols: | S-adenosyl-L-methionine-dependent methyltransferases superfamily protein | chr1:10430025-10431161 FORWARD LENGTH=378	0	516.538	80.09	66.8	375	BlastX	R3
comp111763_c0_seq1	AT1G77580.2	| Symbols: | Plant protein of unknown function (DUF869) | chr1:29144191-29146793 REVERSE LENGTH=779	4.78e-19	79.337	85.19	59.4	69	BlastX	2
comp111768_c0_seq1	AT1G16480.2	| Symbols: | Tetratricopeptide repeat (TPR)-like superfamily protein | chr1:5625742-5628605 REVERSE LENGTH=928	4.29e-28	104.375	100	64.2	67	BlastX	R3
comp11177_c0_seq1	AT1G80290.1	| Symbols: | Nucleotide-diphospho-sugar transferases superfamily protein | chr1:30188585-30189574 FORWARD LENGTH=329	1.03e-17	77.411	71.22	51.5	99	BlastX	R3
comp11177_c1_seq1	AT1G80290.2	| Symbols: | Nucleotide-diphospho-sugar transferases superfamily protein | chr1:30188420-30189574 FORWARD LENGTH=337	7.7e-84	250.751	99.43	67.1	173	BlastX	R1
comp11179_c1_seq1	AT3G02130.1	| Symbols: RPK2, TOAD2, CLI1 | receptor-like protein kinase 2 | chr3:380726-384181 FORWARD LENGTH=1151	1.02e-139	425.631	90.24	61.6	333	BlastX	3
comp11180_c0_seq1	AT4G18160.1	| Symbols: KCO6, ATTPK3, ATKCO6, TPK3 | Ca2+ activated outward rectifying K+ channel 6 | chr4:10055696-10057546 FORWARD LENGTH=436	1.06e-51	167.548	100	77	100	BlastX	1
comp11181_c0_seq1	AT2G18700.1	| Symbols: ATTPS11, TPS11, ATTPSB | trehalose phosphatase/synthase 11 | chr2:8109043-8111799 FORWARD LENGTH=862	5e-35	125.176	100	68.3	82	BlastX	2
comp11181_c1_seq1	AT1G70290.1	| Symbols: ATTPS8, TPS8, ATTPSC | trehalose-6-phosphatase synthase S8 | chr1:26471286-26474078 REVERSE LENGTH=856	1.22e-35	130.954	82.25	49.3	139	BlastX	R3
comp11181_c2_seq1	AT1G23870.1	| Symbols: ATTPS9, TPS9 | trehalose-phosphatase/synthase 9 | chr1:8432695-8435506 FORWARD LENGTH=867	8.48e-94	289.656	99.37	82.3	158	BlastX	R1
comp111812_c0_seq1	AT1G30690.2	| Symbols: | Sec14p-like phosphatidylinositol transfer family protein | chr1:10888284-10890085 FORWARD LENGTH=540	3.7e-38	132.494	97.5	78.2	78	BlastX	2
comp11183_c0_seq1	AT2G45520.1	| Symbols: | unknown protein; FUNCTIONS IN: molecular_function unknown; INVOLVED IN: biological_process unknown; EXPRESSED IN: 23 plant structures; EXPRESSED DURING: 13 growth stages; Has 260 Blast hits to 238 proteins in 75 species: Archae - 0; Bacteria - 6; Metazoa - 94; Fungi - 40; Plants - 38; Viruses - 0; Other Eukaryotes - 82 (source: NCBI BLink). | chr2:18755209-18756268 REVERSE LENGTH=205	2.93e-36	128.642	80.07	41.6	229	BlastX	R3
comp11184_c0_seq1	AT5G26850.4	| Symbols: | Uncharacterized protein | chr5:9445950-9450584 FORWARD LENGTH=983	1.84e-74	239.965	84.15	76.8	138	BlastX	R1
comp11186_c0_seq1	AT5G39890.1	| Symbols: | Protein of unknown function (DUF1637) | chr5:15974543-15976013 FORWARD LENGTH=276	7.8e-46	150.214	74.65	70.4	106	BlastX	3
comp111860_c0_seq1	AT5G47580.1	| Symbols: | unknown protein; BEST Arabidopsis thaliana protein match is: unknown protein (TAIR:AT4G17250.1); Has 1807 Blast hits to 1807 proteins in 277 species: Archae - 0; Bacteria - 0; Metazoa - 736; Fungi - 347; Plants - 385; Viruses - 0; Other Eukaryotes - 339 (source: NCBI BLink). | chr5:19294948-19297194 REVERSE LENGTH=748	1.09e-07	48.1358	71.29	34.2	76	BlastX	R2
comp11187_c0_seq1	AT1G80530.1	| Symbols: | Major facilitator superfamily protein | chr1:30278224-30280247 REVERSE LENGTH=561	1.26e-54	179.489	94.78	67.2	127	BlastX	R1
comp11187_c0_seq2	AT1G80530.1	| Symbols: | Major facilitator superfamily protein | chr1:30278224-30280247 REVERSE LENGTH=561	3.99e-47	158.303	100	70	110	BlastX	R2
comp111886_c0_seq1	AT5G63950.1	| Symbols: CHR24 | chromatin remodeling 24 | chr5:25592160-25598405 REVERSE LENGTH=1090	4.42e-11	56.6102	78.21	45.9	61	BlastX	3
comp111889_c0_seq1	ATMG01190.1	| Symbols: ATP1 | ATP synthase subunit 1 | chrM:302166-303689 REVERSE LENGTH=507	4.66e-39	134.806	98.77	75	80	BlastX	R1
comp111895_c0_seq1	AT2G17305.1	| Symbols: | CONTAINS InterPro DOMAIN/s: FBD (InterPro:IPR013596), FBD-like (InterPro:IPR006566); BEST Arabidopsis thaliana protein match is: F-box family protein (TAIR:AT3G62230.1); Has 81 Blast hits to 54 proteins in 5 species: Archae - 0; Bacteria - 0; Metazoa - 0; Fungi - 0; Plants - 81; Viruses - 0; Other Eukaryotes - 0 (source: NCBI BLink). | chr2:7527676-7528853 FORWARD LENGTH=271	2.43e-06	45.0542	91.91	23.9	138	BlastX	3
comp11190_c0_seq1	AT1G19490.1	| Symbols: | Basic-leucine zipper (bZIP) transcription factor family protein | chr1:6751953-6753959 REVERSE LENGTH=471	3.07e-17	73.9442	96.15	65.3	75	BlastX	2
comp11193_c0_seq1	AT2G32170.1	| Symbols: | S-adenosyl-L-methionine-dependent methyltransferases superfamily protein | chr2:13666476-13670924 FORWARD LENGTH=504	2.32e-20	82.8037	81.94	70	60	BlastX	R2
comp11193_c1_seq1	AT2G32170.1	| Symbols: | S-adenosyl-L-methionine-dependent methyltransferases superfamily protein | chr2:13666476-13670924 FORWARD LENGTH=504	0	559.681	89.79	66	422	BlastX	R2
comp111930_c0_seq1	AT3G07270.2	| Symbols: | GTP cyclohydrolase I | chr3:2314005-2317059 FORWARD LENGTH=466	6.47e-43	145.206	100	79.8	99	BlastX	3
comp11194_c0_seq1	AT3G14910.1	| Symbols: | unknown protein; Has 158 Blast hits to 158 proteins in 77 species: Archae - 0; Bacteria - 0; Metazoa - 104; Fungi - 0; Plants - 33; Viruses - 0; Other Eukaryotes - 21 (source: NCBI BLink). | chr3:5015432-5017566 FORWARD LENGTH=455	2.11e-56	182.57	82.35	66.7	126	BlastX	R3
comp11195_c0_seq1	AT2G22530.1	| Symbols: | Alkaline-phosphatase-like family protein | chr2:9572971-9577441 REVERSE LENGTH=958	2.21e-37	135.961	52.66	68.5	89	BlastX	3
comp111954_c0_seq1	AT5G16590.1	| Symbols: LRR1 | Leucine-rich repeat protein kinase family protein | chr5:5431862-5433921 FORWARD LENGTH=625	2.34e-36	129.798	100	61.1	108	BlastX	3
comp11199_c0_seq1	AT1G78310.1	| Symbols: | VQ motif-containing protein | chr1:29464003-29464938 REVERSE LENGTH=311	5.49e-49	162.54	92.44	53.7	208	BlastX	3
comp111998_c0_seq1	AT5G27640.2	| Symbols: TIF3B1, EIF3B, ATEIF3B-1, EIF3B-1, ATTIF3B1 | translation initiation factor 3B1 | chr5:9781207-9784759 REVERSE LENGTH=738	7.12e-18	75.485	84.06	55.9	59	BlastX	2
comp11201_c0_seq1	AT5G19500.1	| Symbols: | Tryptophan/tyrosine permease | chr5:6579019-6581699 FORWARD LENGTH=505	4.7e-22	95.1301	95.17	30.9	256	BlastX	R3
comp11201_c0_seq2	AT5G19500.1	| Symbols: | Tryptophan/tyrosine permease | chr5:6579019-6581699 FORWARD LENGTH=505	4.63e-22	95.1301	75.93	32.7	205	BlastX	R3
comp11202_c0_seq1	AT1G59710.1	| Symbols: | Protein of unknown function (DUF569) | chr1:21938623-21939673 FORWARD LENGTH=300	2.66e-24	96.2857	36.11	64.6	65	BlastX	R2
comp11203_c0_seq1	AT4G28025.1	| Symbols: | unknown protein; FUNCTIONS IN: molecular_function unknown; INVOLVED IN: biological_process unknown; LOCATED IN: chloroplast thylakoid membrane; EXPRESSED IN: 23 plant structures; EXPRESSED DURING: 13 growth stages; Has 30201 Blast hits to 17322 proteins in 780 species: Archae - 12; Bacteria - 1396; Metazoa - 17338; Fungi - 3422; Plants - 5037; Viruses - 0; Other Eukaryotes - 2996 (so…	7.02e-45	145.206	86.06	56.4	148	BlastX	2
comp11205_c0_seq1	AT3G23560.1	| Symbols: ALF5 | MATE efflux family protein | chr3:8454361-8456588 REVERSE LENGTH=477	5.12e-38	132.109	98.96	66.3	95	BlastX	2
comp11206_c0_seq1	AT4G35780.1	| Symbols: | ACT-like protein tyrosine kinase family protein | chr4:16946729-16950405 REVERSE LENGTH=570	1.13e-107	320.087	97.97	76.7	193	BlastX	2
comp112066_c0_seq1	AT4G23160.1	| Symbols: CRK8 | cysteine-rich RLK (RECEPTOR-like protein kinase) 8 | chr4:12129485-12134086 FORWARD LENGTH=1262	2.11e-19	80.8777	95.35	49.4	83	BlastX	R3
comp11207_c0_seq1	AT3G59160.1	| Symbols: | F-box/RNI-like superfamily protein | chr3:21875023-21876641 FORWARD LENGTH=464	1.54e-11	58.9214	53	54.7	53	BlastX	R2
comp11208_c0_seq1	AT1G63700.1	| Symbols: EMB71, YDA, MAPKKK4 | Protein kinase superfamily protein | chr1:23625208-23629031 REVERSE LENGTH=883	9.85e-119	357.066	98.98	86.7	195	BlastX	R2
comp11208_c1_seq1	AT1G63700.1	| Symbols: EMB71, YDA, MAPKKK4 | Protein kinase superfamily protein | chr1:23625208-23629031 REVERSE LENGTH=883	1.78e-44	153.68	99.12	69.6	112	BlastX	R1
comp11209_c0_seq1	AT3G05675.1	| Symbols: | BTB/POZ domain-containing protein | chr3:1658425-1659859 REVERSE LENGTH=441	1.74e-91	276.174	89.7	63.8	210	BlastX	R3
comp11209_c1_seq1	AT3G05675.1	| Symbols: | BTB/POZ domain-containing protein | chr3:1658425-1659859 REVERSE LENGTH=441	5.43e-81	251.521	78.08	55.8	231	BlastX	R3
comp11210_c0_seq1	AT2G28940.2	| Symbols: | Protein kinase superfamily protein | chr2:12426853-12428678 REVERSE LENGTH=462	3.74e-95	286.574	87.5	66.4	229	BlastX	3
comp11210_c1_seq1	AT2G28940.1	| Symbols: | Protein kinase superfamily protein | chr2:12426853-12428314 REVERSE LENGTH=343	5.08e-109	320.472	73.53	70.5	227	BlastX	R3
comp11211_c0_seq1	AT1G08125.1	| Symbols: | S-adenosyl-L-methionine-dependent methyltransferases superfamily protein | chr1:2539748-2542230 REVERSE LENGTH=315	2.58e-136	394.815	67.46	62.3	311	BlastX	1
comp112113_c0_seq1	AT3G13160.1	| Symbols: | Tetratricopeptide repeat (TPR)-like superfamily protein | chr3:4229994-4231178 REVERSE LENGTH=394	5.18e-15	67.0106	98.51	50	66	BlastX	2
comp11214_c0_seq1	AT4G11030.1	| Symbols: | AMP-dependent synthetase and ligase family protein | chr4:6738120-6742229 FORWARD LENGTH=666	8.15e-44	150.984	84.48	65.3	98	BlastX	1
comp11214_c0_seq2	AT4G11030.1	| Symbols: | AMP-dependent synthetase and ligase family protein | chr4:6738120-6742229 FORWARD LENGTH=666	1.16e-43	150.214	87.5	65.3	98	BlastX	3
comp11215_c0_seq1	AT1G73950.1	| Symbols: | Transmembrane Fragile-X-F-associated protein | chr1:27800126-27804476 REVERSE LENGTH=466	0	735.717	90.82	75.8	466	BlastX	R1
comp11216_c0_seq1	AT5G16880.3	| Symbols: | Target of Myb protein 1 | chr5:5549658-5551021 FORWARD LENGTH=297	1.46e-63	194.897	100	84.4	109	BlastX	1
comp112177_c0_seq1	AT3G53700.1	| Symbols: MEE40 | Pentatricopeptide repeat (PPR) superfamily protein | chr3:19900303-19902567 FORWARD LENGTH=754	3.89e-38	133.65	100	76.3	76	BlastX	3
comp11220_c0_seq1	AT2G27430.1	| Symbols: | ARM repeat superfamily protein | chr2:11729914-11733170 REVERSE LENGTH=438	9.87e-24	94.7449	91.18	44.1	125	BlastX	R1
comp11221_c0_seq1	AT5G01020.1	| Symbols: | Protein kinase superfamily protein | chr5:6309-8270 REVERSE LENGTH=410	4.94e-131	377.096	88.97	79.9	234	BlastX	1
comp11221_c1_seq1	AT5G01020.1	| Symbols: | Protein kinase superfamily protein | chr5:6309-8270 REVERSE LENGTH=410	2.28e-113	331.643	78.6	82.4	202	BlastX	2
comp11222_c0_seq1	AT1G76460.1	| Symbols: | RNA-binding (RRM/RBD/RNP motifs) family protein | chr1:28686932-28688506 REVERSE LENGTH=285	8.41e-68	209.149	65.35	74.1	132	BlastX	1
comp112232_c0_seq1	AT4G19900.1	| Symbols: | alpha 1,4-glycosyltransferase family protein | chr4:10789144-10791433 REVERSE LENGTH=644	1.77e-28	105.531	97.1	68.7	67	BlastX	R3
comp112239_c0_seq1	AT4G15560.1	| Symbols: CLA1, DEF, CLA, DXS, DXPS2 | Deoxyxylulose-5-phosphate synthase | chr4:8884218-8887254 FORWARD LENGTH=717	9.64e-30	109.383	100	72.9	70	BlastX	R3
comp11225_c0_seq1	AT4G20170.1	| Symbols: | Domain of unknown function (DUF23) | chr4:10896810-10898794 FORWARD LENGTH=504	1.83e-28	106.686	100	52	98	BlastX	R2
comp11225_c1_seq1	AT5G44670.1	| Symbols: | Domain of unknown function (DUF23) | chr5:18019209-18021266 REVERSE LENGTH=519	1.58e-32	120.168	99.31	44.6	144	BlastX	1
comp11226_c0_seq1	AT3G54200.1	| Symbols: | Late embryogenesis abundant (LEA) hydroxyproline-rich glycoprotein family | chr3:20065731-20066438 FORWARD LENGTH=235	3.43e-38	130.183	74.23	54.5	123	BlastX	R3
comp11227_c0_seq1	AT2G23093.1	| Symbols: | Major facilitator superfamily protein | chr2:9832193-9834416 FORWARD LENGTH=449	2.05e-16	75.0998	37.11	64.4	59	BlastX	1
comp11227_c0_seq2	AT2G23093.1	| Symbols: | Major facilitator superfamily protein | chr2:9832193-9834416 FORWARD LENGTH=449	1.84e-19	80.1073	98.65	60.3	73	BlastX	3
comp11228_c0_seq1	AT1G17530.1	| Symbols: ATTIM23-1, TIM23-1 | translocase of inner mitochondrial membrane 23 | chr1:6027723-6028286 FORWARD LENGTH=187	1.57e-71	216.083	71.1	66.2	155	BlastX	2
comp11229_c0_seq1	AT5G11960.1	| Symbols: | Protein of unknown function (DUF803) | chr5:3858852-3861462 REVERSE LENGTH=344	6.99e-17	75.8702	42.76	50.8	65	BlastX	3
comp11229_c1_seq1	AT5G11960.1	| Symbols: | Protein of unknown function (DUF803) | chr5:3858852-3861462 REVERSE LENGTH=344	4.85e-130	371.318	93.85	78.2	229	BlastX	R1
comp11229_c2_seq1	AT5G11960.1	| Symbols: | Protein of unknown function (DUF803) | chr5:3858852-3861462 REVERSE LENGTH=344	9.14e-19	77.7962	48.05	94.6	37	BlastX	1
comp1123_c0_seq1	AT1G76110.1	| Symbols: | HMG (high mobility group) box protein with ARID/BRIGHT DNA-binding domain | chr1:28555287-28557465 REVERSE LENGTH=338	1.16e-30	109.383	86.67	76.1	67	BlastX	R2
comp11231_c0_seq1	AT5G39340.1	| Symbols: AHP3, ATHP2 | histidine-containing phosphotransmitter 3 | chr5:15748941-15750248 FORWARD LENGTH=155	5.03e-11	54.6842	52.7	61.5	39	BlastX	R2
comp11231_c1_seq1	AT3G21510.1	| Symbols: AHP1 | histidine-containing phosphotransmitter 1 | chr3:7578432-7579537 REVERSE LENGTH=154	1.82e-61	185.652	87.22	74.1	116	BlastX	R2
comp112317_c0_seq1	AT2G38740.1	| Symbols: | Haloacid dehalogenase-like hydrolase (HAD) superfamily protein | chr2:16194639-16195995 REVERSE LENGTH=244	6.75e-41	135.191	100	62.3	106	BlastX	1
comp11232_c0_seq1	AT1G54650.1	| Symbols: | Methyltransferase family protein | chr1:20405813-20407686 REVERSE LENGTH=299	3.26e-49	164.851	57.45	57	158	BlastX	R1
comp11234_c0_seq1	AT5G03850.1	| Symbols: | Nucleic acid-binding, OB-fold-like protein | chr5:1028542-1028736 REVERSE LENGTH=64	8.16e-25	88.5817	63.11	69.2	65	BlastX	R2
comp11235_c0_seq1	AT5G25360.2	| Symbols: | unknown protein; FUNCTIONS IN: molecular_function unknown; INVOLVED IN: biological_process unknown; LOCATED IN: cellular_component unknown; EXPRESSED IN: 23 plant structures; EXPRESSED DURING: 15 growth stages; BEST Arabidopsis thaliana protein match is: unknown protein (TAIR:AT4G32342.1). | chr5:8799934-8802333 REVERSE LENGTH=169	1.69e-62	192.2	65.9	65	143	BlastX	1
comp112362_c0_seq1	AT1G74630.1	| Symbols: | Tetratricopeptide repeat (TPR)-like superfamily protein | chr1:28030521-28032452 FORWARD LENGTH=643	4e-26	100.138	84.21	55	80	BlastX	2
comp11237_c0_seq1	AT5G55600.3	| Symbols: | agenet domain-containing protein / bromo-adjacent homology (BAH) domain-containing protein | chr5:22522232-22524796 REVERSE LENGTH=663	5.21e-43	153.68	41.13	73.7	95	BlastX	2
comp11238_c0_seq1	AT4G19185.1	| Symbols: | nodulin MtN21 /EamA-like transporter family protein | chr4:10489201-10491488 REVERSE LENGTH=398	0	529.25	71.43	69.5	380	BlastX	3
comp11239_c0_seq1	AT5G24320.1	| Symbols: | Transducin/WD40 repeat-like superfamily protein | chr5:8284858-8287651 REVERSE LENGTH=694	1.51e-118	363.614	91.55	45.3	455	BlastX	R1
comp11241_c0_seq1	AT4G24610.2	| Symbols: | unknown protein; FUNCTIONS IN: molecular_function unknown; INVOLVED IN: biological_process unknown; EXPRESSED IN: 20 plant structures; EXPRESSED DURING: 12 growth stages; BEST Arabidopsis thaliana protein match is: unknown protein (TAIR:AT5G65440.1). | chr4:12700837-12707899 REVERSE LENGTH=1155	1.09e-117	361.688	100	73.5	230	BlastX	1
comp112416_c0_seq1	AT5G18820.1	| Symbols: EMB3007 | TCP-1/cpn60 chaperonin family protein | chr5:6271549-6274153 FORWARD LENGTH=575	3.05e-50	166.777	100	80	105	BlastX	1
comp112420_c0_seq1	AT5G22020.1	| Symbols: | Calcium-dependent phosphotriesterase superfamily protein | chr5:7287878-7289357 REVERSE LENGTH=395	5.39e-23	89.7373	98.72	53.2	77	BlastX	1
comp112431_c0_seq1	AT1G72560.3	| Symbols: PSD | ARM repeat superfamily protein | chr1:27325026-27329467 REVERSE LENGTH=988	2.69e-36	128.257	100	78.4	74	BlastX	R1
comp11244_c0_seq1	AT3G02700.1	| Symbols: | NC domain-containing protein-related | chr3:581727-582813 REVERSE LENGTH=252	8.05e-18	76.2554	69.42	56	84	BlastX	R2
comp11245_c0_seq1	AT1G75140.1	| Symbols: | unknown protein; LOCATED IN: endoplasmic reticulum; EXPRESSED IN: 24 plant structures; EXPRESSED DURING: 13 growth stages; BEST Arabidopsis thaliana protein match is: unknown protein (TAIR:AT1G19370.1); Has 51 Blast hits to 49 proteins in 18 species: Archae - 0; Bacteria - 0; Metazoa - 0; Fungi - 0; Plants - 46; Viruses - 0; Other Eukaryotes - 5 (source: NCBI BLink). | chr1:28202166-…	1.33e-72	229.18	100	68.1	166	BlastX	1
comp11245_c1_seq1	AT1G75140.1	| Symbols: | unknown protein; LOCATED IN: endoplasmic reticulum; EXPRESSED IN: 24 plant structures; EXPRESSED DURING: 13 growth stages; BEST Arabidopsis thaliana protein match is: unknown protein (TAIR:AT1G19370.1); Has 51 Blast hits to 49 proteins in 18 species: Archae - 0; Bacteria - 0; Metazoa - 0; Fungi - 0; Plants - 46; Viruses - 0; Other Eukaryotes - 5 (source: NCBI BLink). | chr1:28202166-…	9.54e-90	280.026	87.7	50.9	278	BlastX	3
comp112450_c0_seq1	AT5G47090.1	| Symbols: | unknown protein; CONTAINS InterPro DOMAIN/s: Protein of unknown function DUF2052, coiled-coil (InterPro:IPR018613); Has 30201 Blast hits to 17322 proteins in 780 species: Archae - 12; Bacteria - 1396; Metazoa - 17338; Fungi - 3422; Plants - 5037; Viruses - 0; Other Eukaryotes - 2996 (source: NCBI BLink). | chr5:19127274-19128493 FORWARD LENGTH=310	9.88e-16	69.707	63.1	64.2	53	BlastX	3
comp112456_c0_seq1	AT1G49890.1	| Symbols: QWRF2 | Family of unknown function (DUF566) | chr1:18470282-18473463 FORWARD LENGTH=659	1.19e-16	73.1738	88.76	47.7	85	BlastX	1
comp11248_c0_seq1	AT1G02410.1	| Symbols: | cytochrome c oxidase assembly protein CtaG / Cox11 family | chr1:491300-492762 FORWARD LENGTH=287	1.06e-61	196.823	43.62	78	123	BlastX	1
comp112481_c0_seq1	AT1G43170.4	| Symbols: ARP1, RPL3A, RP1 | ribosomal protein 1 | chr1:16267519-16268631 FORWARD LENGTH=306	1.42e-34	119.013	97.33	75.3	73	BlastX	R2
comp11249_c0_seq1	AT3G09470.2	| Symbols: | Major facilitator superfamily protein | chr3:2911668-2914410 REVERSE LENGTH=437	3.28e-89	268.47	94.36	70.1	185	BlastX	R3
comp11250_c0_seq1	AT1G68710.1	| Symbols: | ATPase E1-E2 type family protein / haloacid dehalogenase-like hydrolase family protein | chr1:25793498-25797975 REVERSE LENGTH=1200	5.59e-39	136.732	100	68.5	92	BlastX	2
comp112515_c0_seq1	AT5G04550.1	| Symbols: | Protein of unknown function (DUF668) | chr5:1303757-1305556 REVERSE LENGTH=599	1.49e-41	144.05	98.21	64	111	BlastX	R1
comp11252_c0_seq1	AT3G44530.2	| Symbols: HIRA | homolog of histone chaperone HIRA | chr3:16116026-16121247 FORWARD LENGTH=1040	8.22e-166	487.263	91.64	84.8	263	BlastX	R2
comp11252_c1_seq1	AT3G44530.2	| Symbols: HIRA | homolog of histone chaperone HIRA | chr3:16116026-16121247 FORWARD LENGTH=1040	0	929.472	89.3	63.3	759	BlastX	R1
comp11253_c0_seq1	AT5G59810.1	| Symbols: ATSBT5.4, SBT5.4 | Subtilase family protein | chr5:24096895-24100387 REVERSE LENGTH=778	1.47e-141	416.001	100	73.2	265	BlastX	R2
comp11253_c1_seq1	AT5G59810.1	| Symbols: ATSBT5.4, SBT5.4 | Subtilase family protein | chr5:24096895-24100387 REVERSE LENGTH=778	1.09e-39	139.428	100	65.1	106	BlastX	R2
comp112533_c0_seq1	AT3G59100.1	| Symbols: ATGSL11, gsl11 | glucan synthase-like 11 | chr3:21843407-21853860 FORWARD LENGTH=1921	1.28e-24	94.7449	100	67.2	67	BlastX	R2
comp11254_c1_seq1	AT3G44610.1	| Symbols: | Protein kinase superfamily protein | chr3:16188266-16192107 REVERSE LENGTH=451	3.05e-35	124.79	84.31	73.3	86	BlastX	2
comp11255_c0_seq1	AT1G55370.1	| Symbols: NDF5 | NDH-dependent cyclic electron flow 5 | chr1:20674852-20675857 FORWARD LENGTH=308	1.84e-30	113.235	77.13	40.4	145	BlastX	R2
comp112567_c0_seq1	AT5G17400.1	| Symbols: ER-ANT1 | endoplasmic reticulum-adenine nucleotide transporter 1 | chr5:5729015-5730104 REVERSE LENGTH=306	1.39e-24	92.8189	86.3	77.8	63	BlastX	R1
comp11257_c0_seq1	AT1G11390.1	| Symbols: | Protein kinase superfamily protein | chr1:3834762-3837305 REVERSE LENGTH=624	9.44e-11	60.8474	57.02	31.3	130	BlastX	R1
comp11260_c0_seq1	AT5G67090.1	| Symbols: | Subtilisin-like serine endopeptidase family protein | chr5:26774111-26776321 REVERSE LENGTH=736	7.78e-44	154.451	96.13	44.5	177	BlastX	R2
comp11260_c0_seq2	AT2G05920.1	| Symbols: | Subtilase family protein | chr2:2269831-2272207 REVERSE LENGTH=754	1.67e-25	98.2117	100	53.8	91	BlastX	R2
comp11261_c0_seq1	AT1G70520.1	| Symbols: CRK2 | cysteine-rich RLK (RECEPTOR-like protein kinase) 2 | chr1:26584888-26587334 REVERSE LENGTH=649	4.06e-139	407.527	92.33	70.5	277	BlastX	1
comp11264_c0_seq1	AT3G18110.1	| Symbols: EMB1270 | Pentatricopeptide repeat (PPR) superfamily protein | chr3:6204940-6209691 REVERSE LENGTH=1440	1.61e-39	138.272	100	74.7	87	BlastX	R3
comp11264_c1_seq1	AT3G18110.1	| Symbols: EMB1270 | Pentatricopeptide repeat (PPR) superfamily protein | chr3:6204940-6209691 REVERSE LENGTH=1440	0	572.778	80.31	67.8	412	BlastX	R1
comp11265_c0_seq1	AT5G59300.1	| Symbols: UBC7, ATUBC7 | ubiquitin carrier protein 7 | chr5:23919868-23921304 REVERSE LENGTH=203	8.73e-101	292.352	63.57	88.4	164	BlastX	R1
comp11268_c0_seq1	AT5G35460.1	| Symbols: | unknown protein; CONTAINS InterPro DOMAIN/s: Protein of unknown function DUF2838 (InterPro:IPR021261); Has 1807 Blast hits to 1807 proteins in 277 species: Archae - 0; Bacteria - 0; Metazoa - 736; Fungi - 347; Plants - 385; Viruses - 0; Other Eukaryotes - 339 (source: NCBI BLink). | chr5:13672598-13674546 FORWARD LENGTH=381	3.88e-24	95.1301	41.86	81.5	54	BlastX	2
comp11268_c1_seq1	AT5G35460.1	| Symbols: | unknown protein; CONTAINS InterPro DOMAIN/s: Protein of unknown function DUF2838 (InterPro:IPR021261); Has 1807 Blast hits to 1807 proteins in 277 species: Archae - 0; Bacteria - 0; Metazoa - 736; Fungi - 347; Plants - 385; Viruses - 0; Other Eukaryotes - 339 (source: NCBI BLink). | chr5:13672598-13674546 FORWARD LENGTH=381	0	518.079	95.25	80.9	307	BlastX	3
comp112706_c0_seq1	AT4G14230.1	| Symbols: | CBS domain-containing protein with a domain of unknown function (DUF21) | chr4:8200850-8203130 REVERSE LENGTH=495	8.55e-22	87.0409	96.15	57.3	75	BlastX	R2
comp11272_c0_seq1	AT1G07730.2	| Symbols: | Disease resistance-responsive (dirigent-like protein) family protein | chr1:2397527-2398696 REVERSE LENGTH=389	1.56e-15	69.3218	100	62	79	BlastX	1
comp11274_c0_seq1	AT1G48550.1	| Symbols: | Vacuolar protein sorting-associated protein 26 | chr1:17950792-17952645 REVERSE LENGTH=327	2.48e-165	469.929	66.53	69.4	320	BlastX	R3
comp112742_c0_seq1	AT1G66920.2	| Symbols: | Protein kinase superfamily protein | chr1:24965410-24967432 REVERSE LENGTH=617	1.35e-14	67.0106	92.05	40.7	81	BlastX	R1
comp11276_c0_seq1	AT1G80920.1	| Symbols: J8 | Chaperone DnaJ-domain superfamily protein | chr1:30403863-30404549 REVERSE LENGTH=163	4.56e-30	107.457	83.73	50.7	139	BlastX	R1
comp11279_c0_seq1	AT3G23210.1	| Symbols: bHLH34 | basic helix-loop-helix (bHLH) DNA-binding superfamily protein | chr3:8283255-8284915 REVERSE LENGTH=320	2.96e-51	167.162	75.53	58.5	142	BlastX	2
comp11281_c0_seq1	AT1G77360.1	| Symbols: | Tetratricopeptide repeat (TPR)-like superfamily protein | chr1:29071983-29073536 REVERSE LENGTH=517	3.91e-40	144.821	82.33	35.7	206	BlastX	R2
comp11282_c0_seq1	AT4G22070.1	| Symbols: WRKY31, ATWRKY31 | WRKY DNA-binding protein 31 | chr4:11691381-11694234 REVERSE LENGTH=538	4.2e-26	101.293	65.57	65	80	BlastX	2
comp11282_c0_seq2	AT4G22070.1	| Symbols: WRKY31, ATWRKY31 | WRKY DNA-binding protein 31 | chr4:11691381-11694234 REVERSE LENGTH=538	1.88e-35	128.642	89.47	54	136	BlastX	2
comp11283_c0_seq1	AT4G02160.1	| Symbols: | unknown protein; BEST Arabidopsis thaliana protein match is: unknown protein (TAIR:AT5G61710.1); Has 35 Blast hits to 35 proteins in 9 species: Archae - 0; Bacteria - 0; Metazoa - 0; Fungi - 0; Plants - 35; Viruses - 0; Other Eukaryotes - 0 (source: NCBI BLink). | chr4:955101-955652 REVERSE LENGTH=183	2.66e-11	59.3066	87.71	30.5	160	BlastX	R1
comp11284_c0_seq1	AT5G47740.1	| Symbols: | Adenine nucleotide alpha hydrolases-like superfamily protein | chr5:19338688-19339683 FORWARD LENGTH=244	2.02e-44	154.451	51.49	37.6	218	BlastX	2
comp11284_c0_seq2	AT5G47740.1	| Symbols: | Adenine nucleotide alpha hydrolases-like superfamily protein | chr5:19338688-19339683 FORWARD LENGTH=244	6.27e-30	109.768	87.08	37.3	158	BlastX	2
comp112842_c0_seq1	AT2G18020.1	| Symbols: EMB2296 | Ribosomal protein L2 family | chr2:7837151-7838160 FORWARD LENGTH=258	2.71e-28	101.293	100	67.2	67	BlastX	1
comp112849_c0_seq1	AT2G31900.1	| Symbols: XIF, ATXIF, ATMYO5 | myosin-like protein XIF | chr2:13560760-13569623 REVERSE LENGTH=1556	2.96e-51	171.4	100	93.8	80	BlastX	R3
comp11286_c0_seq1	AT2G41740.1	| Symbols: VLN2, ATVLN2 | villin 2 | chr2:17410962-17416878 REVERSE LENGTH=976	5.03e-67	218.009	100	74.6	130	BlastX	R2
comp112873_c0_seq1	AT1G13740.1	| Symbols: AFP2 | ABI five binding protein 2 | chr1:4713969-4715158 FORWARD LENGTH=348	1.93e-10	54.6842	81.08	53.2	62	BlastX	1
comp11288_c0_seq1	AT2G47850.3	| Symbols: | Zinc finger C-x8-C-x5-C-x3-H type family protein | chr2:19595953-19598119 FORWARD LENGTH=468	0	528.094	86.75	66.4	393	BlastX	1
comp112885_c0_seq1	AT4G18590.1	| Symbols: | Nucleic acid-binding, OB-fold-like protein | chr4:10236524-10236940 FORWARD LENGTH=106	3.53e-31	105.531	79.31	62.3	69	BlastX	1
comp11289_c0_seq1	AT4G00100.1	| Symbols: ATRPS13A, RPS13, PFL2, RPS13A | ribosomal protein S13A | chr4:37172-38123 FORWARD LENGTH=151	1.78e-89	257.299	87.5	94.7	133	BlastX	3
comp11289_c1_seq1	AT4G00100.1	| Symbols: ATRPS13A, RPS13, PFL2, RPS13A | ribosomal protein S13A | chr4:37172-38123 FORWARD LENGTH=151	6.09e-10	52.7582	24.74	100	24	BlastX	2
comp11290_c0_seq1	AT3G25830.1	| Symbols: ATTPS-CIN, TPS-CIN | terpene synthase-like sequence-1,8-cineole | chr3:9447545-9450316 FORWARD LENGTH=600	6.98e-48	162.155	99.28	53.3	137	BlastX	2
comp11290_c1_seq1	AT3G25810.1	| Symbols: | Terpenoid cyclases/Protein prenyltransferases superfamily protein | chr3:9430805-9433844 FORWARD LENGTH=598	1.46e-13	64.3142	72.73	46.4	69	BlastX	R2
comp11291_c0_seq1	AT4G39220.1	| Symbols: ATRER1A | Rer1 family protein | chr4:18264280-18265531 FORWARD LENGTH=191	8.99e-88	258.84	70.04	66.1	180	BlastX	3
comp11293_c0_seq1	AT3G11960.1	| Symbols: | Cleavage and polyadenylation specificity factor (CPSF) A subunit protein | chr3:3786431-3793160 FORWARD LENGTH=1379	5.74e-71	234.958	77.78	65.1	175	BlastX	R2
comp11296_c0_seq1	AT1G10657.3	| Symbols: | Plant protein 1589 of unknown function | chr1:3530652-3531383 FORWARD LENGTH=100	2.44e-30	104.76	58.33	61	77	BlastX	1
comp11298_c0_seq1	AT5G35695.1	| Symbols: | CONTAINS InterPro DOMAIN/s: Putative harbinger transposase-derived nuclease (InterPro:IPR006912); BEST Arabidopsis thaliana protein match is: unknown protein (TAIR:AT5G41980.1); Has 30201 Blast hits to 17322 proteins in 780 species: Archae - 12; Bacteria - 1396; Metazoa - 17338; Fungi - 3422; Plants - 5037; Viruses - 0; Other Eukaryotes - 2996 (source: NCBI BLink). | chr5:13869120-13…	4.22e-12	60.8474	61.15	35.3	85	BlastX	3
comp11298_c0_seq2	AT5G35695.1	| Symbols: | CONTAINS InterPro DOMAIN/s: Putative harbinger transposase-derived nuclease (InterPro:IPR006912); BEST Arabidopsis thaliana protein match is: unknown protein (TAIR:AT5G41980.1); Has 30201 Blast hits to 17322 proteins in 780 species: Archae - 12; Bacteria - 1396; Metazoa - 17338; Fungi - 3422; Plants - 5037; Viruses - 0; Other Eukaryotes - 2996 (source: NCBI BLink). | chr5:13869120-13…	1.95e-19	81.2629	63.8	37.4	107	BlastX	1
comp112980_c0_seq1	AT5G61930.2	| Symbols: APO3 | Arabidopsis thaliana protein of unknown function (DUF794) | chr5:24866230-24867665 REVERSE LENGTH=402	5.95e-21	85.8853	99.11	43.2	111	BlastX	R1
comp11299_c1_seq1	AT5G35090.1	| Symbols: | unknown protein; Has 1807 Blast hits to 1807 proteins in 277 species: Archae - 0; Bacteria - 0; Metazoa - 736; Fungi - 347; Plants - 385; Viruses - 0; Other Eukaryotes - 339 (source: NCBI BLink). | chr5:13358536-13359015 FORWARD LENGTH=159	1.65e-11	57.7658	95.16	33.8	133	BlastX	3
comp113_c0_seq1	AT2G01050.1	| Symbols: | zinc ion binding;nucleic acid binding | chr2:68337-69884 REVERSE LENGTH=515	8.28e-06	41.5874	54.79	35	40	BlastX	1
comp11300_c0_seq1	AT5G06590.1	| Symbols: | unknown protein; Has 38 Blast hits to 38 proteins in 14 species: Archae - 0; Bacteria - 2; Metazoa - 0; Fungi - 0; Plants - 36; Viruses - 0; Other Eukaryotes - 0 (source: NCBI BLink). | chr5:2016713-2018744 FORWARD LENGTH=314	6.39e-23	88.9669	88.89	62.5	72	BlastX	2
comp11300_c1_seq1	AT5G06590.1	| Symbols: | unknown protein; Has 38 Blast hits to 38 proteins in 14 species: Archae - 0; Bacteria - 2; Metazoa - 0; Fungi - 0; Plants - 36; Viruses - 0; Other Eukaryotes - 0 (source: NCBI BLink). | chr5:2016713-2018744 FORWARD LENGTH=314	1.01e-46	153.68	77.62	63.1	111	BlastX	1
comp113001_c0_seq1	AT5G20480.1	| Symbols: EFR | EF-TU receptor | chr5:6922497-6925679 FORWARD LENGTH=1031	7.1e-19	78.5666	98.67	53.3	74	BlastX	1
comp11301_c0_seq1	AT1G55160.1	| Symbols: | unknown protein; FUNCTIONS IN: molecular_function unknown; INVOLVED IN: biological_process unknown; LOCATED IN: mitochondrion, plastid; EXPRESSED IN: 24 plant structures; EXPRESSED DURING: 13 growth stages; BEST Arabidopsis thaliana protein match is: unknown protein (TAIR:AT2G19530.1); Has 63 Blast hits to 63 proteins in 14 species: Archae - 0; Bacteria - 0; Metazoa - 0; Fungi - 0; P…	3.67e-52	166.007	89.34	55.9	185	BlastX	3
comp11302_c0_seq1	AT5G33406.1	| Symbols: | hAT dimerisation domain-containing protein / transposase-related | chr5:12676126-12678403 REVERSE LENGTH=509	2.65e-23	93.2041	86.32	43.8	108	BlastX	3
comp11303_c0_seq1	AT5G35750.1	| Symbols: AHK2, HK2 | histidine kinase 2 | chr5:13911743-13916337 REVERSE LENGTH=1176	5.68e-35	130.183	42.78	69.9	83	BlastX	1
comp11303_c1_seq1	AT5G35750.1	| Symbols: AHK2, HK2 | histidine kinase 2 | chr5:13911743-13916337 REVERSE LENGTH=1176	0	1259.59	82.42	59.3	1116	BlastX	1
comp11304_c0_seq1	AT5G18750.1	| Symbols: | DNAJ heat shock N-terminal domain-containing protein | chr5:6255177-6257831 FORWARD LENGTH=884	1.7e-54	189.889	99.33	36.8	296	BlastX	3
comp11304_c1_seq1	AT5G18750.1	| Symbols: | DNAJ heat shock N-terminal domain-containing protein | chr5:6255177-6257831 FORWARD LENGTH=884	7.49e-28	108.997	51.96	54.8	93	BlastX	1
comp11306_c0_seq1	AT1G03905.1	| Symbols: | P-loop containing nucleoside triphosphate hydrolases superfamily protein | chr1:993478-995594 FORWARD LENGTH=290	1.08e-160	454.136	66.75	80.3	279	BlastX	R1
comp113066_c0_seq1	AT2G45590.1	| Symbols: | Protein kinase superfamily protein | chr2:18786725-18788776 FORWARD LENGTH=683	1.48e-06	43.5134	94.29	47.1	68	BlastX	3
comp113072_c0_seq1	AT4G11450.1	| Symbols: | Protein of unknown function (DUF3527) | chr4:6959065-6961223 REVERSE LENGTH=694	5.16e-07	44.669	77.61	41.5	53	BlastX	R3
comp113079_c0_seq1	AT3G25700.2	| Symbols: | Eukaryotic aspartyl protease family protein | chr3:9358937-9360295 FORWARD LENGTH=350	1.12e-36	125.946	100	64.8	91	BlastX	R3
comp11308_c0_seq1	AT5G17330.1	| Symbols: GAD, GAD1 | glutamate decarboxylase | chr5:5711141-5714839 FORWARD LENGTH=502	2.6e-57	183.726	100	90.7	97	BlastX	R3
comp1131_c0_seq1	AT3G24660.1	| Symbols: TMKL1 | transmembrane kinase-like 1 | chr3:9003641-9005751 FORWARD LENGTH=674	8.65e-18	75.0998	98.48	70.8	65	BlastX	3
comp11310_c0_seq1	AT1G64140.1	| Symbols: | BEST Arabidopsis thaliana protein match is: loricrin-related (TAIR:AT5G64550.1); Has 3596 Blast hits to 2004 proteins in 150 species: Archae - 0; Bacteria - 54; Metazoa - 1597; Fungi - 38; Plants - 513; Viruses - 9; Other Eukaryotes - 1385 (source: NCBI BLink). | chr1:23804069-23806009 REVERSE LENGTH=646	6.73e-33	124.02	77.5	58	155	BlastX	3
comp11310_c0_seq2	AT1G64140.1	| Symbols: | BEST Arabidopsis thaliana protein match is: loricrin-related (TAIR:AT5G64550.1); Has 3596 Blast hits to 2004 proteins in 150 species: Archae - 0; Bacteria - 54; Metazoa - 1597; Fungi - 38; Plants - 513; Viruses - 9; Other Eukaryotes - 1385 (source: NCBI BLink). | chr1:23804069-23806009 REVERSE LENGTH=646	3.52e-32	120.939	86.86	58.4	152	BlastX	1
comp11312_c0_seq1	AT4G30920.1	| Symbols: | Cytosol aminopeptidase family protein | chr4:15046589-15049304 REVERSE LENGTH=583	3.55e-26	101.293	69.75	60.2	83	BlastX	1
comp11313_c0_seq1	AT3G25560.1	| Symbols: NIK2 | NSP-interacting kinase 2 | chr3:9279682-9282560 REVERSE LENGTH=635	0	972.615	91.62	78.5	604	BlastX	1
comp11314_c0_seq1	AT3G02850.1	| Symbols: SKOR | STELAR K+ outward rectifier | chr3:619701-623473 REVERSE LENGTH=828	8.43e-71	229.18	100	58.6	186	BlastX	1
comp11314_c1_seq1	AT3G02850.1	| Symbols: SKOR | STELAR K+ outward rectifier | chr3:619701-623473 REVERSE LENGTH=828	4.42e-60	199.134	100	59.4	165	BlastX	R3
comp11315_c0_seq1	AT2G34050.1	| Symbols: | INVOLVED IN: protein complex assembly; LOCATED IN: mitochondrion, chloroplast; EXPRESSED IN: 19 plant structures; EXPRESSED DURING: 9 growth stages; CONTAINS InterPro DOMAIN/s: ATP11 (InterPro:IPR010591); Has 304 Blast hits to 304 proteins in 167 species: Archae - 0; Bacteria - 0; Metazoa - 101; Fungi - 112; Plants - 39; Viruses - 0; Other Eukaryotes - 52 (source: NCBI BLink). | chr2…	1.08e-33	115.161	97.26	69	71	BlastX	3
comp11319_c0_seq2	AT1G08610.1	| Symbols: | Pentatricopeptide repeat (PPR) superfamily protein | chr1:2733788-2735467 REVERSE LENGTH=559	1.26e-92	285.034	61.22	67.2	180	BlastX	R2
comp11319_c0_seq3	AT1G08610.1	| Symbols: | Pentatricopeptide repeat (PPR) superfamily protein | chr1:2733788-2735467 REVERSE LENGTH=559	3.46e-102	305.834	98.02	66.2	198	BlastX	R3
comp113193_c0_seq1	AT4G19380.1	| Symbols: | Long-chain fatty alcohol dehydrogenase family protein | chr4:10568427-10572288 REVERSE LENGTH=726	4.02e-30	111.309	100	60.4	91	BlastX	R3
comp11320_c0_seq1	AT1G19880.1	| Symbols: | Regulator of chromosome condensation (RCC1) family protein | chr1:6900648-6903818 REVERSE LENGTH=538	3.23e-24	93.5893	85.29	74.6	59	BlastX	2
comp11320_c0_seq2	AT1G19880.1	| Symbols: | Regulator of chromosome condensation (RCC1) family protein | chr1:6900648-6903818 REVERSE LENGTH=538	0	523.472	85.71	65.1	402	BlastX	2
comp11320_c0_seq3	AT1G19880.1	| Symbols: | Regulator of chromosome condensation (RCC1) family protein | chr1:6900648-6903818 REVERSE LENGTH=538	0	738.028	83.61	66.7	546	BlastX	2
comp11321_c0_seq1	AT3G11210.1	| Symbols: | SGNH hydrolase-type esterase superfamily protein | chr3:3511101-3512899 REVERSE LENGTH=256	7.99e-149	419.468	74.2	73.8	256	BlastX	2
comp113210_c0_seq1	AT1G05790.1	| Symbols: | lipase class 3 family protein | chr1:1733039-1737365 FORWARD LENGTH=687	2.25e-06	43.5134	100	32.9	85	BlastX	3
comp11322_c0_seq1	AT3G18620.1	| Symbols: | DHHC-type zinc finger family protein | chr3:6408849-6410716 FORWARD LENGTH=345	6.6e-142	408.297	81.4	57.5	341	BlastX	R1
comp11325_c0_seq1	AT4G22160.2	| Symbols: | unknown protein; Has 30201 Blast hits to 17322 proteins in 780 species: Archae - 12; Bacteria - 1396; Metazoa - 17338; Fungi - 3422; Plants - 5037; Viruses - 0; Other Eukaryotes - 2996 (source: NCBI BLink). | chr4:11733182-11733880 FORWARD LENGTH=163	8.19e-22	85.5001	87.16	45.9	130	BlastX	3
comp11326_c0_seq1	AT1G62440.1	| Symbols: LRX2 | leucine-rich repeat/extensin 2 | chr1:23111818-23115293 FORWARD LENGTH=826	5.37e-28	105.145	74.42	73.4	64	BlastX	R3
comp11326_c1_seq1	AT3G24480.1	| Symbols: | Leucine-rich repeat (LRR) family protein | chr3:8901154-8902638 REVERSE LENGTH=494	2.34e-42	145.976	84.56	57	121	BlastX	R3
comp11327_c0_seq1	AT1G12500.1	| Symbols: | Nucleotide-sugar transporter family protein | chr1:4263542-4264957 REVERSE LENGTH=361	1.22e-136	388.267	95.8	83.8	228	BlastX	R2
comp11327_c1_seq1	AT1G12500.1	| Symbols: | Nucleotide-sugar transporter family protein | chr1:4263542-4264957 REVERSE LENGTH=361	2.39e-41	140.584	93.89	56.4	133	BlastX	R2
comp11328_c0_seq1	AT1G29750.1	| Symbols: RKF1 | receptor-like kinase in flowers 1 | chr1:10414071-10419813 REVERSE LENGTH=1006	1.06e-62	208.764	94.68	62.4	178	BlastX	1
comp11329_c0_seq1	AT2G32630.1	| Symbols: | Pentatricopeptide repeat (PPR-like) superfamily protein | chr2:13844834-13846708 FORWARD LENGTH=624	9.1e-18	77.411	94.74	43.1	108	BlastX	R3
comp11329_c1_seq1	AT2G32630.1	| Symbols: | Pentatricopeptide repeat (PPR-like) superfamily protein | chr2:13844834-13846708 FORWARD LENGTH=624	2.77e-29	110.153	77.97	54.3	92	BlastX	2
comp11330_c0_seq1	AT1G61250.1	| Symbols: SC3 | secretory carrier 3 | chr1:22586035-22588664 FORWARD LENGTH=289	4.7e-61	187.963	99.08	80.6	108	BlastX	2
comp11330_c1_seq1	AT1G11180.2	| Symbols: | Secretory carrier membrane protein (SCAMP) family protein | chr1:3745829-3748307 FORWARD LENGTH=304	2.72e-06	43.1282	69.14	50.8	56	BlastX	2
comp11330_c2_seq1	AT2G20840.1	| Symbols: | Secretory carrier membrane protein (SCAMP) family protein | chr2:8971925-8974400 REVERSE LENGTH=282	2.79e-84	248.44	100	82.1	140	BlastX	2
comp11331_c0_seq1	AT1G07650.1	| Symbols: | Leucine-rich repeat transmembrane protein kinase | chr1:2359817-2366423 REVERSE LENGTH=1014	5.68e-83	266.159	77.27	75.4	171	BlastX	1
comp11332_c0_seq1	AT3G51010.1	| Symbols: | unknown protein; FUNCTIONS IN: molecular_function unknown; INVOLVED IN: biological_process unknown; LOCATED IN: mitochondrion, plastid; EXPRESSED IN: 22 plant structures; EXPRESSED DURING: 13 growth stages; Has 24 Blast hits to 24 proteins in 9 species: Archae - 0; Bacteria - 0; Metazoa - 0; Fungi - 0; Plants - 24; Viruses - 0; Other Eukaryotes - 0 (source: NCBI BLink). | chr3:189468…	1.17e-72	218.779	80.56	62.2	185	BlastX	R1
comp11335_c0_seq1	AT4G32915.1	| Symbols: | FUNCTIONS IN: molecular_function unknown; INVOLVED IN: regulation of translational fidelity; LOCATED IN: chloroplast; EXPRESSED IN: 22 plant structures; EXPRESSED DURING: 13 growth stages; CONTAINS InterPro DOMAIN/s: Glu-tRNAGln amidotransferase, C subunit (InterPro:IPR003837); Has 30201 Blast hits to 17322 proteins in 780 species: Archae - 12; Bacteria - 1396; Metazoa - 17338; Fungi…	1.75e-41	137.117	51.08	64.2	95	BlastX	2
comp113360_c0_seq1	AT5G15710.1	| Symbols: | Galactose oxidase/kelch repeat superfamily protein | chr5:5122791-5124137 FORWARD LENGTH=448	5.32e-52	167.933	100	94	84	BlastX	1
comp11337_c0_seq1	AT2G39200.1	| Symbols: MLO12, ATMLO12 | Seven transmembrane MLO family protein | chr2:16356255-16359797 REVERSE LENGTH=576	1.39e-97	298.901	93.53	50.9	289	BlastX	R2
comp11338_c0_seq1	AT2G21790.1	| Symbols: R1, RNR1, CLS8, ATRNR1 | ribonucleotide reductase 1 | chr2:9293529-9297580 FORWARD LENGTH=816	0	627.476	92	91	322	BlastX	1
comp113389_c0_seq1	AT5G65880.1	| Symbols: | unknown protein; FUNCTIONS IN: molecular_function unknown; INVOLVED IN: biological_process unknown; LOCATED IN: endomembrane system; EXPRESSED IN: 21 plant structures; EXPRESSED DURING: 13 growth stages; Has 1807 Blast hits to 1807 proteins in 277 species: Archae - 0; Bacteria - 0; Metazoa - 736; Fungi - 347; Plants - 385; Viruses - 0; Other Eukaryotes - 339 (source: NCBI BLink). | c…	3.4e-14	60.4622	76.06	66.1	62	BlastX	2
comp11339_c0_seq1	AT4G19390.1	| Symbols: | Uncharacterised protein family (UPF0114) | chr4:10574903-10576355 REVERSE LENGTH=273	2.91e-83	253.062	56.44	67.4	184	BlastX	1
comp11340_c0_seq1	AT5G49230.1	| Symbols: HRB1 | Drought-responsive family protein | chr5:19959048-19960422 REVERSE LENGTH=211	1.05e-39	130.954	96.97	65.6	96	BlastX	R2
comp11340_c1_seq1	AT3G06760.1	| Symbols: | Drought-responsive family protein | chr3:2132971-2134355 FORWARD LENGTH=224	6.75e-09	51.6026	40.52	57.4	47	BlastX	R2
comp11340_c2_seq1	AT3G05700.1	| Symbols: | Drought-responsive family protein | chr3:1682432-1684323 REVERSE LENGTH=223	4.36e-18	73.9442	83.82	59.7	62	BlastX	1
comp113403_c0_seq1	AT5G10860.1	| Symbols: | Cystathionine beta-synthase (CBS) family protein | chr5:3429173-3430142 REVERSE LENGTH=206	1.09e-31	108.997	100	67.6	74	BlastX	1
comp11341_c0_seq1	AT1G63430.1	| Symbols: | Leucine-rich repeat protein kinase family protein | chr1:23522896-23526451 FORWARD LENGTH=664	9.22e-98	299.671	99.22	60	253	BlastX	R1
comp11341_c1_seq1	AT1G63430.1	| Symbols: | Leucine-rich repeat protein kinase family protein | chr1:23522896-23526451 FORWARD LENGTH=664	8.3e-39	137.502	72.95	69.7	89	BlastX	R2
comp11343_c0_seq1	AT1G53050.1	| Symbols: | Protein kinase superfamily protein | chr1:19772574-19775531 FORWARD LENGTH=694	1.8e-29	110.923	85.95	51.9	104	BlastX	1
comp11344_c0_seq1	AT3G28345.1	| Symbols: | ABC transporter family protein | chr3:10593921-10598775 REVERSE LENGTH=1240	2.29e-119	366.696	99.54	80.9	215	BlastX	3
comp11345_c0_seq1	AT5G48730.1	| Symbols: | Pentatricopeptide repeat (PPR) superfamily protein | chr5:19763152-19765136 FORWARD LENGTH=508	1.01e-53	177.563	100	59.2	168	BlastX	R2
comp11346_c0_seq1	AT2G30942.1	| Symbols: | Protein of unknown function (DUF3317) | chr2:13170953-13171835 FORWARD LENGTH=56	1.11e-20	76.6406	60.87	81	42	BlastX	R2
comp11347_c0_seq1	AT3G05900.1	| Symbols: | neurofilament protein-related | chr3:1761408-1763854 REVERSE LENGTH=673	1.17e-06	49.6766	75.59	31.8	275	BlastX	2
comp11348_c0_seq1	AT5G49660.1	| Symbols: | Leucine-rich repeat transmembrane protein kinase family protein | chr5:20161401-20164534 REVERSE LENGTH=966	5.04e-27	101.679	98.53	71.6	67	BlastX	3
comp11348_c0_seq2	AT5G49660.1	| Symbols: | Leucine-rich repeat transmembrane protein kinase family protein | chr5:20161401-20164534 REVERSE LENGTH=966	3.63e-131	397.512	99.4	60.4	333	BlastX	1
comp11349_c0_seq1	AT1G30550.2	| Symbols: | S-adenosyl-L-methionine-dependent methyltransferases superfamily protein | chr1:10822341-10823641 REVERSE LENGTH=221	9.59e-60	186.808	62.56	63.9	133	BlastX	2
comp113515_c0_seq1	AT1G16790.1	| Symbols: | ribosomal protein-related | chr1:5744638-5745072 FORWARD LENGTH=144	7.58e-16	66.6254	100	47.9	71	BlastX	2
comp11352_c0_seq1	AT5G08560.2	| Symbols: | transducin family protein / WD-40 repeat family protein | chr5:2771104-2773827 REVERSE LENGTH=589	1.28e-47	160.229	100	61.5	109	BlastX	2
comp11354_c0_seq1	AT2G46520.1	| Symbols: | cellular apoptosis susceptibility protein, putative / importin-alpha re-exporter, putative | chr2:19096867-19099785 FORWARD LENGTH=972	2.06e-165	486.493	100	68	337	BlastX	3
comp11354_c1_seq1	AT2G46520.1	| Symbols: | cellular apoptosis susceptibility protein, putative / importin-alpha re-exporter, putative | chr2:19096867-19099785 FORWARD LENGTH=972	4.41e-137	409.453	100	76.3	257	BlastX	2
comp11355_c0_seq1	AT4G18465.1	| Symbols: | RNA helicase family protein | chr4:10197056-10201611 FORWARD LENGTH=695	0	735.332	98.49	76	459	BlastX	2
comp11355_c0_seq2	AT4G18465.1	| Symbols: | RNA helicase family protein | chr4:10197056-10201611 FORWARD LENGTH=695	0	854.358	83.39	76.1	540	BlastX	1
comp11357_c0_seq1	AT1G60970.1	| Symbols: | SNARE-like superfamily protein | chr1:22448008-22449387 REVERSE LENGTH=177	3.83e-41	132.109	100	85.7	70	BlastX	2
comp113595_c0_seq1	AT5G01360.2	| Symbols: TBL3 | Plant protein of unknown function (DUF828) | chr5:148014-149316 REVERSE LENGTH=324	2.74e-42	140.198	95.45	73.8	84	BlastX	2
comp11360_c0_seq1	AT1G17180.1	| Symbols: ATGSTU25, GSTU25 | glutathione S-transferase TAU 25 | chr1:5872208-5872958 FORWARD LENGTH=221	5.19e-56	176.407	68.28	64.6	127	BlastX	2
comp11361_c0_seq1	AT3G60410.3	| Symbols: | Protein of unknown function (DUF1639) | chr3:22331612-22332680 FORWARD LENGTH=324	4.17e-24	94.7449	50	60.9	69	BlastX	1
comp11363_c0_seq1	AT3G59280.1	| Symbols: TXR1 | Protein Transporter, Pam16 | chr3:21909266-21910519 REVERSE LENGTH=116	1.47e-57	175.252	73.86	74.6	114	BlastX	R1
comp11363_c0_seq2	AT5G61880.2	| Symbols: | Protein Transporter, Pam16 | chr5:24850598-24851512 FORWARD LENGTH=113	1.02e-36	119.013	100	72.7	77	BlastX	R3
comp113634_c0_seq1	AT2G26330.1	| Symbols: ER, QRP1 | Leucine-rich receptor-like protein kinase family protein | chr2:11208367-11213895 REVERSE LENGTH=976	9.24e-46	157.147	87.5	78.8	99	BlastX	2
comp11364_c0_seq1	AT5G45300.2	| Symbols: BMY2, BAM8 | beta-amylase 2 | chr5:18353636-18356696 FORWARD LENGTH=687	1.91e-68	218.779	100	67.8	149	BlastX	3
comp113654_c0_seq1	AT3G07880.1	| Symbols: SCN1 | Immunoglobulin E-set superfamily protein | chr3:2514175-2515544 FORWARD LENGTH=240	9.64e-13	61.2326	46.24	67.4	43	BlastX	3
comp113659_c0_seq1	AT4G32790.1	| Symbols: | Exostosin family protein | chr4:15812566-15814908 FORWARD LENGTH=593	2.19e-47	158.303	97.7	77.6	85	BlastX	2
comp11366_c0_seq1	AT1G22380.1	| Symbols: AtUGT85A3, UGT85A3 | UDP-glucosyl transferase 85A3 | chr1:7900522-7902332 REVERSE LENGTH=488	7.33e-18	75.485	98.63	49.3	73	BlastX	2
comp11366_c1_seq1	AT1G22340.1	| Symbols: AtUGT85A7, UGT85A7 | UDP-glucosyl transferase 85A7 | chr1:7890464-7892090 REVERSE LENGTH=487	2.29e-64	206.068	100	49	199	BlastX	R1
comp11367_c0_seq1	AT4G32720.2	| Symbols: AtLa1, La1 | La protein 1 | chr4:15787313-15789498 FORWARD LENGTH=404	4.95e-151	439.884	78.7	52.4	447	BlastX	R2
comp11369_c0_seq1	AT4G00050.1	| Symbols: UNE10 | basic helix-loop-helix (bHLH) DNA-binding superfamily protein | chr4:17863-19848 FORWARD LENGTH=399	3.2e-42	152.91	62.9	42.3	256	BlastX	2
comp113693_c0_seq1	AT2G43900.1	| Symbols: | Endonuclease/exonuclease/phosphatase family protein | chr2:18178801-18183823 REVERSE LENGTH=1316	7.87e-43	147.902	98.96	70.4	98	BlastX	3
comp11370_c0_seq1	AT1G02380.1	| Symbols: | unknown protein; BEST Arabidopsis thaliana protein match is: unknown protein (TAIR:AT4G01960.1); Has 66 Blast hits to 66 proteins in 11 species: Archae - 0; Bacteria - 0; Metazoa - 0; Fungi - 0; Plants - 66; Viruses - 0; Other Eukaryotes - 0 (source: NCBI BLink). | chr1:477814-478850 FORWARD LENGTH=231	6.46e-16	75.0998	34.36	46.2	101	BlastX	3
comp11371_c0_seq1	AT4G33140.1	| Symbols: | Haloacid dehalogenase-like hydrolase (HAD) superfamily protein | chr4:15981648-15984135 FORWARD LENGTH=353	2.52e-56	179.104	73.38	76.5	102	BlastX	R3
comp11373_c0_seq1	AT4G08550.1	| Symbols: | electron carriers;protein disulfide oxidoreductases | chr4:5444345-5446825 FORWARD LENGTH=637	3.87e-48	162.155	100	64.9	114	BlastX	2
comp113736_c0_seq1	AT2G40550.1	| Symbols: ETG1 | E2F target gene 1 | chr2:16934927-16938033 FORWARD LENGTH=589	3.16e-23	92.8189	99.12	47.2	126	BlastX	1
comp11374_c0_seq1	AT5G61680.1	| Symbols: | Pectin lyase-like superfamily protein | chr5:24786416-24788015 REVERSE LENGTH=338	6.61e-73	222.246	94.38	68.2	151	BlastX	2
comp11374_c1_seq1	AT1G69940.1	| Symbols: ATPPME1, PPME1 | Pectin lyase-like superfamily protein | chr1:26343549-26344971 REVERSE LENGTH=361	1.12e-61	194.897	82.87	60.7	150	BlastX	2
comp11374_c2_seq1	AT5G07420.1	| Symbols: | Pectin lyase-like superfamily protein | chr5:2349547-2351366 FORWARD LENGTH=361	9.27e-13	60.8474	94.03	44.4	63	BlastX	1
comp11375_c0_seq1	AT5G10940.2	| Symbols: | transducin family protein / WD-40 repeat family protein | chr5:3448890-3454127 REVERSE LENGTH=754	2.18e-125	378.252	68.48	69.2	252	BlastX	R1
comp11375_c0_seq2	AT5G10940.2	| Symbols: | transducin family protein / WD-40 repeat family protein | chr5:3448890-3454127 REVERSE LENGTH=754	0	1063.52	85.16	67.1	763	BlastX	R3
comp11376_c0_seq1	AT3G06540.1	| Symbols: REP, AthREP | Rab escort protein | chr3:2035201-2037662 REVERSE LENGTH=563	2.4e-26	105.531	62.75	42.7	130	BlastX	R1
comp11377_c0_seq1	AT1G72990.1	| Symbols: BGAL17 | beta-galactosidase 17 | chr1:27457480-27462168 REVERSE LENGTH=697	0	930.243	77.38	65.6	669	BlastX	R1
comp11378_c0_seq1	AT1G61850.1	| Symbols: | phospholipases;galactolipases | chr1:22856317-22862225 FORWARD LENGTH=1311	1.94e-38	136.732	99.19	56.3	124	BlastX	R1
comp11378_c1_seq1	AT1G61850.1	| Symbols: | phospholipases;galactolipases | chr1:22856317-22862225 FORWARD LENGTH=1311	2.95e-43	151.369	100	56.8	148	BlastX	1
comp11378_c2_seq1	AT1G61850.1	| Symbols: | phospholipases;galactolipases | chr1:22856317-22862225 FORWARD LENGTH=1311	2.43e-55	185.652	97.76	67.2	131	BlastX	2
comp113781_c0_seq1	AT1G15460.1	| Symbols: ATBOR4, BOR4 | HCO3- transporter family | chr1:5310196-5313376 REVERSE LENGTH=683	8.08e-46	154.836	100	87.8	82	BlastX	1
comp11379_c0_seq1	AT3G06240.1	| Symbols: | F-box family protein | chr3:1887336-1888619 FORWARD LENGTH=427	2.65e-17	83.1889	63.64	26.5	259	BlastX	3
comp113796_c0_seq1	AT5G45800.1	| Symbols: MEE62 | Leucine-rich repeat protein kinase family protein | chr5:18575765-18578972 REVERSE LENGTH=666	1.16e-17	75.8702	67.78	59.7	62	BlastX	2
comp113846_c0_seq1	AT5G02600.1	| Symbols: NAKR1 | Heavy metal transport/detoxification superfamily protein | chr5:585713-586855 REVERSE LENGTH=319	3.23e-08	48.1358	54.41	54.1	37	BlastX	R2
comp11385_c0_seq1	AT1G65790.1	| Symbols: ARK1, RK1 | receptor kinase 1 | chr1:24468932-24472329 FORWARD LENGTH=843	3.68e-48	167.162	74.03	58	138	BlastX	3
comp11386_c0_seq1	AT4G35070.2	| Symbols: | SBP (S-ribonuclease binding protein) family protein | chr4:16694576-16695387 FORWARD LENGTH=210	1.96e-52	174.096	50.5	48.5	201	BlastX	3
comp11387_c0_seq1	AT5G67390.2	| Symbols: | unknown protein; BEST Arabidopsis thaliana protein match is: Plant protein of unknown function (DUF863) (TAIR:AT1G69360.1); Has 186 Blast hits to 186 proteins in 18 species: Archae - 0; Bacteria - 0; Metazoa - 0; Fungi - 0; Plants - 170; Viruses - 0; Other Eukaryotes - 16 (source: NCBI BLink). | chr5:26887883-26888512 REVERSE LENGTH=176	1.42e-23	94.3597	36.4	50	102	BlastX	3
comp113873_c0_seq1	AT5G57700.3	| Symbols: | BNR/Asp-box repeat family protein | chr5:23375257-23376943 FORWARD LENGTH=358	3.94e-26	97.8265	95.83	66.7	69	BlastX	1
comp113893_c0_seq1	AT3G17360.1	| Symbols: POK1 | phragmoplast orienting kinesin 1 | chr3:5936108-5946205 FORWARD LENGTH=2066	3.67e-25	98.5969	94.92	48.7	112	BlastX	1
comp11390_c0_seq1	AT3G43300.1	| Symbols: ATMIN7, BEN1 | HOPM interactor 7 | chr3:15234235-15245034 REVERSE LENGTH=1758	0	2611.25	87.61	71.9	1789	BlastX	R3
comp11390_c0_seq3	AT3G43300.1	| Symbols: ATMIN7, BEN1 | HOPM interactor 7 | chr3:15234235-15245034 REVERSE LENGTH=1758	0	2610.87	88.35	71.9	1789	BlastX	R3
comp113903_c0_seq1	AT5G15930.1	| Symbols: PAM1 | plant adhesion molecule 1 | chr5:5200329-5202250 FORWARD LENGTH=356	7.07e-09	50.0618	64.47	51	51	BlastX	R2
comp113917_c0_seq1	AT1G04945.2	| Symbols: | HIT-type Zinc finger family protein | chr1:1400969-1402651 FORWARD LENGTH=392	3.35e-09	51.2174	92.5	42.1	75	BlastX	2
comp11392_c0_seq1	AT1G49740.1	| Symbols: | PLC-like phosphodiesterases superfamily protein | chr1:18407728-18409468 FORWARD LENGTH=359	9.48e-80	239.58	100	73.6	144	BlastX	R1
comp11392_c1_seq1	AT4G36945.1	| Symbols: | PLC-like phosphodiesterases superfamily protein | chr4:17420098-17422047 REVERSE LENGTH=408	9.52e-36	126.331	59.68	74.3	74	BlastX	1
comp113922_c0_seq1	AT3G13860.1	| Symbols: HSP60-3A | heat shock protein 60-3A | chr3:4561704-4565133 REVERSE LENGTH=572	7.51e-16	70.0922	93.67	48.6	74	BlastX	2
comp11393_c0_seq1	AT5G07990.1	| Symbols: TT7, CYP75B1, D501 | Cytochrome P450 superfamily protein | chr5:2560437-2562859 FORWARD LENGTH=513	4.13e-37	133.265	98.13	43	157	BlastX	R1
comp11394_c0_seq1	AT2G40090.1	| Symbols: ATATH9, ATH9 | ABC2 homolog 9 | chr2:16737685-16740303 REVERSE LENGTH=538	1.54e-42	144.436	98.78	79	81	BlastX	3
comp11395_c0_seq1	AT1G08660.2	| Symbols: MGP2 | MALE GAMETOPHYTE DEFECTIVE 2 | chr1:2757584-2759677 REVERSE LENGTH=347	1.07e-67	208.764	87.82	68.6	137	BlastX	R3
comp113955_c0_seq1	AT5G15630.1	| Symbols: COBL4, IRX6 | COBRA-like extracellular glycosyl-phosphatidyl inositol-anchored protein family | chr5:5084842-5086545 FORWARD LENGTH=431	2.39e-30	110.538	66.28	84.2	57	BlastX	3
comp11396_c0_seq1	AT4G24740.2	| Symbols: AFC2, AME1, FC2 | FUS3-complementing gene 2 | chr4:12754729-12756549 REVERSE LENGTH=324	8.32e-27	102.449	34.84	85.2	54	BlastX	R2
comp11397_c0_seq1	AT2G13690.1	| Symbols: | PRLI-interacting factor, putative | chr2:5706704-5708895 REVERSE LENGTH=544	2.7e-59	197.208	95.96	44	269	BlastX	R3
comp11398_c0_seq1	AT4G03100.1	| Symbols: | Rho GTPase activating protein with PAK-box/P21-Rho-binding domain | chr4:1374361-1375913 FORWARD LENGTH=430	0	519.235	59.51	72.2	355	BlastX	1
comp11399_c0_seq1	AT2G46915.1	| Symbols: | Protein of unknown function (DUF3754) | chr2:19274018-19277707 REVERSE LENGTH=708	1.08e-47	163.31	83.67	67.5	123	BlastX	1
comp11399_c0_seq2	AT2G46915.1	| Symbols: | Protein of unknown function (DUF3754) | chr2:19274018-19277707 REVERSE LENGTH=708	3.14e-24	93.9745	69.33	86.5	52	BlastX	1
comp11400_c0_seq1	AT2G25790.1	| Symbols: | Leucine-rich receptor-like protein kinase family protein | chr2:11000631-11004031 FORWARD LENGTH=960	4.6e-18	77.7962	100	41.6	101	BlastX	1
comp11400_c1_seq1	AT3G47570.1	| Symbols: | Leucine-rich repeat protein kinase family protein | chr3:17527611-17530748 FORWARD LENGTH=1010	1.69e-16	73.1738	98.98	46.4	97	BlastX	1
comp114034_c0_seq1	AT3G44050.1	| Symbols: | P-loop containing nucleoside triphosphate hydrolases superfamily protein | chr3:15818738-15824792 FORWARD LENGTH=1263	1.62e-11	58.9214	100	37.3	102	BlastX	2
comp11405_c0_seq1	AT1G15060.1	| Symbols: | Uncharacterised conserved protein UCP031088, alpha/beta hydrolase | chr1:5184053-5186856 REVERSE LENGTH=578	5.64e-107	320.857	99.6	62.7	251	BlastX	R1
comp11405_c1_seq1	AT1G15060.1	| Symbols: | Uncharacterised conserved protein UCP031088, alpha/beta hydrolase | chr1:5184053-5186856 REVERSE LENGTH=578	1.03e-29	108.997	100	73.5	68	BlastX	2
comp114065_c0_seq1	AT1G27060.1	| Symbols: | Regulator of chromosome condensation (RCC1) family protein | chr1:9395023-9396673 FORWARD LENGTH=386	1.96e-23	90.5077	100	60.6	71	BlastX	1
comp11408_c0_seq1	AT3G20790.1	| Symbols: | NAD(P)-binding Rossmann-fold superfamily protein | chr3:7268802-7271099 FORWARD LENGTH=355	2.73e-166	466.077	96.45	75.1	301	BlastX	1
comp11408_c1_seq1	AT3G20790.1	| Symbols: | NAD(P)-binding Rossmann-fold superfamily protein | chr3:7268802-7271099 FORWARD LENGTH=355	1.11e-14	66.6254	73.42	58.6	58	BlastX	2
comp11409_c0_seq1	AT4G21470.1	| Symbols: ATFMN/FHY, FMN/FHY | riboflavin kinase/FMN hydrolase | chr4:11431284-11433197 FORWARD LENGTH=379	0	538.88	90.03	75.7	334	BlastX	R3
comp11410_c0_seq1	AT1G09280.1	| Symbols: | CONTAINS InterPro DOMAIN/s: Rhodanese-like (InterPro:IPR001763), Serine hydrolase (InterPro:IPR005645); BEST Arabidopsis thaliana protein match is: Rhodanese/Cell cycle control phosphatase superfamily protein (TAIR:AT2G40760.1); Has 5925 Blast hits to 5912 proteins in 1592 species: Archae - 0; Bacteria - 2946; Metazoa - 156; Fungi - 408; Plants - 229; Viruses - 0; Other Eukaryotes - …	9.97e-83	256.529	99.51	62.6	204	BlastX	R3
comp114121_c0_seq1	AT1G09570.1	| Symbols: PHYA, FHY2, FRE1, HY8 | phytochrome A | chr1:3095498-3099216 REVERSE LENGTH=1122	6.52e-06	41.9726	63.16	46.9	49	BlastX	1
comp11413_c0_seq1	AT5G40480.1	| Symbols: EMB3012 | embryo defective 3012 | chr5:16213361-16223982 FORWARD LENGTH=1923	3.31e-26	100.908	100	50	101	BlastX	1
comp11413_c1_seq1	AT5G40480.1	| Symbols: EMB3012 | embryo defective 3012 | chr5:16213361-16223982 FORWARD LENGTH=1923	7.28e-85	274.633	100	59.5	222	BlastX	R2
comp114141_c0_seq1	AT5G15800.1	| Symbols: SEP1, AGL2 | K-box region and MADS-box transcription factor family protein | chr5:5151594-5153767 REVERSE LENGTH=251	2.19e-15	68.5514	93.48	46.2	93	BlastX	R3
comp11415_c0_seq1	AT3G63030.1	| Symbols: MBD4 | methyl-CPG-binding domain 4 | chr3:23295394-23296425 FORWARD LENGTH=186	2.33e-31	110.538	57.34	59.8	82	BlastX	R3
comp11415_c1_seq1	AT3G63030.1	| Symbols: MBD4 | methyl-CPG-binding domain 4 | chr3:23295394-23296425 FORWARD LENGTH=186	5.26e-28	99.3673	80.72	62.7	67	BlastX	R3
comp11416_c0_seq1	AT1G68740.1	| Symbols: PHO1;H1 | EXS (ERD1/XPR1/SYG1) family protein | chr1:25812735-25816574 REVERSE LENGTH=784	2.11e-97	297.745	96.36	85.5	159	BlastX	3
comp11417_c1_seq1	AT2G34370.1	| Symbols: | Pentatricopeptide repeat (PPR) superfamily protein | chr2:14510482-14511891 FORWARD LENGTH=469	1.66e-10	57.3806	43.51	47.4	57	BlastX	1
comp11419_c0_seq1	AT4G33400.1	| Symbols: | Vacuolar import/degradation, Vid27-related protein | chr4:16078189-16080410 REVERSE LENGTH=645	2.6e-27	103.219	97.78	63.7	90	BlastX	2
comp11419_c1_seq1	AT3G19240.1	| Symbols: | Vacuolar import/degradation, Vid27-related protein | chr3:6664383-6666423 FORWARD LENGTH=648	6.11e-39	135.961	90.7	78.2	78	BlastX	3
comp114194_c0_seq1	AT3G60400.1	| Symbols: | Mitochondrial transcription termination factor family protein | chr3:22329093-22330769 FORWARD LENGTH=558	8.23e-29	107.842	98.96	50.5	95	BlastX	R2
comp11420_c0_seq1	AT4G13750.1	| Symbols: NOV | Histidine kinase-, DNA gyrase B-, and HSP90-like ATPase family protein | chr4:7975191-7987558 FORWARD LENGTH=2729	7e-14	65.0846	84.88	43.8	73	BlastX	R3
comp11420_c1_seq1	AT4G13750.1	| Symbols: NOV | Histidine kinase-, DNA gyrase B-, and HSP90-like ATPase family protein | chr4:7975191-7987558 FORWARD LENGTH=2729	2.76e-43	153.68	98.9	49.5	180	BlastX	R3
comp11421_c0_seq1	AT1G74330.1	| Symbols: | Protein kinase superfamily protein | chr1:27943618-27947109 REVERSE LENGTH=699	3.03e-17	77.7962	78.34	40.3	123	BlastX	3
comp11422_c0_seq1	AT1G55320.1	| Symbols: AAE18 | acyl-activating enzyme 18 | chr1:20633371-20636659 FORWARD LENGTH=727	5.21e-129	387.497	74.67	63.8	286	BlastX	R1
comp11423_c0_seq1	AT5G14710.1	| Symbols: | CONTAINS InterPro DOMAIN/s: Proteasome assembly chaperone 3 (InterPro:IPR018788); Has 120 Blast hits to 120 proteins in 47 species: Archae - 0; Bacteria - 0; Metazoa - 62; Fungi - 2; Plants - 49; Viruses - 0; Other Eukaryotes - 7 (source: NCBI BLink). | chr5:4746465-4747776 FORWARD LENGTH=124	3.74e-58	178.333	65	69.2	117	BlastX	R3
comp11424_c0_seq1	AT1G70450.1	| Symbols: | Protein kinase superfamily protein | chr1:26552576-26554437 FORWARD LENGTH=394	2.44e-16	79.337	26.91	43.4	95	BlastX	R3
comp11425_c0_seq1	AT1G68440.1	| Symbols: | unknown protein; BEST Arabidopsis thaliana protein match is: unknown protein (TAIR:AT1G25400.2); Has 86 Blast hits to 86 proteins in 29 species: Archae - 0; Bacteria - 6; Metazoa - 27; Fungi - 11; Plants - 24; Viruses - 0; Other Eukaryotes - 18 (source: NCBI BLink). | chr1:25658115-25659035 FORWARD LENGTH=306	4.2e-13	64.6994	41.96	43.3	60	BlastX	1
comp114258_c0_seq1	AT5G41020.1	| Symbols: | myb family transcription factor | chr5:16425883-16427649 REVERSE LENGTH=588	1.16e-22	89.3521	98.59	55.7	70	BlastX	2
comp11426_c0_seq1	AT3G09830.2	| Symbols: | Protein kinase superfamily protein | chr3:3017199-3018696 FORWARD LENGTH=418	2.39e-24	96.2857	70.9	55.7	95	BlastX	2
comp11429_c0_seq1	AT4G18010.2	| Symbols: IP5PII | myo-inositol polyphosphate 5-phosphatase 2 | chr4:9991194-9994099 REVERSE LENGTH=613	1.31e-27	104.76	100	54.1	107	BlastX	2
comp11429_c1_seq1	AT4G18010.2	| Symbols: IP5PII | myo-inositol polyphosphate 5-phosphatase 2 | chr4:9991194-9994099 REVERSE LENGTH=613	1.25e-36	135.576	92.11	39.9	210	BlastX	2
comp11429_c2_seq1	AT4G18010.2	| Symbols: IP5PII | myo-inositol polyphosphate 5-phosphatase 2 | chr4:9991194-9994099 REVERSE LENGTH=613	2.39e-24	93.9745	75.36	84.6	52	BlastX	R3
comp11431_c0_seq1	AT3G05290.1	| Symbols: PNC1 | peroxisomal adenine nucleotide carrier 1 | chr3:1506129-1507614 REVERSE LENGTH=322	6.34e-34	118.627	93.62	64	89	BlastX	R1
comp11433_c0_seq1	AT3G42790.1	| Symbols: AL3 | alfin-like 3 | chr3:14878128-14879618 REVERSE LENGTH=250	9.85e-125	359.762	65.8	76.8	252	BlastX	R1
comp11435_c0_seq1	AT2G33490.1	| Symbols: | hydroxyproline-rich glycoprotein family protein | chr2:14183552-14187666 FORWARD LENGTH=623	3.36e-119	362.459	88.84	50.9	444	BlastX	2
comp11435_c1_seq1	AT5G41100.2	| Symbols: | FUNCTIONS IN: molecular_function unknown; INVOLVED IN: biological_process unknown; LOCATED IN: plasma membrane; EXPRESSED IN: 23 plant structures; EXPRESSED DURING: 13 growth stages; BEST Arabidopsis thaliana protein match is: hydroxyproline-rich glycoprotein family protein (TAIR:AT3G26910.2); Has 1497 Blast hits to 1191 proteins in 214 species: Archae - 4; Bacteria - 102; Metazoa - …	2.7e-20	88.5817	72.07	48	164	BlastX	2
comp11436_c0_seq1	AT5G63810.1	| Symbols: BGAL10 | beta-galactosidase 10 | chr5:25537242-25541315 FORWARD LENGTH=741	2.83e-69	223.016	100	64.9	168	BlastX	1
comp11438_c0_seq1	AT1G63120.1	| Symbols: ATRBL2, RBL2 | RHOMBOID-like 2 | chr1:23409054-23410725 REVERSE LENGTH=317	2.94e-113	325.479	100	79.2	197	BlastX	3
comp11440_c0_seq1	AT1G03190.2	| Symbols: ATXPD, UVH6 | RAD3-like DNA-binding helicase protein | chr1:775822-779863 FORWARD LENGTH=758	1.25e-168	486.108	93.49	82.1	273	BlastX	1
comp11440_c0_seq2	AT1G03190.2	| Symbols: ATXPD, UVH6 | RAD3-like DNA-binding helicase protein | chr1:775822-779863 FORWARD LENGTH=758	3.21e-93	286.574	96.49	81.8	165	BlastX	3
comp11440_c0_seq3	AT1G03190.2	| Symbols: ATXPD, UVH6 | RAD3-like DNA-binding helicase protein | chr1:775822-779863 FORWARD LENGTH=758	1.29e-164	481.871	62.27	82.9	269	BlastX	1
comp11441_c0_seq1	AT4G14660.1	| Symbols: NRPE7 | RNA polymerase Rpb7-like, N-terminal domain | chr4:8406500-8407036 REVERSE LENGTH=178	1.29e-48	157.918	75.95	42.2	180	BlastX	1
comp11443_c0_seq1	AT1G27520.1	| Symbols: | Glycosyl hydrolase family 47 protein | chr1:9558752-9562091 FORWARD LENGTH=574	4.43e-115	338.576	100	81.8	192	BlastX	1
comp11443_c0_seq2	AT1G27520.1	| Symbols: | Glycosyl hydrolase family 47 protein | chr1:9558752-9562091 FORWARD LENGTH=574	3.72e-111	335.109	54.18	82.4	188	BlastX	3
comp11444_c0_seq1	AT3G11470.3	| Symbols: | 4'-phosphopantetheinyl transferase superfamily | chr3:3610261-3611788 REVERSE LENGTH=231	5.08e-51	163.696	87.15	53.2	156	BlastX	R1
comp11445_c0_seq1	AT1G58122.1	| Symbols: CPuORF45 | conserved peptide upstream open reading frame 45 | chr1:21520670-21520780 FORWARD LENGTH=36	2.71e-13	59.3066	30.25	69.4	36	BlastX	3
comp11446_c0_seq1	AT1G19100.1	| Symbols: | Histidine kinase-, DNA gyrase B-, and HSP90-like ATPase family protein | chr1:6595560-6601159 FORWARD LENGTH=663	1.09e-12	63.5438	41.98	50	56	BlastX	2
comp114461_c0_seq1	AT5G02220.1	| Symbols: | unknown protein; Has 30201 Blast hits to 17322 proteins in 780 species: Archae - 12; Bacteria - 1396; Metazoa - 17338; Fungi - 3422; Plants - 5037; Viruses - 0; Other Eukaryotes - 2996 (source: NCBI BLink). | chr5:441884-442102 REVERSE LENGTH=72	1.86e-18	71.2478	69.57	68.8	48	BlastX	2
comp11448_c0_seq1	AT5G08640.2	| Symbols: FLS1 | flavonol synthase 1 | chr5:2804009-2805175 FORWARD LENGTH=336	1.3e-147	419.853	91.67	62.4	319	BlastX	1
comp11449_c0_seq1	AT5G55500.1	| Symbols: ATXYLT, XYLT | beta-1,2-xylosyltransferase | chr5:22482386-22484417 FORWARD LENGTH=534	0	579.711	98.96	58.7	488	BlastX	2
comp11449_c1_seq1	AT5G55500.1	| Symbols: ATXYLT, XYLT | beta-1,2-xylosyltransferase | chr5:22482386-22484417 FORWARD LENGTH=534	7.72e-14	69.3218	22.01	65.2	46	BlastX	R2
comp11450_c0_seq1	AT1G34350.1	| Symbols: | unknown protein; Has 192 Blast hits to 192 proteins in 79 species: Archae - 0; Bacteria - 0; Metazoa - 104; Fungi - 0; Plants - 60; Viruses - 0; Other Eukaryotes - 28 (source: NCBI BLink). | chr1:12534585-12535927 FORWARD LENGTH=163	3.5e-73	223.402	50.31	66.3	163	BlastX	R2
comp11451_c0_seq1	AT1G73630.1	| Symbols: | EF hand calcium-binding protein family | chr1:27684748-27685239 FORWARD LENGTH=163	1.62e-08	48.1358	84.29	35.6	59	BlastX	1
comp114518_c0_seq1	AT1G68740.1	| Symbols: PHO1;H1 | EXS (ERD1/XPR1/SYG1) family protein | chr1:25812735-25816574 REVERSE LENGTH=784	1.4e-14	65.855	44.78	96.7	30	BlastX	R2
comp11452_c0_seq1	AT5G42905.1	| Symbols: | Polynucleotidyl transferase, ribonuclease H-like superfamily protein | chr5:17201414-17202323 REVERSE LENGTH=258	1.25e-12	63.1586	49.33	40.5	74	BlastX	2
comp11452_c0_seq2	AT5G42905.1	| Symbols: | Polynucleotidyl transferase, ribonuclease H-like superfamily protein | chr5:17201414-17202323 REVERSE LENGTH=258	6.04e-15	70.4774	45.65	40.5	84	BlastX	2
comp11453_c0_seq1	AT1G54250.1	| Symbols: ATRPABC16.5, NRPB8A, NRPE8A | RNA polymerase Rpb8 | chr1:20255210-20256335 FORWARD LENGTH=146	2.77e-50	162.925	48.1	54	139	BlastX	R2
comp11454_c0_seq1	AT1G33980.2	| Symbols: ATUPF3, UPF3 | Smg-4/UPF3 family protein | chr1:12351719-12354401 FORWARD LENGTH=484	3.73e-09	53.9138	65.31	39.6	96	BlastX	1
comp114548_c0_seq1	AT5G41040.1	| Symbols: | HXXXD-type acyl-transferase family protein | chr5:16431448-16433086 FORWARD LENGTH=457	2.46e-22	88.1965	100	61.4	70	BlastX	2
comp11457_c0_seq1	AT1G21690.4	| Symbols: EMB1968 | ATPase family associated with various cellular activities (AAA) | chr1:7615675-7618362 FORWARD LENGTH=332	3.1e-44	149.058	63.43	63.4	112	BlastX	R3
comp114575_c0_seq1	AT5G66150.1	| Symbols: | Glycosyl hydrolase family 38 protein | chr5:26439013-26444434 REVERSE LENGTH=1047	4.41e-44	151.369	100	79.5	88	BlastX	3
comp114589_c0_seq1	AT1G75520.1	| Symbols: SRS5 | SHI-related sequence 5 | chr1:28351779-28353179 REVERSE LENGTH=346	2.7e-33	117.087	82.95	71.6	74	BlastX	3
comp11459_c0_seq1	AT5G53060.1	| Symbols: | RNA-binding KH domain-containing protein | chr5:21515355-21518197 FORWARD LENGTH=652	3.99e-134	400.208	81.78	60.2	359	BlastX	1
comp114609_c0_seq1	AT1G79120.1	| Symbols: | Ubiquitin carboxyl-terminal hydrolase family protein | chr1:29767314-29768555 REVERSE LENGTH=413	1.25e-32	115.546	100	78.3	69	BlastX	3
comp11461_c0_seq1	AT5G37680.1	| Symbols: ATARLA1A, ARLA1A | ADP-ribosylation factor-like A1A | chr5:14969797-14971098 REVERSE LENGTH=184	2.22e-27	98.2117	55.91	88.5	52	BlastX	R1
comp11461_c0_seq2	AT5G37680.1	| Symbols: ATARLA1A, ARLA1A | ADP-ribosylation factor-like A1A | chr5:14969797-14971098 REVERSE LENGTH=184	1.85e-57	175.637	80	88	92	BlastX	R1
comp11462_c0_seq1	AT1G75010.1	| Symbols: ARC3 | GTP binding | chr1:28164994-28169941 REVERSE LENGTH=741	1.84e-84	264.233	90.86	65.4	179	BlastX	2
comp11463_c0_seq1	AT3G24840.1	| Symbols: | Sec14p-like phosphatidylinositol transfer family protein | chr3:9067301-9070256 FORWARD LENGTH=579	3.19e-160	457.603	97.83	75.2	270	BlastX	R1
comp11463_c1_seq1	AT3G24840.1	| Symbols: | Sec14p-like phosphatidylinositol transfer family protein | chr3:9067301-9070256 FORWARD LENGTH=579	4.81e-13	63.5438	68.87	51.9	76	BlastX	3
comp11464_c0_seq1	AT1G29220.1	| Symbols: | transcriptional regulator family protein | chr1:10210678-10212571 REVERSE LENGTH=351	6.57e-47	157.918	52.61	63.6	117	BlastX	R2
comp11465_c0_seq1	AT1G07705.1	| Symbols: | NOT2 / NOT3 / NOT5 family | chr1:2382090-2385282 FORWARD LENGTH=546	3.59e-51	168.318	100	81.1	95	BlastX	2
comp11465_c1_seq1	AT1G07705.1	| Symbols: | NOT2 / NOT3 / NOT5 family | chr1:2382090-2385282 FORWARD LENGTH=546	7.89e-27	102.449	91.09	64.1	92	BlastX	1
comp11465_c2_seq1	AT5G59710.1	| Symbols: VIP2, AtVIP2 | VIRE2 interacting protein 2 | chr5:24058157-24061736 FORWARD LENGTH=614	9.69e-29	107.071	84.88	70.3	73	BlastX	2
comp11471_c0_seq1	AT2G29550.1	| Symbols: TUB7 | tubulin beta-7 chain | chr2:12644258-12645932 REVERSE LENGTH=449	1.72e-45	150.214	100	98.5	67	BlastX	3
comp11472_c0_seq1	AT3G10060.1	| Symbols: | FKBP-like peptidyl-prolyl cis-trans isomerase family protein | chr3:3102291-3103801 FORWARD LENGTH=230	1.91e-29	108.227	57.95	56.5	108	BlastX	R2
comp11472_c0_seq2	AT3G10060.1	| Symbols: | FKBP-like peptidyl-prolyl cis-trans isomerase family protein | chr3:3102291-3103801 FORWARD LENGTH=230	1.83e-106	307.375	81.93	74.8	210	BlastX	R2
comp11473_c0_seq1	AT3G14470.1	| Symbols: | NB-ARC domain-containing disease resistance protein | chr3:4857940-4861104 FORWARD LENGTH=1054	3.64e-48	173.711	90.45	34.9	303	BlastX	3
comp114730_c0_seq1	AT1G22380.1	| Symbols: AtUGT85A3, UGT85A3 | UDP-glucosyl transferase 85A3 | chr1:7900522-7902332 REVERSE LENGTH=488	5.16e-16	71.2478	98.85	38.4	86	BlastX	R2
comp11475_c0_seq1	AT5G18440.2	| Symbols: | FUNCTIONS IN: molecular_function unknown; INVOLVED IN: biological_process unknown; EXPRESSED IN: 22 plant structures; EXPRESSED DURING: 13 growth stages; CONTAINS InterPro DOMAIN/s: Nuclear fragile X mental retardation-interacting protein 1, conserved region (InterPro:IPR019496); Has 1333 Blast hits to 1211 proteins in 205 species: Archae - 0; Bacteria - 137; Metazoa - 339; Fungi - 1…	6.47e-56	189.119	74.04	46.1	251	BlastX	R3
comp11477_c0_seq1	AT2G02800.2	| Symbols: APK2B | protein kinase 2B | chr2:796889-799250 REVERSE LENGTH=426	7.66e-40	134.806	100	87	69	BlastX	R2
comp11477_c1_seq1	AT2G02800.2	| Symbols: APK2B | protein kinase 2B | chr2:796889-799250 REVERSE LENGTH=426	8.65e-35	125.561	71.43	65.5	115	BlastX	1
comp114771_c0_seq1	AT1G09910.1	| Symbols: | Rhamnogalacturonate lyase family protein | chr1:3220151-3224451 REVERSE LENGTH=675	5.98e-27	101.293	100	62	71	BlastX	3
comp114777_c0_seq1	AT5G43330.1	| Symbols: | Lactate/malate dehydrogenase family protein | chr5:17390552-17392449 FORWARD LENGTH=332	2.4e-29	107.842	79.49	62.4	93	BlastX	3
comp11478_c0_seq1	AT1G55900.2	| Symbols: TIM50 | Haloacid dehalogenase-like hydrolase (HAD) superfamily protein | chr1:20903163-20905420 FORWARD LENGTH=370	3.41e-49	159.458	97.87	76.1	92	BlastX	R3
comp11481_c0_seq1	AT5G09760.1	| Symbols: | Plant invertase/pectin methylesterase inhibitor superfamily | chr5:3032446-3034364 FORWARD LENGTH=551	0	729.169	91.37	67	520	BlastX	R2
comp11482_c0_seq1	AT3G06430.1	| Symbols: EMB2750 | Tetratricopeptide repeat (TPR)-like superfamily protein | chr3:1956658-1958240 REVERSE LENGTH=486	0	712.99	74.05	74.6	448	BlastX	R2
comp11484_c1_seq1	AT2G45590.1	| Symbols: | Protein kinase superfamily protein | chr2:18786725-18788776 FORWARD LENGTH=683	2.35e-26	100.523	100	60.5	85	BlastX	R2
comp11488_c0_seq1	AT3G56650.1	| Symbols: | Mog1/PsbP/DUF1795-like photosystem II reaction center PsbP family protein | chr3:20984807-20985913 FORWARD LENGTH=262	1.82e-49	156.762	100	82.2	90	BlastX	R2
comp11488_c1_seq1	AT3G56650.1	| Symbols: | Mog1/PsbP/DUF1795-like photosystem II reaction center PsbP family protein | chr3:20984807-20985913 FORWARD LENGTH=262	2.8e-44	142.895	98.61	85.9	71	BlastX	R3
comp11488_c2_seq1	AT3G56650.1	| Symbols: | Mog1/PsbP/DUF1795-like photosystem II reaction center PsbP family protein | chr3:20984807-20985913 FORWARD LENGTH=262	1.06e-15	69.707	57.73	66.7	60	BlastX	1
comp11489_c0_seq1	AT2G25760.2	| Symbols: | Protein kinase family protein | chr2:10985118-10988652 REVERSE LENGTH=676	8.05e-20	88.9669	56	40.3	154	BlastX	3
comp11489_c1_seq1	AT2G25760.1	| Symbols: | Protein kinase family protein | chr2:10985118-10988652 REVERSE LENGTH=673	2.36e-64	212.616	45.49	84.5	116	BlastX	2
comp11489_c2_seq1	AT2G25760.1	| Symbols: | Protein kinase family protein | chr2:10985118-10988652 REVERSE LENGTH=673	1.63e-137	400.208	99.07	87	215	BlastX	R1
comp11489_c3_seq1	AT2G25760.2	| Symbols: | Protein kinase family protein | chr2:10985118-10988652 REVERSE LENGTH=676	4.37e-144	417.542	100	85.8	225	BlastX	1
comp11490_c0_seq1	AT5G13770.1	| Symbols: | Pentatricopeptide repeat (PPR-like) superfamily protein | chr5:4445461-4447290 FORWARD LENGTH=609	0	645.58	73.82	56.2	561	BlastX	2
comp11491_c0_seq1	AT2G39950.2	| Symbols: | unknown protein; FUNCTIONS IN: molecular_function unknown; INVOLVED IN: biological_process unknown; LOCATED IN: cellular_component unknown; EXPRESSED IN: 24 plant structures; EXPRESSED DURING: 15 growth stages; Has 941 Blast hits to 229 proteins in 79 species: Archae - 0; Bacteria - 8; Metazoa - 89; Fungi - 54; Plants - 41; Viruses - 0; Other Eukaryotes - 749 (source: NCBI BLink). | …	5.66e-27	103.219	59.09	73.8	65	BlastX	R2
comp11491_c1_seq1	AT2G39950.1	| Symbols: | unknown protein; Has 978 Blast hits to 254 proteins in 81 species: Archae - 0; Bacteria - 8; Metazoa - 109; Fungi - 53; Plants - 41; Viruses - 0; Other Eukaryotes - 767 (source: NCBI BLink). | chr2:16676758-16680204 REVERSE LENGTH=636	2.26e-13	66.6254	68.75	39.1	110	BlastX	1
comp11492_c0_seq1	AT2G31130.1	| Symbols: | unknown protein; Has 116 Blast hits to 113 proteins in 44 species: Archae - 0; Bacteria - 3; Metazoa - 21; Fungi - 2; Plants - 40; Viruses - 0; Other Eukaryotes - 50 (source: NCBI BLink). | chr2:13263829-13265534 REVERSE LENGTH=419	2.86e-13	64.3142	58.56	46.2	65	BlastX	3
comp11493_c0_seq1	AT4G29560.1	| Symbols: | CONTAINS InterPro DOMAIN/s: Fanconi Anaemia group E protein, C-terminal (InterPro:IPR021025); Has 41 Blast hits to 41 proteins in 17 species: Archae - 0; Bacteria - 0; Metazoa - 10; Fungi - 0; Plants - 27; Viruses - 0; Other Eukaryotes - 4 (source: NCBI BLink). | chr4:14504421-14505999 REVERSE LENGTH=493	4.33e-18	77.0258	89.77	48.1	81	BlastX	R1
comp114936_c0_seq1	AT1G19250.1	| Symbols: FMO1 | flavin-dependent monooxygenase 1 | chr1:6650656-6653053 REVERSE LENGTH=530	3.21e-15	69.3218	92.55	39.1	87	BlastX	1
comp11494_c0_seq1	AT2G04540.1	| Symbols: | Beta-ketoacyl synthase | chr2:1581521-1584635 REVERSE LENGTH=461	9.95e-43	145.976	90.63	64.1	116	BlastX	3
comp11494_c0_seq2	AT2G04540.1	| Symbols: | Beta-ketoacyl synthase | chr2:1581521-1584635 REVERSE LENGTH=461	1.08e-61	197.208	90.42	66.4	151	BlastX	3
comp11496_c0_seq1	AT4G16520.2	| Symbols: ATG8F | Ubiquitin-like superfamily protein | chr4:9306882-9308113 REVERSE LENGTH=121	2.11e-20	77.7962	59.42	90.2	41	BlastX	1
comp114963_c0_seq1	AT3G46580.1	| Symbols: MBD05, MBD5, ATMBD5 | methyl-CPG-binding domain protein 5 | chr3:17148397-17149328 FORWARD LENGTH=182	4.1e-11	55.4546	100	40.9	88	BlastX	2
comp11497_c0_seq1	AT3G19420.1	| Symbols: ATPEN2, PEN2 | PTEN 2 | chr3:6731824-6735354 FORWARD LENGTH=611	5.36e-65	207.223	99.21	72	125	BlastX	2
comp11497_c1_seq1	AT3G19420.1	| Symbols: ATPEN2, PEN2 | PTEN 2 | chr3:6731824-6735354 FORWARD LENGTH=611	3.45e-43	146.362	100	91.4	70	BlastX	2
comp11497_c2_seq1	AT3G19420.1	| Symbols: ATPEN2, PEN2 | PTEN 2 | chr3:6731824-6735354 FORWARD LENGTH=611	1.06e-43	147.902	100	87	69	BlastX	3
comp11498_c0_seq1	AT1G74960.3	| Symbols: FAB1 | fatty acid biosynthesis 1 | chr1:28152564-28155948 REVERSE LENGTH=541	1.71e-26	105.145	93.78	40.5	181	BlastX	2
comp114980_c0_seq1	AT5G20930.1	| Symbols: TSL | Protein kinase superfamily protein | chr5:7098213-7102970 FORWARD LENGTH=688	1.79e-48	162.155	100	92.5	80	BlastX	R3
comp114983_c0_seq1	AT2G01730.1	| Symbols: ATCPSF73-II, EDA26, CPSF73-II | cleavage and polyadenylation specificity factor 73 kDa subunit-II | chr2:320597-323845 FORWARD LENGTH=613	7.09e-43	145.976	100	83.3	78	BlastX	1
comp11499_c0_seq1	AT1G26160.1	| Symbols: | Metal-dependent phosphohydrolase | chr1:9044784-9046945 REVERSE LENGTH=258	5.55e-120	348.206	66.32	69.1	258	BlastX	R3
comp11500_c0_seq1	AT1G48100.1	| Symbols: | Pectin lyase-like superfamily protein | chr1:17766921-17769625 FORWARD LENGTH=475	4.65e-90	270.396	100	74.3	167	BlastX	3
comp115006_c0_seq1	AT5G59740.1	| Symbols: | UDP-N-acetylglucosamine (UAA) transporter family | chr5:24070310-24072747 REVERSE LENGTH=344	2.73e-06	43.5134	41.57	59.5	37	BlastX	1
comp11502_c0_seq1	AT1G49670.1	| Symbols: NQR | ARP protein (REF) | chr1:18381591-18386021 REVERSE LENGTH=629	0	955.281	87.69	71	634	BlastX	R1
comp115022_c0_seq1	AT4G13750.1	| Symbols: NOV | Histidine kinase-, DNA gyrase B-, and HSP90-like ATPase family protein | chr4:7975191-7987558 FORWARD LENGTH=2729	3.05e-43	151.369	100	51.8	141	BlastX	1
comp11503_c0_seq1	AT1G50680.1	| Symbols: | AP2/B3 transcription factor family protein | chr1:18777601-18778614 REVERSE LENGTH=337	3.28e-13	68.9366	45.58	35.4	144	BlastX	R1
comp11504_c0_seq1	AT2G21270.2	| Symbols: UFD1 | ubiquitin fusion degradation 1 | chr2:9108126-9110012 FORWARD LENGTH=319	2.45e-19	78.9518	100	57.3	75	BlastX	R2
comp11505_c0_seq1	AT2G20830.1	| Symbols: | transferases;folic acid binding | chr2:8968370-8969798 REVERSE LENGTH=297	4.72e-100	296.204	92.45	50.7	294	BlastX	3
comp11506_c0_seq1	AT4G00440.1	| Symbols: | Protein of unknown function (DUF3741) | chr4:195176-198119 FORWARD LENGTH=831	1.3e-14	71.2478	85.56	35	160	BlastX	R1
comp11508_c0_seq1	AT2G20710.1	| Symbols: | Tetratricopeptide repeat (TPR)-like superfamily protein | chr2:8926110-8927722 FORWARD LENGTH=490	2.01e-24	97.0561	81.88	44.7	114	BlastX	R3
comp11509_c0_seq1	AT5G58410.1	| Symbols: | HEAT/U-box domain-containing protein | chr5:23609663-23617343 FORWARD LENGTH=1873	6.05e-116	379.407	96.96	40.1	574	BlastX	2
comp11509_c1_seq1	AT5G58410.1	| Symbols: | HEAT/U-box domain-containing protein | chr5:23609663-23617343 FORWARD LENGTH=1873	0	661.374	90.36	62.1	525	BlastX	1
comp11509_c2_seq1	AT5G58410.1	| Symbols: | HEAT/U-box domain-containing protein | chr5:23609663-23617343 FORWARD LENGTH=1873	4.35e-26	102.834	90.41	40.9	132	BlastX	3
comp11512_c0_seq1	AT1G06340.1	| Symbols: | Plant Tudor-like protein | chr1:1933583-1933987 REVERSE LENGTH=134	1.09e-26	97.0561	77.54	47.7	109	BlastX	3
comp11513_c0_seq1	AT1G79560.1	| Symbols: EMB156, EMB36, EMB1047, FTSH12 | FTSH protease 12 | chr1:29926976-29932308 FORWARD LENGTH=1008	0	994.956	86.23	86	551	BlastX	R2
comp11514_c0_seq1	AT5G10790.1	| Symbols: UBP22 | ubiquitin-specific protease 22 | chr5:3410638-3412559 FORWARD LENGTH=557	1.02e-57	192.2	61.07	59.2	152	BlastX	1
comp115140_c0_seq1	AT5G06700.1	| Symbols: TBR | Plant protein of unknown function (DUF828) | chr5:2063638-2065810 FORWARD LENGTH=608	4.17e-40	138.272	100	81.6	76	BlastX	2
comp115148_c0_seq1	AT5G66910.1	| Symbols: | Disease resistance protein (CC-NBS-LRR class) family | chr5:26718338-26721133 REVERSE LENGTH=815	2.9e-12	59.6918	92.86	40.9	66	BlastX	R2
comp11515_c0_seq1	AT4G36400.2	| Symbols: | FAD-linked oxidases family protein | chr4:17197265-17200472 FORWARD LENGTH=559	0	696.427	85.13	79.7	418	BlastX	1
comp11515_c0_seq2	AT4G36400.2	| Symbols: | FAD-linked oxidases family protein | chr4:17197265-17200472 FORWARD LENGTH=559	3.18e-38	133.65	86.6	77.4	84	BlastX	1
comp115165_c0_seq1	ATMG00810.1	| Symbols: ORF240B | DNA/RNA polymerases superfamily protein | chrM:227709-228431 REVERSE LENGTH=240	1.46e-14	65.0846	76.47	55.8	52	BlastX	1
comp11517_c0_seq1	AT3G45830.1	| Symbols: | unknown protein; FUNCTIONS IN: molecular_function unknown; INVOLVED IN: biological_process unknown; LOCATED IN: cellular_component unknown; EXPRESSED IN: 24 plant structures; EXPRESSED DURING: 15 growth stages; BEST Arabidopsis thaliana protein match is: unknown protein (TAIR:AT1G02290.1); Has 499 Blast hits to 438 proteins in 100 species: Archae - 0; Bacteria - 7; Metazoa - 236; Fun…	4.53e-07	45.0542	92.86	54.4	66	BlastX	2
comp11518_c0_seq1	AT1G17455.2	| Symbols: ELF4-L4 | ELF4-like 4 | chr1:5997932-5998276 FORWARD LENGTH=114	2.7e-52	163.696	57.36	71.7	113	BlastX	R2
comp11519_c0_seq1	AT1G15690.2	| Symbols: AVP1, ATAVP3, AVP-3, AtVHP1;1 | Inorganic H pyrophosphatase family protein | chr1:5399115-5402185 FORWARD LENGTH=642	2.02e-49	164.466	100	93.1	87	BlastX	1
comp115206_c0_seq1	AT4G31980.1	| Symbols: | unknown protein; CONTAINS InterPro DOMAIN/s: Protein of unknown function DUF247, plant (InterPro:IPR004158), Protein of unknown function DUF862, eukaryotic (InterPro:IPR008580); BEST Arabidopsis thaliana protein match is: Plant protein of unknown function (DUF247) (TAIR:AT5G11290.1); Has 1967 Blast hits to 1844 proteins in 183 species: Archae - 0; Bacteria - 6; Metazoa - 223; Fungi -…	1.85e-12	60.4622	86.67	44.6	65	BlastX	R1
comp11521_c0_seq1	AT2G31140.1	| Symbols: | Peptidase S24/S26A/S26B/S26C family protein | chr2:13270088-13271619 FORWARD LENGTH=205	2.5e-103	301.982	61.38	67.3	205	BlastX	3
comp11521_c0_seq2	AT1G06200.1	| Symbols: | Peptidase S24/S26A/S26B/S26C family protein | chr1:1894604-1896852 REVERSE LENGTH=206	4.37e-41	133.65	100	64.4	90	BlastX	3
comp11522_c0_seq1	AT4G26220.1	| Symbols: | S-adenosyl-L-methionine-dependent methyltransferases superfamily protein | chr4:13284179-13285146 FORWARD LENGTH=232	9.52e-122	347.051	82.35	70.5	224	BlastX	3
comp11524_c0_seq1	AT1G44960.1	| Symbols: | SNARE associated Golgi protein family | chr1:16999576-17001447 FORWARD LENGTH=261	9.79e-111	322.013	65.82	73.6	208	BlastX	1
comp115245_c0_seq1	AT1G11910.1	| Symbols: APA1, ATAPA1 | aspartic proteinase A1 | chr1:4017119-4019874 REVERSE LENGTH=506	2.16e-11	58.151	86.36	42.1	76	BlastX	R1
comp11526_c0_seq1	AT1G73990.1	| Symbols: SPPA, SPPA1 | signal peptide peptidase | chr1:27824465-27828807 FORWARD LENGTH=677	5.67e-48	162.155	99.07	71.7	106	BlastX	3
comp11527_c0_seq1	AT2G26560.1	| Symbols: PLP2, PLA IIA, PLA2A | phospholipase A 2A | chr2:11293912-11295708 REVERSE LENGTH=407	0	532.717	90.32	64.8	401	BlastX	3
comp11530_c0_seq1	AT5G62180.1	| Symbols: AtCXE20, CXE20 | carboxyesterase 20 | chr5:24978866-24979849 REVERSE LENGTH=327	1.97e-91	278.485	75.19	42.9	311	BlastX	1
comp11531_c0_seq1	AT1G33500.1	| Symbols: | unknown protein; Has 30201 Blast hits to 17322 proteins in 780 species: Archae - 12; Bacteria - 1396; Metazoa - 17338; Fungi - 3422; Plants - 5037; Viruses - 0; Other Eukaryotes - 2996 (source: NCBI BLink). | chr1:12152774-12154680 FORWARD LENGTH=276	2.37e-18	78.1814	65.15	51.1	90	BlastX	3
comp11531_c0_seq2	AT1G33500.1	| Symbols: | unknown protein; Has 30201 Blast hits to 17322 proteins in 780 species: Archae - 12; Bacteria - 1396; Metazoa - 17338; Fungi - 3422; Plants - 5037; Viruses - 0; Other Eukaryotes - 2996 (source: NCBI BLink). | chr1:12152774-12154680 FORWARD LENGTH=276	7.53e-19	80.4925	73.08	43.2	114	BlastX	1
comp11532_c1_seq1	AT3G62470.1	| Symbols: | Pentatricopeptide repeat (PPR) superfamily protein | chr3:23106600-23108399 REVERSE LENGTH=599	5.12e-57	191.045	55.19	63.2	133	BlastX	1
comp11532_c2_seq1	AT3G62470.1	| Symbols: | Pentatricopeptide repeat (PPR) superfamily protein | chr3:23106600-23108399 REVERSE LENGTH=599	0	550.051	78.88	70.4	367	BlastX	3
comp115323_c0_seq1	AT5G63770.2	| Symbols: ATDGK2, DGK2 | diacylglycerol kinase 2 | chr5:25519755-25522404 FORWARD LENGTH=558	1.19e-43	147.517	100	88.5	78	BlastX	1
comp11533_c0_seq1	AT3G49000.1	| Symbols: | RNA polymerase III subunit RPC82 family protein | chr3:18162903-18165846 FORWARD LENGTH=523	6.31e-117	352.058	98.18	42.7	431	BlastX	3
comp11535_c0_seq1	AT3G20240.1	| Symbols: | Mitochondrial substrate carrier family protein | chr3:7057192-7058716 FORWARD LENGTH=348	4.88e-168	477.633	68.94	68.8	333	BlastX	3
comp11537_c0_seq1	AT1G78540.1	| Symbols: SHB, ATSHB, STATLB | SH2 domain protein B | chr1:29541244-29544574 REVERSE LENGTH=668	5.74e-38	139.813	100	40.3	236	BlastX	1
comp11537_c1_seq1	AT1G78540.1	| Symbols: SHB, ATSHB, STATLB | SH2 domain protein B | chr1:29541244-29544574 REVERSE LENGTH=668	2.01e-104	318.546	81.72	62	237	BlastX	1
comp11539_c0_seq1	AT5G15070.2	| Symbols: | Phosphoglycerate mutase-like family protein | chr5:4876898-4885615 FORWARD LENGTH=1059	9.36e-51	171.785	98.28	77.2	114	BlastX	1
comp11539_c1_seq1	AT5G15070.2	| Symbols: | Phosphoglycerate mutase-like family protein | chr5:4876898-4885615 FORWARD LENGTH=1059	6e-38	132.88	100	84.3	70	BlastX	3
comp11543_c0_seq1	AT4G01860.2	| Symbols: | Transducin family protein / WD-40 repeat family protein | chr4:801713-808018 REVERSE LENGTH=1308	8.76e-127	399.823	99.59	47.3	491	BlastX	R3
comp11543_c0_seq2	AT4G01860.2	| Symbols: | Transducin family protein / WD-40 repeat family protein | chr4:801713-808018 REVERSE LENGTH=1308	5.87e-103	335.109	88.57	45	434	BlastX	R1
comp11544_c0_seq1	AT3G22980.1	| Symbols: | Ribosomal protein S5/Elongation factor G/III/V family protein | chr3:8160269-8163316 REVERSE LENGTH=1015	0	697.967	100	76.6	435	BlastX	2
comp11544_c1_seq1	AT3G22980.1	| Symbols: | Ribosomal protein S5/Elongation factor G/III/V family protein | chr3:8160269-8163316 REVERSE LENGTH=1015	0	719.153	96.18	69.2	529	BlastX	2
comp11544_c2_seq1	AT3G22980.1	| Symbols: | Ribosomal protein S5/Elongation factor G/III/V family protein | chr3:8160269-8163316 REVERSE LENGTH=1015	3.25e-35	129.028	42.86	86.4	66	BlastX	R3
comp115452_c0_seq1	AT5G13000.1	| Symbols: ATGSL12, gsl12 | glucan synthase-like 12 | chr5:4110445-4121202 REVERSE LENGTH=1955	1.1e-51	174.096	100	78.9	109	BlastX	3
comp11546_c0_seq1	AT3G20930.1	| Symbols: | RNA-binding (RRM/RBD/RNP motifs) family protein | chr3:7331739-7333749 FORWARD LENGTH=374	7.23e-129	371.703	94.37	63.4	285	BlastX	1
comp11547_c0_seq1	AT4G24510.1	| Symbols: CER2, VC2, VC-2 | HXXXD-type acyl-transferase family protein | chr4:12660929-12662537 FORWARD LENGTH=421	2.47e-25	100.908	60.34	49.1	108	BlastX	R3
comp11547_c1_seq1	AT4G13840.1	| Symbols: | HXXXD-type acyl-transferase family protein | chr4:8014088-8016326 REVERSE LENGTH=428	4.49e-90	275.018	98.7	45.7	304	BlastX	2
comp115478_c0_seq1	AT4G10260.1	| Symbols: | pfkB-like carbohydrate kinase family protein | chr4:6371486-6372770 REVERSE LENGTH=324	1.14e-38	130.568	100	75.6	82	BlastX	1
comp11548_c0_seq1	AT3G04780.1	| Symbols: | Protein of unknown function (DUF1000) | chr3:1311447-1313013 REVERSE LENGTH=176	1e-110	318.546	57.7	85.2	176	BlastX	3
comp11551_c0_seq1	AT1G24440.1	| Symbols: | RING/U-box superfamily protein | chr1:8662340-8663777 FORWARD LENGTH=251	5.35e-40	132.109	91.76	76.9	78	BlastX	1
comp11551_c0_seq2	AT1G24440.1	| Symbols: | RING/U-box superfamily protein | chr1:8662340-8663777 FORWARD LENGTH=251	5.26e-42	138.272	79.44	72.9	85	BlastX	1
comp11552_c0_seq1	AT5G15190.2	| Symbols: | unknown protein; FUNCTIONS IN: molecular_function unknown; INVOLVED IN: biological_process unknown; LOCATED IN: chloroplast; EXPRESSED IN: 17 plant structures; EXPRESSED DURING: LP.04 four leaves visible, 4 anthesis, petal differentiation and expansion stage, E expanded cotyledon stage, D bilateral stage; Has 7 Blast hits to 7 proteins in 3 species: Archae - 0; Bacteria - 0; Metazoa …	7.47e-11	57.3806	50	41	110	BlastX	R1
comp11552_c0_seq2	AT5G15190.2	| Symbols: | unknown protein; FUNCTIONS IN: molecular_function unknown; INVOLVED IN: biological_process unknown; LOCATED IN: chloroplast; EXPRESSED IN: 17 plant structures; EXPRESSED DURING: LP.04 four leaves visible, 4 anthesis, petal differentiation and expansion stage, E expanded cotyledon stage, D bilateral stage; Has 7 Blast hits to 7 proteins in 3 species: Archae - 0; Bacteria - 0; Metazoa …	5.64e-11	57.7658	51.64	41	110	BlastX	R1
comp11552_c0_seq3	AT5G15190.2	| Symbols: | unknown protein; FUNCTIONS IN: molecular_function unknown; INVOLVED IN: biological_process unknown; LOCATED IN: chloroplast; EXPRESSED IN: 17 plant structures; EXPRESSED DURING: LP.04 four leaves visible, 4 anthesis, petal differentiation and expansion stage, E expanded cotyledon stage, D bilateral stage; Has 7 Blast hits to 7 proteins in 3 species: Archae - 0; Bacteria - 0; Metazoa …	3.24e-10	56.225	44	41	110	BlastX	R1
comp11554_c0_seq1	AT4G18975.2	| Symbols: | Pentatricopeptide repeat (PPR) superfamily protein | chr4:10392170-10393503 REVERSE LENGTH=260	2.42e-108	323.168	41.21	70.6	211	BlastX	3
comp11554_c0_seq2	AT4G18975.2	| Symbols: | Pentatricopeptide repeat (PPR) superfamily protein | chr4:10392170-10393503 REVERSE LENGTH=260	8.52e-39	134.42	39.25	75	84	BlastX	3
comp115545_c0_seq1	AT5G15300.1	| Symbols: | Pentatricopeptide repeat (PPR) superfamily protein | chr5:4968384-4970030 REVERSE LENGTH=548	5.32e-08	47.3654	91.3	36.5	63	BlastX	R2
comp11555_c0_seq1	AT5G04920.1	| Symbols: | EAP30/Vps36 family protein | chr5:1439172-1441545 REVERSE LENGTH=440	1.36e-30	112.849	81.15	58	99	BlastX	2
comp11556_c0_seq1	AT4G13750.1	| Symbols: NOV | Histidine kinase-, DNA gyrase B-, and HSP90-like ATPase family protein | chr4:7975191-7987558 FORWARD LENGTH=2729	1.74e-40	146.362	57.29	60.5	114	BlastX	R3
comp115569_c0_seq1	AT3G53710.2	| Symbols: AGD6 | ARF-GAP domain 6 | chr3:19903730-19905419 REVERSE LENGTH=459	2.97e-14	65.4698	96.1	54.3	77	BlastX	3
comp11557_c0_seq1	AT1G11190.1	| Symbols: BFN1, ENDO1 | bifunctional nuclease i | chr1:3750338-3752696 REVERSE LENGTH=305	9.25e-159	459.529	41.39	73.9	280	BlastX	R2
comp115573_c0_seq1	AT5G67080.1	| Symbols: MAPKKK19 | mitogen-activated protein kinase kinase kinase 19 | chr5:26772726-26773760 FORWARD LENGTH=344	4.86e-11	57.7658	88.68	41	94	BlastX	R3
comp11558_c0_seq1	AT5G01810.3	| Symbols: CIPK15 | CBL-interacting protein kinase 15 | chr5:310460-311725 FORWARD LENGTH=376	8.88e-40	134.42	100	72.9	85	BlastX	1
comp11558_c1_seq1	AT5G58380.1	| Symbols: CIPK10, PKS2, SIP1, SNRK3.8 | SOS3-interacting protein 1 | chr5:23597092-23598531 REVERSE LENGTH=479	1.2e-08	51.6026	27.42	67.6	34	BlastX	1
comp11559_c0_seq1	AT1G55160.2	| Symbols: | unknown protein; FUNCTIONS IN: molecular_function unknown; INVOLVED IN: biological_process unknown; LOCATED IN: mitochondrion, plastid; EXPRESSED IN: 22 plant structures; EXPRESSED DURING: 13 growth stages; BEST Arabidopsis thaliana protein match is: unknown protein (TAIR:AT2G19530.1); Has 30201 Blast hits to 17322 proteins in 780 species: Archae - 12; Bacteria - 1396; Metazoa - 1733…	6.72e-33	113.235	76.67	53.4	115	BlastX	R2
comp11563_c0_seq1	AT3G59480.1	| Symbols: | pfkB-like carbohydrate kinase family protein | chr3:21983103-21984440 FORWARD LENGTH=326	0	563.918	89.86	82.3	328	BlastX	1
comp11564_c0_seq1	AT4G27060.1	| Symbols: TOR1, SPR2, CN | ARM repeat superfamily protein | chr4:13581581-13585070 REVERSE LENGTH=864	2.29e-27	102.834	96.1	64.9	74	BlastX	R1
comp11564_c1_seq1	AT4G27060.1	| Symbols: TOR1, SPR2, CN | ARM repeat superfamily protein | chr4:13581581-13585070 REVERSE LENGTH=864	1.35e-67	219.55	100	71.9	153	BlastX	2
comp11565_c0_seq1	AT5G45140.1	| Symbols: NRPC2 | nuclear RNA polymerase C2 | chr5:18247416-18257713 REVERSE LENGTH=1161	0	653.67	100	79.5	391	BlastX	R2
comp11565_c1_seq1	AT5G45140.1	| Symbols: NRPC2 | nuclear RNA polymerase C2 | chr5:18247416-18257713 REVERSE LENGTH=1161	3.15e-85	272.707	96.97	68.7	197	BlastX	R3
comp11565_c1_seq2	AT5G45140.1	| Symbols: NRPC2 | nuclear RNA polymerase C2 | chr5:18247416-18257713 REVERSE LENGTH=1161	1.36e-171	507.679	100	71.6	341	BlastX	R3
comp11567_c0_seq1	AT3G46740.1	| Symbols: TOC75-III, MAR1 | translocon at the outer envelope membrane of chloroplasts 75-III | chr3:17216104-17219296 REVERSE LENGTH=818	0	1252.27	91.37	85.6	688	BlastX	R1
comp11569_c0_seq1	AT3G02030.1	| Symbols: | transferases, transferring acyl groups other than amino-acyl groups;acyltransferases | chr3:345024-348311 FORWARD LENGTH=662	4.94e-54	185.652	62.32	49.7	177	BlastX	2
comp11569_c0_seq2	AT3G02030.1	| Symbols: | transferases, transferring acyl groups other than amino-acyl groups;acyltransferases | chr3:345024-348311 FORWARD LENGTH=662	1.22e-91	284.648	92.03	52.8	254	BlastX	2
comp11570_c0_seq1	AT3G55400.1	| Symbols: OVA1 | methionyl-tRNA synthetase / methionine--tRNA ligase / MetRS (cpMetRS) | chr3:20535809-20538999 REVERSE LENGTH=616	0	947.192	91.88	74.8	616	BlastX	2
comp11571_c0_seq1	AT1G72590.1	| Symbols: | 3-oxo-5-alpha-steroid 4-dehydrogenase family protein | chr1:27335601-27336989 FORWARD LENGTH=320	3.72e-11	58.151	52.25	50	62	BlastX	R1
comp11571_c1_seq1	AT2G16530.2	| Symbols: | 3-oxo-5-alpha-steroid 4-dehydrogenase family protein | chr2:7163276-7165064 REVERSE LENGTH=342	6.01e-16	69.707	77.46	58.2	55	BlastX	R1
comp11571_c1_seq2	AT2G16530.2	| Symbols: | 3-oxo-5-alpha-steroid 4-dehydrogenase family protein | chr2:7163276-7165064 REVERSE LENGTH=342	3.71e-36	125.946	86.67	59.6	104	BlastX	R1
comp11572_c0_seq1	AT5G08550.1	| Symbols: ILP1 | GC-rich sequence DNA-binding factor-like protein | chr5:2765981-2770282 REVERSE LENGTH=908	9.59e-83	274.248	92.8	44.5	451	BlastX	3
comp11572_c1_seq1	AT5G08550.1	| Symbols: ILP1 | GC-rich sequence DNA-binding factor-like protein | chr5:2765981-2770282 REVERSE LENGTH=908	0	644.81	92.94	64.6	500	BlastX	R1
comp11573_c0_seq1	AT5G67530.1	| Symbols: ATPUB49, PUB49 | plant U-box 49 | chr5:26941260-26943878 FORWARD LENGTH=595	0	929.087	83.76	77.2	595	BlastX	2
comp11574_c0_seq1	AT3G63430.1	| Symbols: | unknown protein; BEST Arabidopsis thaliana protein match is: unknown protein (TAIR:AT1G74160.1); Has 135 Blast hits to 119 proteins in 22 species: Archae - 0; Bacteria - 2; Metazoa - 3; Fungi - 3; Plants - 119; Viruses - 0; Other Eukaryotes - 8 (source: NCBI BLink). | chr3:23420414-23422201 FORWARD LENGTH=540	1.03e-17	81.2629	89.64	38.2	199	BlastX	1
comp11574_c1_seq1	AT3G63430.1	| Symbols: | unknown protein; BEST Arabidopsis thaliana protein match is: unknown protein (TAIR:AT1G74160.1); Has 135 Blast hits to 119 proteins in 22 species: Archae - 0; Bacteria - 2; Metazoa - 3; Fungi - 3; Plants - 119; Viruses - 0; Other Eukaryotes - 8 (source: NCBI BLink). | chr3:23420414-23422201 FORWARD LENGTH=540	7.1e-08	51.2174	34.83	55.2	62	BlastX	R2
comp115747_c0_seq1	AT5G59730.2	| Symbols: ATEXO70H7, EXO70H7 | exocyst subunit exo70 family protein H7 | chr5:24064096-24066004 REVERSE LENGTH=632	2.27e-31	114.775	100	58.7	92	BlastX	R2
comp11576_c0_seq1	AT5G39900.1	| Symbols: | Small GTP-binding protein | chr5:15976719-15978925 REVERSE LENGTH=663	4.22e-95	289.271	99.43	77	174	BlastX	R3
comp11578_c0_seq1	AT5G05920.1	| Symbols: DHS, EDA22 | deoxyhypusine synthase | chr5:1777781-1779699 REVERSE LENGTH=368	0	546.969	71.36	86.4	295	BlastX	3
comp11579_c0_seq1	AT5G19070.1	| Symbols: | SNARE associated Golgi protein family | chr5:6375569-6377470 FORWARD LENGTH=280	1.3e-132	380.563	75.82	69.3	279	BlastX	2
comp11579_c0_seq2	AT1G03260.1	| Symbols: | SNARE associated Golgi protein family | chr1:795678-798102 REVERSE LENGTH=274	1.11e-132	383.259	60.86	71	270	BlastX	2
comp115798_c0_seq1	AT5G37310.1	| Symbols: | Endomembrane protein 70 protein family | chr5:14772836-14776093 REVERSE LENGTH=593	3.01e-32	116.316	98.57	72.5	69	BlastX	R2
comp11580_c0_seq1	AT3G48430.1	| Symbols: REF6 | relative of early flowering 6 | chr3:17935609-17940456 FORWARD LENGTH=1360	5.64e-45	157.532	69.64	63.5	126	BlastX	1
comp11581_c0_seq1	AT2G36840.1	| Symbols: | ACT-like superfamily protein | chr2:15451834-15453550 REVERSE LENGTH=410	0	552.362	68.55	66	412	BlastX	R3
comp11582_c0_seq1	AT3G20580.1	| Symbols: COBL10 | COBRA-like protein 10 precursor | chr3:7188063-7190416 REVERSE LENGTH=672	8.86e-29	107.071	89.16	60.8	74	BlastX	1
comp11582_c1_seq1	AT3G20580.1	| Symbols: COBL10 | COBRA-like protein 10 precursor | chr3:7188063-7190416 REVERSE LENGTH=672	3.47e-76	240.736	100	61.5	186	BlastX	2
comp11583_c1_seq1	AT3G02060.2	| Symbols: | DEAD/DEAH box helicase, putative | chr3:354412-358319 FORWARD LENGTH=822	8.83e-160	468.389	82.14	75	303	BlastX	R2
comp11587_c1_seq1	AT2G23600.1	| Symbols: ACL, ATMES2, MES2, ATME8, ME8 | acetone-cyanohydrin lyase | chr2:10042325-10043641 REVERSE LENGTH=263	1.02e-17	74.3294	98.75	44.3	79	BlastX	2
comp11588_c0_seq1	AT3G59310.1	| Symbols: | Eukaryotic protein of unknown function (DUF914) | chr3:21922316-21924313 REVERSE LENGTH=332	7.26e-114	329.717	95.18	65.4	240	BlastX	1
comp11588_c0_seq2	AT3G59310.1	| Symbols: | Eukaryotic protein of unknown function (DUF914) | chr3:21922316-21924313 REVERSE LENGTH=332	1.93e-69	212.231	96.48	71.5	137	BlastX	1
comp11589_c0_seq1	AT5G40770.1	| Symbols: ATPHB3, PHB3 | prohibitin 3 | chr5:16315589-16316621 REVERSE LENGTH=277	1.59e-174	485.723	78.19	84.8	276	BlastX	1
comp11590_c0_seq1	AT2G35390.1	| Symbols: | Phosphoribosyltransferase family protein | chr2:14895528-14897098 REVERSE LENGTH=352	1.28e-08	50.8322	42.59	52.2	46	BlastX	R3
comp11592_c0_seq1	AT4G12750.1	| Symbols: | Homeodomain-like transcriptional regulator | chr4:7498009-7503920 REVERSE LENGTH=1131	2.19e-129	402.519	100	48.2	481	BlastX	2
comp11592_c0_seq2	AT4G12750.1	| Symbols: | Homeodomain-like transcriptional regulator | chr4:7498009-7503920 REVERSE LENGTH=1131	9.37e-56	192.2	100	45.7	251	BlastX	1
comp11592_c0_seq3	AT4G12750.1	| Symbols: | Homeodomain-like transcriptional regulator | chr4:7498009-7503920 REVERSE LENGTH=1131	4.43e-29	110.538	90.77	51.7	118	BlastX	3
comp115935_c0_seq1	AT1G74790.1	| Symbols: | catalytics | chr1:28098912-28101673 FORWARD LENGTH=695	5.42e-59	192.2	99.1	75.5	110	BlastX	R2
comp11594_c0_seq1	AT2G21410.1	| Symbols: VHA-A2 | vacuolar proton ATPase A2 | chr2:9162703-9168141 FORWARD LENGTH=821	2.3e-115	347.436	99.52	79.9	209	BlastX	R3
comp11597_c0_seq1	AT5G62530.1	| Symbols: ALDH12A1, ATP5CDH, P5CDH | aldehyde dehydrogenase 12A1 | chr5:25099768-25103159 REVERSE LENGTH=556	0	935.25	87.38	78.1	556	BlastX	3
comp11599_c0_seq1	AT4G22790.1	| Symbols: | MATE efflux family protein | chr4:11975153-11976628 REVERSE LENGTH=491	2.16e-52	172.555	98.62	65.7	143	BlastX	R2
comp11599_c1_seq1	AT4G22790.1	| Symbols: | MATE efflux family protein | chr4:11975153-11976628 REVERSE LENGTH=491	7.95e-71	220.705	100	68.4	152	BlastX	1
comp11601_c0_seq1	AT2G38090.1	| Symbols: | Duplicated homeodomain-like superfamily protein | chr2:15945278-15946775 FORWARD LENGTH=298	1.49e-113	327.791	81.6	72	211	BlastX	2
comp11602_c0_seq1	AT2G01210.1	| Symbols: | Leucine-rich repeat protein kinase family protein | chr2:119509-121734 REVERSE LENGTH=716	5.61e-39	136.732	98.92	69.6	92	BlastX	2
comp11602_c1_seq1	AT2G01210.1	| Symbols: | Leucine-rich repeat protein kinase family protein | chr2:119509-121734 REVERSE LENGTH=716	0	773.852	85.9	69.9	537	BlastX	3
comp116024_c0_seq1	AT1G01910.3	| Symbols: | P-loop containing nucleoside triphosphate hydrolases superfamily protein | chr1:313746-315831 REVERSE LENGTH=303	2e-28	102.449	100	86.8	68	BlastX	2
comp11603_c0_seq1	AT3G21350.1	| Symbols: MED6 | RNA polymerase transcriptional regulation mediator-related | chr3:7517106-7518587 FORWARD LENGTH=257	6.67e-114	329.717	77.49	70.9	244	BlastX	R2
comp11604_c0_seq1	AT2G36330.1	| Symbols: | Uncharacterised protein family (UPF0497) | chr2:15233620-15235298 FORWARD LENGTH=283	2.11e-84	250.751	88.77	70.5	166	BlastX	2
comp11604_c0_seq2	AT2G36330.1	| Symbols: | Uncharacterised protein family (UPF0497) | chr2:15233620-15235298 FORWARD LENGTH=283	5.41e-17	73.1738	47.19	85.7	42	BlastX	2
comp11607_c0_seq1	AT1G09645.1	| Symbols: | unknown protein; BEST Arabidopsis thaliana protein match is: unknown protein (TAIR:AT1G57765.1); Has 35333 Blast hits to 34131 proteins in 2444 species: Archae - 798; Bacteria - 22429; Metazoa - 974; Fungi - 991; Plants - 531; Viruses - 0; Other Eukaryotes - 9610 (source: NCBI BLink). | chr1:3123155-3124347 FORWARD LENGTH=106	4.65e-24	91.6633	47.09	59.8	97	BlastX	2
comp116075_c0_seq1	AT1G74790.1	| Symbols: | catalytics | chr1:28098912-28101673 FORWARD LENGTH=695	2.82e-29	108.227	92.21	69	71	BlastX	1
comp11611_c0_seq1	AT1G49340.1	| Symbols: ATPI4K ALPHA | Phosphatidylinositol 3- and 4-kinase family protein | chr1:18252355-18263967 FORWARD LENGTH=2028	1.55e-06	47.7506	22.68	50	44	BlastX	R1
comp11611_c0_seq2	AT1G49340.1	| Symbols: ATPI4K ALPHA | Phosphatidylinositol 3- and 4-kinase family protein | chr1:18252355-18263967 FORWARD LENGTH=2028	1.4e-06	47.7506	24.18	50	44	BlastX	R1
comp11611_c0_seq3	AT1G49340.1	| Symbols: ATPI4K ALPHA | Phosphatidylinositol 3- and 4-kinase family protein | chr1:18252355-18263967 FORWARD LENGTH=2028	3.11e-07	47.7506	34.65	50	44	BlastX	R3
comp11611_c0_seq4	AT1G49340.1	| Symbols: ATPI4K ALPHA | Phosphatidylinositol 3- and 4-kinase family protein | chr1:18252355-18263967 FORWARD LENGTH=2028	4.38e-07	47.7506	31.65	50	44	BlastX	R3
comp116139_c0_seq1	AT4G12680.1	| Symbols: | unknown protein; INVOLVED IN: vegetative to reproductive phase transition of meristem; LOCATED IN: endomembrane system; BEST Arabidopsis thaliana protein match is: unknown protein (TAIR:AT5G40640.1); Has 103 Blast hits to 103 proteins in 14 species: Archae - 0; Bacteria - 0; Metazoa - 0; Fungi - 0; Plants - 103; Viruses - 0; Other Eukaryotes - 0 (source: NCBI BLink). | chr4:7475104-7…	4.54e-36	127.102	100	81.3	75	BlastX	3
comp11614_c0_seq1	AT3G20650.2	| Symbols: | mRNA capping enzyme family protein | chr3:7221168-7223939 REVERSE LENGTH=369	2.91e-59	191.43	47.33	76.5	115	BlastX	2
comp11614_c0_seq2	AT3G20650.1	| Symbols: | mRNA capping enzyme family protein | chr3:7221168-7223939 REVERSE LENGTH=370	0	637.491	71.9	82.7	371	BlastX	3
comp11615_c0_seq1	AT2G32040.1	| Symbols: | Major facilitator superfamily protein | chr2:13635116-13637592 FORWARD LENGTH=560	1.12e-70	224.942	96.74	57.6	217	BlastX	R2
comp116159_c0_seq1	AT4G29100.1	| Symbols: | basic helix-loop-helix (bHLH) DNA-binding superfamily protein | chr4:14341140-14344575 FORWARD LENGTH=407	6.54e-22	87.0409	98.77	50.5	101	BlastX	3
comp11616_c0_seq1	AT4G25180.1	| Symbols: | RNA polymerase III RPC4 | chr4:12911746-12913907 REVERSE LENGTH=311	2.17e-33	124.02	75	41	216	BlastX	3
comp11616_c1_seq1	AT5G09380.1	| Symbols: | RNA polymerase III RPC4 | chr5:2911313-2913136 REVERSE LENGTH=272	2.6e-30	110.538	52.7	66.7	78	BlastX	1
comp11617_c0_seq1	AT2G43795.2	| Symbols: | unknown protein; FUNCTIONS IN: molecular_function unknown; INVOLVED IN: biological_process unknown; LOCATED IN: cellular_component unknown; BEST Arabidopsis thaliana protein match is: unknown protein (TAIR:AT3G59800.1); Has 30201 Blast hits to 17322 proteins in 780 species: Archae - 12; Bacteria - 1396; Metazoa - 17338; Fungi - 3422; Plants - 5037; Viruses - 0; Other Eukaryotes - 299…	7.76e-31	112.849	61.78	43.3	162	BlastX	R2
comp11617_c0_seq2	AT3G59800.1	| Symbols: | unknown protein; BEST Arabidopsis thaliana protein match is: unknown protein (TAIR:AT2G43795.2); Has 15361 Blast hits to 8061 proteins in 537 species: Archae - 2; Bacteria - 622; Metazoa - 7561; Fungi - 1246; Plants - 920; Viruses - 49; Other Eukaryotes - 4961 (source: NCBI BLink). | chr3:22094597-22096174 REVERSE LENGTH=186	2.57e-47	158.688	56.29	58.9	197	BlastX	R1
comp11619_c0_seq1	AT1G59650.1	| Symbols: CW14 | Protein of unknown function (DUF1336) | chr1:21920099-21922670 FORWARD LENGTH=492	1.42e-96	289.271	84.88	79.3	174	BlastX	3
comp11620_c0_seq1	AT1G10510.1	| Symbols: emb2004 | RNI-like superfamily protein | chr1:3461771-3465590 FORWARD LENGTH=605	1.76e-92	285.804	93.15	58.3	276	BlastX	2
comp11621_c0_seq1	AT5G54090.1	| Symbols: | DNA mismatch repair protein MutS, type 2 | chr5:21948283-21952550 REVERSE LENGTH=796	0	586.645	59.67	56.5	549	BlastX	1
comp116224_c0_seq1	ATMG00310.1	| Symbols: ORF154 | RNA-directed DNA polymerase (reverse transcriptase)-related family protein | chrM:90883-91347 REVERSE LENGTH=154	3.31e-10	52.373	75.68	42.9	56	BlastX	1
comp11623_c0_seq1	AT2G35605.1	| Symbols: | SWIB/MDM2 domain superfamily protein | chr2:14946161-14947027 FORWARD LENGTH=109	9.01e-40	133.265	46.25	60.4	111	BlastX	3
comp11624_c0_seq1	AT4G13930.1	| Symbols: SHM4 | serine hydroxymethyltransferase 4 | chr4:8048013-8050021 REVERSE LENGTH=471	1.37e-14	67.3958	40.86	73.7	38	BlastX	R2
comp11626_c0_seq1	AT1G10490.1	| Symbols: | Domain of unknown function (DUF1726) ;Putative ATPase (DUF699) | chr1:3453589-3459925 FORWARD LENGTH=1028	1.26e-37	133.265	100	76.5	98	BlastX	1
comp11626_c1_seq1	AT3G57940.2	| Symbols: | Domain of unknown function (DUF1726) ;Putative ATPase (DUF699) | chr3:21449560-21455834 FORWARD LENGTH=1023	2.92e-70	227.639	100	84.8	138	BlastX	R3
comp11627_c0_seq1	AT5G35730.1	| Symbols: | EXS (ERD1/XPR1/SYG1) family protein | chr5:13893941-13896821 FORWARD LENGTH=457	1.67e-39	139.428	64.41	60.5	114	BlastX	2
comp11627_c1_seq1	AT5G35730.1	| Symbols: | EXS (ERD1/XPR1/SYG1) family protein | chr5:13893941-13896821 FORWARD LENGTH=457	0	602.823	93.6	81.5	351	BlastX	2
comp11629_c0_seq1	AT1G68552.1	| Symbols: CPuORF53 | conserved peptide upstream open reading frame 53 | chr1:25726880-25727235 REVERSE LENGTH=87	4.97e-09	49.6766	39.32	52.2	46	BlastX	1
comp11629_c0_seq2	AT1G68552.1	| Symbols: CPuORF53 | conserved peptide upstream open reading frame 53 | chr1:25726880-25727235 REVERSE LENGTH=87	5.35e-10	51.9878	38.66	54.3	46	BlastX	3
comp11629_c0_seq3	AT1G68552.1	| Symbols: CPuORF53 | conserved peptide upstream open reading frame 53 | chr1:25726880-25727235 REVERSE LENGTH=87	2.21e-09	50.8322	36.8	54.3	46	BlastX	1
comp11630_c0_seq1	AT3G61310.1	| Symbols: | AT hook motif DNA-binding family protein | chr3:22690799-22692445 REVERSE LENGTH=354	3.9e-21	88.9669	76.29	43.2	164	BlastX	R2
comp11632_c1_seq1	AT5G52030.1	| Symbols: | TraB family protein | chr5:21128819-21130034 FORWARD LENGTH=258	2.92e-56	176.022	97.76	64.5	138	BlastX	2
comp11633_c0_seq1	AT4G39140.5	| Symbols: | RING/U-box superfamily protein | chr4:18229637-18231282 REVERSE LENGTH=429	4.7e-36	130.568	48.26	67.7	97	BlastX	1
comp11633_c1_seq1	AT1G75400.1	| Symbols: | RING/U-box superfamily protein | chr1:28297609-28299464 FORWARD LENGTH=455	1.24e-15	72.0182	53.44	56.9	72	BlastX	3
comp11635_c0_seq1	AT5G17250.1	| Symbols: | Alkaline-phosphatase-like family protein | chr5:5668993-5673516 REVERSE LENGTH=925	1.54e-31	117.087	92.62	49.6	115	BlastX	2
comp11635_c1_seq1	AT5G17250.1	| Symbols: | Alkaline-phosphatase-like family protein | chr5:5668993-5673516 REVERSE LENGTH=925	1.23e-32	120.553	62.12	67.5	83	BlastX	2
comp11636_c0_seq1	AT5G04910.1	| Symbols: | unknown protein; Has 71 Blast hits to 71 proteins in 36 species: Archae - 0; Bacteria - 0; Metazoa - 17; Fungi - 0; Plants - 40; Viruses - 0; Other Eukaryotes - 14 (source: NCBI BLink). | chr5:1437695-1438770 FORWARD LENGTH=222	5.26e-86	254.988	81.93	62	221	BlastX	1
comp11638_c0_seq1	AT5G39250.1	| Symbols: | F-box family protein | chr5:15724860-15725618 FORWARD LENGTH=252	9.9e-88	259.61	81.14	63.8	185	BlastX	R3
comp11638_c0_seq2	AT5G39250.1	| Symbols: | F-box family protein | chr5:15724860-15725618 FORWARD LENGTH=252	3.7e-29	103.99	87.01	65.7	67	BlastX	R3
comp116392_c0_seq1	AT1G80730.1	| Symbols: ZFP1, ATZFP1 | zinc-finger protein 1 | chr1:30339493-30340179 REVERSE LENGTH=228	1.19e-18	76.6406	80	44.9	98	BlastX	R2
comp11640_c0_seq1	AT4G23160.1	| Symbols: CRK8 | cysteine-rich RLK (RECEPTOR-like protein kinase) 8 | chr4:12129485-12134086 FORWARD LENGTH=1262	1.44e-18	79.7221	98.25	40.2	112	BlastX	R2
comp116423_c0_seq1	AT3G58520.2	| Symbols: | Ubiquitin carboxyl-terminal hydrolase family protein | chr3:21643921-21645277 REVERSE LENGTH=406	1.03e-35	125.176	100	59.6	104	BlastX	3
comp11643_c0_seq1	AT5G54140.1	| Symbols: ILL3 | IAA-leucine-resistant (ILR1)-like 3 | chr5:21965833-21967834 FORWARD LENGTH=428	2.56e-71	223.402	76.04	65.7	166	BlastX	1
comp11643_c0_seq2	AT5G54140.1	| Symbols: ILL3 | IAA-leucine-resistant (ILR1)-like 3 | chr5:21965833-21967834 FORWARD LENGTH=428	0	577.785	82.68	67.5	420	BlastX	1
comp11643_c0_seq3	AT5G54140.1	| Symbols: ILL3 | IAA-leucine-resistant (ILR1)-like 3 | chr5:21965833-21967834 FORWARD LENGTH=428	4.66e-53	174.481	74.03	64.2	134	BlastX	2
comp11644_c0_seq1	AT1G35660.1	| Symbols: | unknown protein; FUNCTIONS IN: molecular_function unknown; INVOLVED IN: biological_process unknown; LOCATED IN: plasma membrane; EXPRESSED IN: 19 plant structures; EXPRESSED DURING: 11 growth stages; Has 309 Blast hits to 256 proteins in 99 species: Archae - 0; Bacteria - 11; Metazoa - 192; Fungi - 12; Plants - 36; Viruses - 0; Other Eukaryotes - 58 (source: NCBI BLink). | chr1:13192…	4.52e-84	272.707	99.58	59.9	237	BlastX	2
comp11646_c0_seq1	AT3G14075.2	| Symbols: | Mono-/di-acylglycerol lipase, N-terminal;Lipase, class 3 | chr3:4663819-4666338 REVERSE LENGTH=642	4.62e-28	110.923	100	43	214	BlastX	R3
comp11648_c0_seq1	AT1G50020.1	| Symbols: | unknown protein; FUNCTIONS IN: molecular_function unknown; INVOLVED IN: biological_process unknown; LOCATED IN: chloroplast thylakoid membrane, chloroplast; EXPRESSED IN: 24 plant structures; EXPRESSED DURING: 15 growth stages; Has 72 Blast hits to 72 proteins in 27 species: Archae - 0; Bacteria - 0; Metazoa - 0; Fungi - 0; Plants - 72; Viruses - 0; Other Eukaryotes - 0 (source: NCBI…	8.82e-15	67.3958	33.87	69	42	BlastX	R2
comp11648_c0_seq2	AT1G50020.1	| Symbols: | unknown protein; FUNCTIONS IN: molecular_function unknown; INVOLVED IN: biological_process unknown; LOCATED IN: chloroplast thylakoid membrane, chloroplast; EXPRESSED IN: 24 plant structures; EXPRESSED DURING: 15 growth stages; Has 72 Blast hits to 72 proteins in 27 species: Archae - 0; Bacteria - 0; Metazoa - 0; Fungi - 0; Plants - 72; Viruses - 0; Other Eukaryotes - 0 (source: NCBI…	2.49e-14	65.855	36.84	69	42	BlastX	R2
comp11649_c0_seq1	AT3G17020.1	| Symbols: | Adenine nucleotide alpha hydrolases-like superfamily protein | chr3:5802728-5804063 REVERSE LENGTH=163	1.47e-29	102.064	98.53	68.7	67	BlastX	1
comp11649_c1_seq1	AT3G17020.1	| Symbols: | Adenine nucleotide alpha hydrolases-like superfamily protein | chr3:5802728-5804063 REVERSE LENGTH=163	1.41e-17	74.7146	32.05	66	50	BlastX	2
comp116497_c0_seq1	AT3G01460.1	| Symbols: MBD9, ATMBD9 | methyl-CPG-binding domain 9 | chr3:173316-182038 FORWARD LENGTH=2176	5.1e-14	65.4698	85.71	52.6	76	BlastX	2
comp1165_c0_seq1	AT5G07950.1	| Symbols: | unknown protein; FUNCTIONS IN: molecular_function unknown; INVOLVED IN: biological_process unknown; LOCATED IN: chloroplast; EXPRESSED IN: 20 plant structures; EXPRESSED DURING: 9 growth stages; Has 30201 Blast hits to 17322 proteins in 780 species: Archae - 12; Bacteria - 1396; Metazoa - 17338; Fungi - 3422; Plants - 5037; Viruses - 0; Other Eukaryotes - 2996 (source: NCBI BLink). |…	2.14e-15	68.5514	80	46.9	64	BlastX	1
comp11651_c0_seq1	AT5G10320.3	| Symbols: | unknown protein; Has 51 Blast hits to 50 proteins in 17 species: Archae - 0; Bacteria - 4; Metazoa - 0; Fungi - 0; Plants - 47; Viruses - 0; Other Eukaryotes - 0 (source: NCBI BLink). | chr5:3244605-3246603 REVERSE LENGTH=332	1.42e-58	184.882	99.34	60.7	150	BlastX	1
comp11651_c1_seq1	AT5G10320.2	| Symbols: | unknown protein; Has 54 Blast hits to 53 proteins in 19 species: Archae - 0; Bacteria - 4; Metazoa - 0; Fungi - 0; Plants - 50; Viruses - 0; Other Eukaryotes - 0 (source: NCBI BLink). | chr5:3244180-3246603 REVERSE LENGTH=402	3.02e-58	189.119	52.49	74.1	116	BlastX	1
comp11653_c0_seq1	AT4G24630.1	| Symbols: | DHHC-type zinc finger family protein | chr4:12714919-12717111 FORWARD LENGTH=407	0	583.178	77.72	68.5	422	BlastX	2
comp11654_c0_seq1	AT5G02560.1	| Symbols: HTA12 | histone H2A 12 | chr5:575437-576456 FORWARD LENGTH=153	2.94e-57	173.326	94	90.4	94	BlastX	3
comp11655_c0_seq1	AT3G18690.1	| Symbols: MKS1 | MAP kinase substrate 1 | chr3:6429755-6430423 REVERSE LENGTH=222	2.59e-25	97.8265	81.25	43.4	158	BlastX	R1
comp11656_c0_seq1	AT3G03140.1	| Symbols: | Tudor/PWWP/MBT superfamily protein | chr3:724348-727093 FORWARD LENGTH=769	9.2e-70	235.728	50	56.8	222	BlastX	R2
comp11656_c1_seq1	AT3G03140.1	| Symbols: | Tudor/PWWP/MBT superfamily protein | chr3:724348-727093 FORWARD LENGTH=769	6.06e-47	170.244	98.36	34.2	401	BlastX	3
comp11657_c0_seq1	AT5G41620.1	| Symbols: | FUNCTIONS IN: molecular_function unknown; INVOLVED IN: biological_process unknown; LOCATED IN: chloroplast, plasma membrane; EXPRESSED IN: 9 plant structures; EXPRESSED DURING: 6 growth stages; BEST Arabidopsis thaliana protein match is: intracellular protein transport protein USO1-related (TAIR:AT1G64180.1); Has 30201 Blast hits to 17322 proteins in 780 species: Archae - 12; Bacteri…	9.97e-16	72.4034	78.03	44.7	103	BlastX	R1
comp11659_c0_seq1	AT5G12900.1	| Symbols: | unknown protein; FUNCTIONS IN: molecular_function unknown; INVOLVED IN: biological_process unknown; LOCATED IN: chloroplast; EXPRESSED IN: 21 plant structures; EXPRESSED DURING: 13 growth stages; BEST Arabidopsis thaliana protein match is: unknown protein (TAIR:AT1G12330.1); Has 1807 Blast hits to 1807 proteins in 277 species: Archae - 0; Bacteria - 0; Metazoa - 736; Fungi - 347; Pla…	0	568.926	87.81	54	562	BlastX	2
comp11660_c0_seq1	AT4G17080.1	| Symbols: | Histone H3 K4-specific methyltransferase SET7/9 family protein | chr4:9601570-9603815 FORWARD LENGTH=513	1.55e-115	341.658	78.85	76.8	220	BlastX	2
comp11661_c0_seq1	AT4G15640.1	| Symbols: | unknown protein; BEST Arabidopsis thaliana protein match is: unknown protein (TAIR:AT3G21465.1); Has 38 Blast hits to 38 proteins in 14 species: Archae - 0; Bacteria - 0; Metazoa - 0; Fungi - 0; Plants - 38; Viruses - 0; Other Eukaryotes - 0 (source: NCBI BLink). | chr4:8919245-8921852 REVERSE LENGTH=390	4.69e-110	325.094	74.53	60.8	237	BlastX	R1
comp11661_c1_seq1	AT3G21465.2	| Symbols: | unknown protein; BEST Arabidopsis thaliana protein match is: unknown protein (TAIR:AT4G15640.1); Has 35333 Blast hits to 34131 proteins in 2444 species: Archae - 798; Bacteria - 22429; Metazoa - 974; Fungi - 991; Plants - 531; Viruses - 0; Other Eukaryotes - 9610 (source: NCBI BLink). | chr3:7560750-7562698 FORWARD LENGTH=312	7.77e-33	118.627	98.83	42.6	169	BlastX	R3
comp11662_c0_seq1	AT4G15870.1	| Symbols: ATTS1, TS1 | terpene synthase 1 | chr4:9008372-9010947 REVERSE LENGTH=598	1.43e-07	47.3654	64.04	40.4	57	BlastX	1
comp11663_c0_seq1	AT5G14180.1	| Symbols: MPL1 | Myzus persicae-induced lipase 1 | chr5:4571442-4574413 REVERSE LENGTH=418	7.97e-133	382.104	100	62.9	275	BlastX	1
comp11663_c1_seq1	AT5G14180.1	| Symbols: MPL1 | Myzus persicae-induced lipase 1 | chr5:4571442-4574413 REVERSE LENGTH=418	7.56e-14	67.3958	44.83	50	71	BlastX	R1
comp116660_c0_seq1	AT3G20190.1	| Symbols: | Leucine-rich repeat protein kinase family protein | chr3:7044997-7047212 FORWARD LENGTH=679	1.65e-50	168.703	100	77.8	99	BlastX	R1
comp11667_c0_seq1	AT3G07940.1	| Symbols: | Calcium-dependent ARF-type GTPase activating protein family | chr3:2529542-2531368 FORWARD LENGTH=385	0	518.464	79.48	66.9	395	BlastX	1
comp11671_c0_seq1	AT5G14910.1	| Symbols: | Heavy metal transport/detoxification superfamily protein | chr5:4823815-4825196 FORWARD LENGTH=178	1.66e-43	143.665	47.52	70.8	96	BlastX	2
comp116723_c0_seq1	AT3G13080.4	| Symbols: ATMRP3, MRP3, ABCC3 | multidrug resistance-associated protein 3 | chr3:4197606-4201250 REVERSE LENGTH=1120	8.8e-31	112.464	94.74	68.1	72	BlastX	1
comp11674_c0_seq1	AT2G48110.1	| Symbols: REF4, MED33B | reduced epidermal fluorescence 4 | chr2:19673370-19679494 FORWARD LENGTH=1275	1.65e-32	119.398	98.26	54.4	113	BlastX	2
comp11674_c0_seq2	AT2G48110.1	| Symbols: REF4, MED33B | reduced epidermal fluorescence 4 | chr2:19673370-19679494 FORWARD LENGTH=1275	4.29e-36	129.798	99.13	57	114	BlastX	2
comp11675_c0_seq1	AT1G14290.1	| Symbols: SBH2 | sphingoid base hydroxylase 2 | chr1:4880307-4881784 REVERSE LENGTH=259	1.43e-51	167.933	58.7	57.8	135	BlastX	3
comp11676_c0_seq1	AT1G77122.1	| Symbols: | Uncharacterised protein family UPF0090 | chr1:28977427-28978674 REVERSE LENGTH=323	3.1e-87	258.84	99.42	72.7	172	BlastX	3
comp11677_c0_seq1	AT2G17705.1	| Symbols: | unknown protein; FUNCTIONS IN: molecular_function unknown; INVOLVED IN: biological_process unknown; LOCATED IN: plasma membrane; EXPRESSED IN: cultured cell; BEST Arabidopsis thaliana protein match is: unknown protein (TAIR:AT4G08330.1); Has 135 Blast hits to 135 proteins in 32 species: Archae - 5; Bacteria - 29; Metazoa - 0; Fungi - 0; Plants - 91; Viruses - 0; Other Eukaryotes - 10…	7.41e-69	206.453	60.58	74.8	127	BlastX	3
comp11679_c0_seq1	AT1G80040.1	| Symbols: | FUNCTIONS IN: molecular_function unknown; INVOLVED IN: biological_process unknown; LOCATED IN: chloroplast; EXPRESSED IN: 24 plant structures; EXPRESSED DURING: 15 growth stages; CONTAINS InterPro DOMAIN/s: Ubiquitin system component Cue (InterPro:IPR003892); BEST Arabidopsis thaliana protein match is: Ubiquitin system component Cue protein (TAIR:AT5G32440.1); Has 30201 Blast hits to…	1.52e-28	102.834	98.9	57.8	90	BlastX	3
comp11679_c1_seq1	AT5G32440.3	| Symbols: | Ubiquitin system component Cue protein | chr5:12077014-12078396 FORWARD LENGTH=265	7.66e-25	95.5153	78.72	47.7	111	BlastX	3
comp11679_c2_seq1	AT5G32440.3	| Symbols: | Ubiquitin system component Cue protein | chr5:12077014-12078396 FORWARD LENGTH=265	4.22e-15	68.5514	32.11	82.9	35	BlastX	2
comp11680_c0_seq1	AT4G33080.1	| Symbols: | AGC (cAMP-dependent, cGMP-dependent and protein kinase C) kinase family protein | chr4:15960146-15964296 FORWARD LENGTH=519	0	768.844	67.47	76.4	483	BlastX	2
comp11681_c0_seq1	AT2G03050.1	| Symbols: EMB93, SOLDAT10 | Mitochondrial transcription termination factor family protein | chr2:900094-900945 REVERSE LENGTH=283	1.15e-27	102.834	81.97	53	100	BlastX	2
comp11681_c1_seq1	AT2G03050.1	| Symbols: EMB93, SOLDAT10 | Mitochondrial transcription termination factor family protein | chr2:900094-900945 REVERSE LENGTH=283	9.49e-36	122.865	100	59.6	104	BlastX	R3
comp116811_c0_seq1	AT1G63680.1	| Symbols: ATMURE, PDE316, MURE | acid-amino acid ligases;ligases;ATP binding;ATP binding;ligases | chr1:23614461-23617247 FORWARD LENGTH=772	1.36e-21	85.8853	92.75	61.5	65	BlastX	3
comp11682_c0_seq1	AT1G72040.1	| Symbols: | P-loop containing nucleoside triphosphate hydrolases superfamily protein | chr1:27112159-27114248 REVERSE LENGTH=580	2.64e-48	166.392	61.4	63.7	132	BlastX	3
comp11682_c1_seq1	AT1G72040.1	| Symbols: | P-loop containing nucleoside triphosphate hydrolases superfamily protein | chr1:27112159-27114248 REVERSE LENGTH=580	0	529.635	98.36	63.5	420	BlastX	1
comp11683_c0_seq1	AT3G27180.1	| Symbols: | S-adenosyl-L-methionine-dependent methyltransferases superfamily protein | chr3:10027163-10030062 REVERSE LENGTH=518	6.86e-163	467.618	78.09	72	311	BlastX	R1
comp11684_c0_seq1	AT5G42440.1	| Symbols: | Protein kinase superfamily protein | chr5:16973434-16974513 REVERSE LENGTH=359	9.26e-98	290.426	99.22	56.9	255	BlastX	R1
comp11685_c0_seq1	AT4G10100.3	| Symbols: CNX7, SIR5 | co-factor for nitrate, reductase and xanthine dehydrogenase 7 | chr4:6309091-6309381 FORWARD LENGTH=96	1.58e-31	107.071	72.17	60.2	83	BlastX	R1
comp11685_c0_seq2	AT4G10100.3	| Symbols: CNX7, SIR5 | co-factor for nitrate, reductase and xanthine dehydrogenase 7 | chr4:6309091-6309381 FORWARD LENGTH=96	6.74e-31	106.686	58.04	60.2	83	BlastX	R1
comp116854_c0_seq1	AT1G19690.1	| Symbols: | NAD(P)-binding Rossmann-fold superfamily protein | chr1:6807925-6809562 REVERSE LENGTH=352	7.06e-25	95.1301	98.92	53.3	92	BlastX	2
comp11687_c0_seq1	AT1G54115.1	| Symbols: ATCCX4, CCX4 | cation calcium exchanger 4 | chr1:20202118-20204052 FORWARD LENGTH=644	0	681.019	98.79	67.2	492	BlastX	R2
comp1169_c0_seq1	AT2G32500.1	| Symbols: | Stress responsive alpha-beta barrel domain protein | chr2:13795371-13797120 REVERSE LENGTH=276	5.12e-38	128.642	99.06	58.1	105	BlastX	1
comp11690_c0_seq1	AT2G40810.2	| Symbols: ATATG18C, ATG18C | homolog of yeast autophagy 18C | chr2:17032686-17034338 FORWARD LENGTH=393	0	628.632	78.63	74.9	401	BlastX	2
comp11690_c0_seq2	AT2G40810.2	| Symbols: ATATG18C, ATG18C | homolog of yeast autophagy 18C | chr2:17032686-17034338 FORWARD LENGTH=393	0	624.394	84.96	74.9	401	BlastX	1
comp11691_c0_seq1	AT1G51400.1	| Symbols: | Photosystem II 5 kD protein | chr1:19052172-19052492 REVERSE LENGTH=106	5.7e-16	68.9366	72.85	46.4	110	BlastX	3
comp11695_c0_seq1	AT5G38640.1	| Symbols: | NagB/RpiA/CoA transferase-like superfamily protein | chr5:15468020-15470674 REVERSE LENGTH=642	2.79e-58	197.208	100	50.6	293	BlastX	R2
comp11696_c0_seq1	AT1G26750.1	| Symbols: | unknown protein; Has 44 Blast hits to 44 proteins in 16 species: Archae - 0; Bacteria - 0; Metazoa - 0; Fungi - 0; Plants - 44; Viruses - 0; Other Eukaryotes - 0 (source: NCBI BLink). | chr1:9246857-9248053 FORWARD LENGTH=195	5.63e-59	186.422	66.79	55.6	187	BlastX	R3
comp11696_c0_seq2	AT1G26750.1	| Symbols: | unknown protein; Has 44 Blast hits to 44 proteins in 16 species: Archae - 0; Bacteria - 0; Metazoa - 0; Fungi - 0; Plants - 44; Viruses - 0; Other Eukaryotes - 0 (source: NCBI BLink). | chr1:9246857-9248053 FORWARD LENGTH=195	5.28e-59	186.422	68.5	55.6	187	BlastX	R3
comp11698_c0_seq1	AT4G28570.1	| Symbols: | Long-chain fatty alcohol dehydrogenase family protein | chr4:14119548-14121923 FORWARD LENGTH=748	7.57e-82	259.61	99.59	58.1	246	BlastX	1
comp11698_c1_seq1	AT3G23410.1	| Symbols: ATFAO3, FAO3 | fatty alcohol oxidase 3 | chr3:8382860-8386024 FORWARD LENGTH=746	3.75e-51	171.785	99.15	69.7	119	BlastX	2
comp116985_c0_seq1	AT1G31730.1	| Symbols: | Adaptin family protein | chr1:11359907-11363916 FORWARD LENGTH=938	8.18e-13	61.6178	59.74	63	46	BlastX	2
comp11699_c0_seq1	AT1G13970.1	| Symbols: | Protein of unknown function (DUF1336) | chr1:4779742-4781882 REVERSE LENGTH=504	1.27e-43	146.362	100	88.9	72	BlastX	R1
comp11699_c0_seq2	AT1G13970.1	| Symbols: | Protein of unknown function (DUF1336) | chr1:4779742-4781882 REVERSE LENGTH=504	2.64e-41	141.354	75	86.1	72	BlastX	R1
comp11700_c0_seq1	AT2G25720.1	| Symbols: | unknown protein; Has 38 Blast hits to 38 proteins in 18 species: Archae - 0; Bacteria - 0; Metazoa - 0; Fungi - 0; Plants - 38; Viruses - 0; Other Eukaryotes - 0 (source: NCBI BLink). | chr2:10955664-10956017 REVERSE LENGTH=117	2.83e-32	112.079	72.83	57.9	126	BlastX	1
comp11700_c0_seq3	AT2G25720.1	| Symbols: | unknown protein; Has 38 Blast hits to 38 proteins in 18 species: Archae - 0; Bacteria - 0; Metazoa - 0; Fungi - 0; Plants - 38; Viruses - 0; Other Eukaryotes - 0 (source: NCBI BLink). | chr2:10955664-10956017 REVERSE LENGTH=117	2.74e-32	112.079	69.61	57.9	126	BlastX	1
comp11701_c0_seq1	AT2G35330.2	| Symbols: | RING/U-box superfamily protein | chr2:14869260-14871673 FORWARD LENGTH=711	0	523.857	99.37	61.4	474	BlastX	1
comp11703_c0_seq1	AT2G02170.2	| Symbols: | Remorin family protein | chr2:556595-558610 REVERSE LENGTH=486	1.39e-31	116.316	99.22	54.5	133	BlastX	3
comp11703_c1_seq1	AT2G02170.2	| Symbols: | Remorin family protein | chr2:556595-558610 REVERSE LENGTH=486	1.35e-36	129.413	100	69	116	BlastX	1
comp117043_c0_seq1	AT2G14850.1	| Symbols: | unknown protein; BEST Arabidopsis thaliana protein match is: unknown protein (TAIR:AT4G33890.2); Has 140 Blast hits to 132 proteins in 17 species: Archae - 0; Bacteria - 0; Metazoa - 1; Fungi - 2; Plants - 133; Viruses - 0; Other Eukaryotes - 4 (source: NCBI BLink). | chr2:6386400-6387275 FORWARD LENGTH=291	8.86e-22	85.5001	98.73	58.8	78	BlastX	3
comp11705_c0_seq1	AT1G29370.1	| Symbols: | Kinase-related protein of unknown function (DUF1296) | chr1:10278080-10283024 REVERSE LENGTH=831	6.59e-16	73.1738	58.16	53.5	96	BlastX	R2
comp11708_c0_seq1	AT5G16990.1	| Symbols: | Zinc-binding dehydrogenase family protein | chr5:5581831-5583849 REVERSE LENGTH=343	8.48e-73	221.476	95.92	75.9	141	BlastX	2
comp11709_c0_seq1	AT5G44250.2	| Symbols: | Protein of unknown function DUF829, transmembrane 53 | chr5:17823876-17825153 REVERSE LENGTH=302	1.92e-69	217.624	71.43	54.9	210	BlastX	R1
comp11709_c0_seq2	AT5G44250.2	| Symbols: | Protein of unknown function DUF829, transmembrane 53 | chr5:17823876-17825153 REVERSE LENGTH=302	8e-44	150.214	65	50.6	169	BlastX	R3
comp11711_c0_seq1	AT3G43920.1	| Symbols: DCL3, ATDCL3 | dicer-like 3 | chr3:15753548-15760830 FORWARD LENGTH=1531	6e-19	79.7221	100	47.8	92	BlastX	2
comp11712_c0_seq1	AT1G26780.1	| Symbols: MYB117, AtMYB117, LOF1 | myb domain protein 117 | chr1:9271033-9272128 FORWARD LENGTH=280	1.07e-47	153.295	76.47	88.5	78	BlastX	R3
comp11714_c0_seq1	AT3G26050.1	| Symbols: | TPX2 (targeting protein for Xklp2) protein family | chr3:9521907-9524241 FORWARD LENGTH=533	8.6e-26	99.3673	89.9	52.2	89	BlastX	R1
comp11715_c0_seq1	AT3G04160.1	| Symbols: | unknown protein; Has 1711 Blast hits to 1353 proteins in 195 species: Archae - 0; Bacteria - 64; Metazoa - 693; Fungi - 201; Plants - 207; Viruses - 0; Other Eukaryotes - 546 (source: NCBI BLink). | chr3:1091647-1094296 REVERSE LENGTH=712	1.16e-32	125.561	36.29	67.8	90	BlastX	R2
comp11716_c0_seq1	AT3G63130.2	| Symbols: RANGAP1 | RAN GTPase activating protein 1 | chr3:23325108-23326715 FORWARD LENGTH=535	5.97e-155	448.743	73.1	73.6	307	BlastX	2
comp11717_c0_seq1	AT2G44670.1	| Symbols: | Protein of unknown function (DUF581) | chr2:18425279-18425673 FORWARD LENGTH=93	2.22e-30	107.071	51.05	53.6	97	BlastX	3
comp11718_c1_seq1	AT1G64260.1	| Symbols: | MuDR family transposase | chr1:23847756-23849915 FORWARD LENGTH=719	1.93e-15	70.8626	100	31.9	116	BlastX	2
comp11719_c0_seq1	AT1G25350.1	| Symbols: OVA9 | glutamine-tRNA ligase, putative / glutaminyl-tRNA synthetase, putative / GlnRS, putative | chr1:8889280-8894205 REVERSE LENGTH=795	3.74e-30	110.538	100	71.2	73	BlastX	R1
comp11720_c0_seq1	AT1G69220.1	| Symbols: SIK1 | Protein kinase superfamily protein | chr1:26020298-26026119 REVERSE LENGTH=836	5.87e-13	65.4698	73.01	48.4	123	BlastX	1
comp117207_c0_seq1	AT4G23160.1	| Symbols: CRK8 | cysteine-rich RLK (RECEPTOR-like protein kinase) 8 | chr4:12129485-12134086 FORWARD LENGTH=1262	2.59e-20	82.8037	100	50.6	79	BlastX	R1
comp11723_c0_seq1	AT3G57880.1	| Symbols: | Calcium-dependent lipid-binding (CaLB domain) plant phosphoribosyltransferase family protein | chr3:21431198-21433519 REVERSE LENGTH=773	6.33e-99	303.908	81.36	81.6	179	BlastX	2
comp117230_c0_seq1	AT1G10020.1	| Symbols: | Protein of unknown function (DUF1005) | chr1:3269939-3271732 REVERSE LENGTH=461	2.18e-14	65.4698	94.12	53.1	64	BlastX	1
comp11724_c0_seq1	AT1G60690.1	| Symbols: | NAD(P)-linked oxidoreductase superfamily protein | chr1:22349892-22351668 REVERSE LENGTH=345	2.24e-64	200.675	86.88	68.8	140	BlastX	R2
comp117274_c0_seq1	AT3G03050.1	| Symbols: CSLD3, KJK, ATCSLD3 | cellulose synthase-like D3 | chr3:687873-691629 FORWARD LENGTH=1145	1.22e-14	66.6254	80	56.7	60	BlastX	R2
comp11729_c0_seq1	AT2G25605.1	| Symbols: | unknown protein; FUNCTIONS IN: molecular_function unknown; INVOLVED IN: biological_process unknown; LOCATED IN: chloroplast; Has 75 Blast hits to 75 proteins in 20 species: Archae - 2; Bacteria - 4; Metazoa - 0; Fungi - 0; Plants - 36; Viruses - 0; Other Eukaryotes - 33 (source: NCBI BLink). | chr2:10899541-10900875 FORWARD LENGTH=200	7.24e-85	250.751	59.91	82	139	BlastX	1
comp11731_c0_seq1	AT4G24610.2	| Symbols: | unknown protein; FUNCTIONS IN: molecular_function unknown; INVOLVED IN: biological_process unknown; EXPRESSED IN: 20 plant structures; EXPRESSED DURING: 12 growth stages; BEST Arabidopsis thaliana protein match is: unknown protein (TAIR:AT5G65440.1). | chr4:12700837-12707899 REVERSE LENGTH=1155	2.07e-22	91.2781	90.7	44.3	117	BlastX	R2
comp11732_c0_seq1	AT4G30720.1	| Symbols: | FAD/NAD(P)-binding oxidoreductase family protein | chr4:14972212-14975461 REVERSE LENGTH=707	8.82e-158	459.144	82.72	75.7	292	BlastX	R2
comp11732_c1_seq1	AT4G30720.1	| Symbols: | FAD/NAD(P)-binding oxidoreductase family protein | chr4:14972212-14975461 REVERSE LENGTH=707	1.85e-60	197.208	100	73.3	131	BlastX	3
comp11736_c0_seq1	AT2G14120.1	| Symbols: DRP3B | dynamin related protein | chr2:5954253-5960015 REVERSE LENGTH=780	5.73e-28	106.301	57.66	73.4	64	BlastX	2
comp11738_c0_seq1	AT3G63530.2	| Symbols: BB, BB2 | RING/U-box superfamily protein | chr3:23456407-23457787 REVERSE LENGTH=248	6.02e-37	133.65	29.6	61.5	103	BlastX	1
comp11740_c0_seq1	AT2G40935.1	| Symbols: | PLAC8 family protein | chr2:17083199-17084216 FORWARD LENGTH=190	1.32e-90	266.159	70.77	66.1	186	BlastX	R1
comp11740_c0_seq2	AT2G40935.1	| Symbols: | PLAC8 family protein | chr2:17083199-17084216 FORWARD LENGTH=190	2.35e-86	256.144	72.76	60	203	BlastX	R1
comp11743_c0_seq1	AT2G39130.1	| Symbols: | Transmembrane amino acid transporter family protein | chr2:16323171-16326744 REVERSE LENGTH=550	3.13e-128	373.244	97.4	78.7	225	BlastX	R2
comp11744_c0_seq1	AT1G33730.1	| Symbols: CYP76C5 | cytochrome P450, family 76, subfamily C, polypeptide 5 | chr1:12227279-12228460 FORWARD LENGTH=368	2.36e-63	200.29	85.79	52.9	170	BlastX	R1
comp11746_c1_seq1	AT1G42430.2	| Symbols: | unknown protein; FUNCTIONS IN: molecular_function unknown; INVOLVED IN: biological_process unknown; LOCATED IN: cellular_component unknown; BEST Arabidopsis thaliana protein match is: unknown protein (TAIR:AT3G55760.3). | chr1:15891512-15894322 FORWARD LENGTH=409	5.03e-153	433.721	77.43	94.6	223	BlastX	2
comp11746_c1_seq2	AT1G42430.1	| Symbols: | unknown protein; BEST Arabidopsis thaliana protein match is: unknown protein (TAIR:AT3G55760.3); Has 186 Blast hits to 143 proteins in 47 species: Archae - 0; Bacteria - 23; Metazoa - 14; Fungi - 6; Plants - 87; Viruses - 0; Other Eukaryotes - 56 (source: NCBI BLink). | chr1:15891512-15894322 FORWARD LENGTH=426	0	620.157	89.27	87.4	342	BlastX	1
comp11747_c0_seq1	AT1G02890.2	| Symbols: | AAA-type ATPase family protein | chr1:645372-651797 REVERSE LENGTH=1218	3.33e-24	100.523	85.53	40.6	201	BlastX	R3
comp11748_c0_seq1	AT1G21730.1	| Symbols: | P-loop containing nucleoside triphosphate hydrolases superfamily protein | chr1:7630365-7636247 FORWARD LENGTH=890	6.37e-41	145.976	100	50	170	BlastX	3
comp11750_c0_seq1	AT1G34630.1	| Symbols: | BEST Arabidopsis thaliana protein match is: Mitochondrial import inner membrane translocase subunit Tim17/Tim22/Tim23 family protein (TAIR:AT5G51150.1); Has 323 Blast hits to 315 proteins in 124 species: Archae - 0; Bacteria - 0; Metazoa - 95; Fungi - 110; Plants - 73; Viruses - 0; Other Eukaryotes - 45 (source: NCBI BLink). | chr1:12685317-12687435 FORWARD LENGTH=481	0	652.514	76.73	71.8	465	BlastX	R2
comp11752_c1_seq1	AT4G23160.1	| Symbols: CRK8 | cysteine-rich RLK (RECEPTOR-like protein kinase) 8 | chr4:12129485-12134086 FORWARD LENGTH=1262	2.74e-20	83.9593	100	40.2	107	BlastX	3
comp11754_c1_seq1	AT1G26770.2	| Symbols: ATEXPA10, AT-EXP10, ATEXP10, ATHEXP ALPHA 1.1, EXP10, EXPA10 | expansin A10 | chr1:9259775-9260792 FORWARD LENGTH=259	2.09e-49	157.532	77.88	85.2	88	BlastX	R2
comp11755_c0_seq1	AT5G12180.1	| Symbols: CPK17 | calcium-dependent protein kinase 17 | chr5:3937136-3939323 FORWARD LENGTH=528	2.96e-64	202.601	100	91.1	101	BlastX	R3
comp11755_c1_seq1	AT5G19360.1	| Symbols: CPK34 | calcium-dependent protein kinase 34 | chr5:6521716-6523780 REVERSE LENGTH=523	1.63e-66	208.764	100	89.3	112	BlastX	R3
comp117565_c0_seq1	AT2G41480.1	| Symbols: | Peroxidase superfamily protein | chr2:17296986-17298729 REVERSE LENGTH=341	4.28e-45	147.902	100	78.9	90	BlastX	2
comp11757_c0_seq1	AT1G47900.2	| Symbols: | Plant protein of unknown function (DUF869) | chr1:17647340-17651035 REVERSE LENGTH=1052	1.19e-42	147.902	100	70.6	102	BlastX	R2
comp11758_c0_seq1	AT5G18475.1	| Symbols: | Pentatricopeptide repeat (PPR) superfamily protein | chr5:6129255-6130775 REVERSE LENGTH=506	7.1e-180	510.76	96.37	60.6	398	BlastX	2
comp11758_c1_seq1	AT5G18475.1	| Symbols: | Pentatricopeptide repeat (PPR) superfamily protein | chr5:6129255-6130775 REVERSE LENGTH=506	2.51e-16	72.4034	83.84	43.4	83	BlastX	2
comp11760_c0_seq1	AT1G36390.2	| Symbols: | Co-chaperone GrpE family protein | chr1:13701811-13703524 REVERSE LENGTH=279	1.65e-77	241.506	51.34	55.2	210	BlastX	3
comp11761_c0_seq2	AT4G08510.1	| Symbols: | unknown protein; LOCATED IN: chloroplast; BEST Arabidopsis thaliana protein match is: unknown protein (TAIR:AT1G36990.1); Has 888 Blast hits to 321 proteins in 121 species: Archae - 0; Bacteria - 120; Metazoa - 86; Fungi - 24; Plants - 79; Viruses - 0; Other Eukaryotes - 579 (source: NCBI BLink). | chr4:5411023-5413016 FORWARD LENGTH=551	5.49e-28	110.153	87.08	45.2	182	BlastX	R2
comp11762_c0_seq1	AT2G41520.1	| Symbols: TPR15 | Heat shock protein DnaJ with tetratricopeptide repeat | chr2:17317662-17322705 FORWARD LENGTH=1108	0	545.428	94.12	58.2	480	BlastX	R2
comp11762_c1_seq1	AT5G12430.1	| Symbols: TPR16 | Heat shock protein DnaJ with tetratricopeptide repeat | chr5:4028475-4034086 REVERSE LENGTH=1165	1.98e-10	55.0694	49.38	60	40	BlastX	2
comp11766_c0_seq1	AT1G30450.2	| Symbols: CCC1, ATCCC1, HAP5 | cation-chloride co-transporter 1 | chr1:10762905-10769061 FORWARD LENGTH=975	0	714.916	99.5	85.6	402	BlastX	1
comp117665_c0_seq1	AT1G68650.1	| Symbols: | Uncharacterized protein family (UPF0016) | chr1:25775825-25777683 FORWARD LENGTH=228	1.16e-38	127.487	100	82.4	74	BlastX	2
comp11767_c0_seq1	AT2G37580.1	| Symbols: | RING/U-box superfamily protein | chr2:15764745-15765452 FORWARD LENGTH=235	3.72e-27	104.76	68.38	33.3	203	BlastX	R1
comp11768_c0_seq1	AT2G25640.1	| Symbols: | SPOC domain / Transcription elongation factor S-II protein | chr2:10910836-10913908 FORWARD LENGTH=745	1.93e-23	93.2041	64.08	68.2	66	BlastX	3
comp11768_c0_seq2	AT5G11430.1	| Symbols: | SPOC domain / Transcription elongation factor S-II protein | chr5:3648469-3652256 FORWARD LENGTH=873	1.65e-34	127.487	60.87	54.1	98	BlastX	3
comp11768_c0_seq3	AT2G25640.1	| Symbols: | SPOC domain / Transcription elongation factor S-II protein | chr2:10910836-10913908 FORWARD LENGTH=745	1.55e-42	148.288	100	57.4	122	BlastX	3
comp11768_c0_seq4	AT2G25640.1	| Symbols: | SPOC domain / Transcription elongation factor S-II protein | chr2:10910836-10913908 FORWARD LENGTH=745	4.34e-15	70.8626	29.58	81	42	BlastX	3
comp117682_c0_seq1	AT5G67240.2	| Symbols: SDN3 | small RNA degrading nuclease 3 | chr5:26824454-26828098 REVERSE LENGTH=762	5.34e-14	64.3142	70.15	61.7	47	BlastX	2
comp11771_c0_seq1	AT5G65940.1	| Symbols: CHY1 | beta-hydroxyisobutyryl-CoA hydrolase 1 | chr5:26376830-26379161 REVERSE LENGTH=378	0	587.8	83.56	74.9	371	BlastX	R3
comp11772_c0_seq1	AT1G80270.3	| Symbols: PPR596 | PENTATRICOPEPTIDE REPEAT 596 | chr1:30181265-30183331 FORWARD LENGTH=596	3.4e-73	236.498	74.61	54.6	238	BlastX	R2
comp11772_c1_seq1	AT1G80270.3	| Symbols: PPR596 | PENTATRICOPEPTIDE REPEAT 596 | chr1:30181265-30183331 FORWARD LENGTH=596	4.47e-122	360.533	100	63.4	262	BlastX	3
comp11774_c0_seq1	AT5G39830.1	| Symbols: DEGP8, DEG8 | Trypsin family protein with PDZ domain | chr5:15942883-15945676 FORWARD LENGTH=448	0	604.364	92.8	83.1	362	BlastX	2
comp11775_c0_seq1	AT2G01140.1	| Symbols: | Aldolase superfamily protein | chr2:95006-96491 REVERSE LENGTH=391	8.53e-68	209.149	94.35	87.4	119	BlastX	2
comp11777_c0_seq1	AT5G28850.2	| Symbols: | Calcium-binding EF-hand family protein | chr5:10877360-10881278 REVERSE LENGTH=536	0	570.081	84.7	69.6	393	BlastX	1
comp11777_c0_seq2	AT1G54450.1	| Symbols: | Calcium-binding EF-hand family protein | chr1:20336570-20339535 REVERSE LENGTH=535	1.05e-82	252.292	93.75	88.1	135	BlastX	3
comp11777_c0_seq3	AT5G28850.2	| Symbols: | Calcium-binding EF-hand family protein | chr5:10877360-10881278 REVERSE LENGTH=536	0	525.013	83.68	65.2	393	BlastX	1
comp11778_c0_seq1	AT1G67090.1	| Symbols: RBCS1A | ribulose bisphosphate carboxylase small chain 1A | chr1:25048465-25049249 REVERSE LENGTH=180	7.84e-62	191.815	54.47	62	129	BlastX	R3
comp11779_c0_seq1	AT1G29040.4	| Symbols: | unknown protein; CONTAINS InterPro DOMAIN/s: Conserved hypothetical protein CHP02058 (InterPro:IPR011719); Has 344 Blast hits to 344 proteins in 122 species: Archae - 2; Bacteria - 227; Metazoa - 0; Fungi - 0; Plants - 32; Viruses - 0; Other Eukaryotes - 83 (source: NCBI BLink). | chr1:10134120-10135180 FORWARD LENGTH=198	5.75e-79	234.958	75.35	71.6	162	BlastX	2
comp11781_c0_seq1	AT3G42170.1	| Symbols: | BED zinc finger ;hAT family dimerisation domain | chr3:14321838-14323928 FORWARD LENGTH=696	4.24e-07	51.6026	23.35	37	80	BlastX	R3
comp11782_c1_seq1	AT4G24204.1	| Symbols: | RING/U-box superfamily protein | chr4:12562069-12562440 REVERSE LENGTH=123	5.05e-19	74.3294	79.71	54.5	55	BlastX	3
comp11783_c0_seq1	AT1G67120.1	| Symbols: | ATPases;nucleotide binding;ATP binding;nucleoside-triphosphatases;transcription factor binding | chr1:25069727-25095526 REVERSE LENGTH=5393	3.47e-23	95.9005	82.61	38.2	152	BlastX	R2
comp11783_c1_seq1	AT1G67120.1	| Symbols: | ATPases;nucleotide binding;ATP binding;nucleoside-triphosphatases;transcription factor binding | chr1:25069727-25095526 REVERSE LENGTH=5393	1.4e-06	44.669	93.81	30.8	91	BlastX	R3
comp11784_c0_seq1	AT1G35180.1	| Symbols: | TRAM, LAG1 and CLN8 (TLC) lipid-sensing domain containing protein | chr1:12877230-12878644 REVERSE LENGTH=231	3.36e-107	314.694	55.01	66.8	214	BlastX	R1
[truncated: 30,485 more rows]

## Sheet: sheet 2
Complete list of tBlastn results
Query Name=Arabidopsis thaliana gene models
Subject Name=yerba mate transcripts
R=reverse
Query Name	Subject Name	E-value	Bit-Score	% Query Coverage	% Pairwise Identity	Alignment Length	Search approach	Frame
AT1G01010.1	comp18870_c0_seq4	5.66e-25	107.842	36.13	40.1	155	tBlastn	3
AT1G01020.1	comp10843_c0_seq1	3.34e-75	228.024	86.94	51.1	219	tBlastn	3
AT1G01020.2	comp10843_c0_seq1	1.09e-53	171.014	86.91	50.6	172	tBlastn	3
AT1G01030.1	comp13971_c0_seq1	2.3e-66	218.394	69.27	45.2	280	tBlastn	3
AT1G01040.1	comp10771_c0_seq1	0	926.391	28.92	80.4	552	tBlastn	R3
AT1G01040.2	comp10771_c0_seq1	0	926.006	28.9	80.4	552	tBlastn	R3
AT1G01050.1	comp16968_c0_seq1	7.66e-137	384.8	100	85.6	215	tBlastn	3
AT1G01060.1	comp18767_c0_seq2	9.6e-138	427.172	100	43.7	756	tBlastn	R1
AT1G01060.2	comp18767_c0_seq2	9.6e-138	427.172	100	43.7	756	tBlastn	R1
AT1G01060.3	comp18767_c0_seq2	9.6e-138	427.172	100	43.7	756	tBlastn	R1
AT1G01060.4	comp18767_c0_seq2	1.9e-138	429.098	100	43.6	756	tBlastn	R1
AT1G01060.5	comp18767_c0_seq2	1.32e-88	296.59	90.82	39.5	695	tBlastn	R1
AT1G01070.1	comp5335_c0_seq1	2.23e-52	180.644	90.68	32.6	334	tBlastn	1
AT1G01070.2	comp5335_c0_seq1	2.11e-48	168.703	94.34	31.7	303	tBlastn	1
AT1G01080.1	comp8829_c0_seq2	2.6e-34	127.487	70.99	36.8	208	tBlastn	1
AT1G01080.2	comp8829_c0_seq2	4.9e-33	124.02	71.09	36.7	209	tBlastn	1
AT1G01090.1	comp19554_c0_seq1	0	721.079	100	81.3	437	tBlastn	R2
AT1G01100.1	comp14611_c0_seq1	1.04e-29	103.99	96.43	58.3	108	tBlastn	R3
AT1G01100.2	comp14611_c0_seq1	1.04e-29	103.99	96.43	58.3	108	tBlastn	R3
AT1G01100.3	comp14611_c0_seq1	5.65e-29	101.679	97.92	51.4	107	tBlastn	R3
AT1G01100.4	comp14611_c0_seq1	1.04e-29	103.99	96.43	58.3	108	tBlastn	R3
AT1G01110.1	comp5369_c0_seq1	6.11e-118	349.362	100	54	364	tBlastn	R2
AT1G01110.2	comp5369_c0_seq1	4.5e-149	434.876	77.99	57.9	411	tBlastn	R2
AT1G01120.1	comp18563_c0_seq1	0	678.707	93.75	63.6	495	tBlastn	3
AT1G01130.1	comp17967_c0_seq2	3.3e-11	58.9214	26.61	81.8	33	tBlastn	2
AT1G01140.1	comp17967_c0_seq2	0	729.939	97.99	77.4	438	tBlastn	2
AT1G01140.2	comp17967_c0_seq2	0	726.472	98	76.9	440	tBlastn	2
AT1G01140.3	comp17967_c0_seq2	0	723.776	98	76.7	442	tBlastn	2
AT1G01150.1	comp12454_c1_seq1	3.07e-18	80.8777	17.68	60.7	61	tBlastn	2
AT1G01160.1	comp12564_c0_seq2	7.22e-47	157.532	97.95	54.5	200	tBlastn	1
AT1G01160.2	comp12564_c0_seq2	6.63e-40	140.584	98.25	46.9	225	tBlastn	1
AT1G01170.1	comp12364_c0_seq1	4.75e-38	125.561	92.77	72.7	77	tBlastn	3
AT1G01170.2	comp12364_c0_seq1	4.75e-38	125.561	92.77	72.7	77	tBlastn	3
AT1G01180.1	comp10204_c0_seq1	1.52e-131	378.637	92.18	62.7	286	tBlastn	3
AT1G01190.1	comp16885_c0_seq2	0	674.855	99.63	62.2	533	tBlastn	R1
AT1G01200.1	comp16234_c0_seq1	5.11e-84	254.218	85.65	62.7	204	tBlastn	3
AT1G01210.1	comp3139_c0_seq2	7.42e-34	115.931	100	54.1	109	tBlastn	2
AT1G01220.1	comp3599_c0_seq1	3.03e-87	280.026	15.83	75	184	tBlastn	R3
AT1G01225.1	comp29052_c0_seq1	1.69e-138	394.045	99.62	73.5	259	tBlastn	R1
AT1G01230.1	comp15762_c0_seq2	4.61e-100	291.197	100	84.7	157	tBlastn	R3
AT1G01240.1	comp15493_c0_seq2	2.35e-45	162.54	65.56	39.1	264	tBlastn	2
AT1G01240.2	comp15493_c0_seq2	2.35e-45	162.54	65.56	39.1	264	tBlastn	2
AT1G01240.3	comp15493_c0_seq2	2.35e-45	162.54	65.56	39.1	264	tBlastn	2
AT1G01250.1	comp15286_c0_seq1	7.57e-36	127.102	42.19	70.4	81	tBlastn	R3
AT1G01260.1	comp16448_c0_seq1	0	585.874	96.44	52.7	583	tBlastn	R1
AT1G01260.2	comp16448_c0_seq1	0	585.874	96.44	52.7	583	tBlastn	R1
AT1G01260.3	comp16448_c0_seq1	0	585.874	96.44	52.7	583	tBlastn	R1
AT1G01280.1	comp18648_c0_seq1	4.05e-116	355.14	97.65	37.6	498	tBlastn	2
AT1G01290.1	comp63899_c0_seq1	7.83e-84	249.21	63.33	71.6	176	tBlastn	3
AT1G01290.2	comp63899_c0_seq1	7.83e-84	249.21	63.33	71.6	176	tBlastn	3
AT1G01300.1	comp18158_c0_seq2	0	607.446	98.97	67	485	tBlastn	R2
AT1G01310.1	comp5333_c0_seq1	1.43e-45	153.68	56.02	50.4	139	tBlastn	R1
AT1G01320.1	comp18618_c0_seq28	0	1983.38	98.89	57.6	1864	tBlastn	1
AT1G01320.2	comp18618_c0_seq28	0	1985.3	98.88	57.8	1864	tBlastn	1
AT1G01340.1	comp16461_c0_seq2	0	916.376	90.93	67	642	tBlastn	1
AT1G01340.2	comp16461_c0_seq2	0	918.302	99.16	61.5	710	tBlastn	1
AT1G01350.1	comp14452_c0_seq2	1.18e-130	374.4	83.38	64.6	286	tBlastn	3
AT1G01355.1	comp18358_c0_seq1	4.03e-13	68.1662	66.23	31.4	151	tBlastn	R3
AT1G01360.1	comp5033_c0_seq1	1.34e-96	285.804	94.12	76.7	176	tBlastn	R3
AT1G01370.1	comp19791_c0_seq2	2.25e-53	177.178	100	57.3	178	tBlastn	R1
AT1G01370.2	comp19791_c0_seq2	2.25e-53	177.178	100	57.3	178	tBlastn	R1
AT1G01380.1	comp28337_c0_seq1	7.45e-15	65.0846	50.6	64.3	42	tBlastn	3
AT1G01390.1	comp15785_c0_seq1	0	545.043	96.88	57.2	465	tBlastn	R2
AT1G01420.1	comp15785_c0_seq1	0	586.26	96.26	60.1	463	tBlastn	R2
AT1G01430.1	comp4678_c0_seq1	6.06e-173	496.893	94.96	55.9	433	tBlastn	3
AT1G01440.1	comp18846_c0_seq2	2.14e-100	331.643	98.34	34.6	769	tBlastn	R3
AT1G01450.1	comp16884_c0_seq1	5.98e-25	107.842	57.87	31.4	272	tBlastn	3
AT1G01453.1	comp35997_c0_seq1	1.63e-12	65.855	55.81	30.9	149	tBlastn	2
AT1G01453.2	comp35997_c0_seq1	2.19e-12	65.4698	51.56	30.9	149	tBlastn	2
AT1G01460.1	comp19776_c0_seq1	1.45e-84	278.1	98.13	38.1	419	tBlastn	2
AT1G01470.1	comp18419_c0_seq1	1.02e-69	208.764	98.01	66.9	148	tBlastn	1
AT1G01480.1	comp19071_c1_seq3	1.67e-123	375.555	88.31	41.1	438	tBlastn	1
AT1G01480.2	comp19071_c1_seq3	3.11e-102	316.235	84.1	43.9	328	tBlastn	1
[truncated: 30,403 more rows]

## Sheet: sheet 3
Merged list of BlastX/tBlastn results
[truncated: 62,965 more rows]
